# Supplementary material for: Optimizing the procedure of grain nutrient predictions in barley via hyperspectral imaging
Source: PLoS One. 2019 Nov 7;14(11):e0224491. doi: 10.1371/journal.pone.0224491 (PMC6837513; doi:10.1371/journal.pone.0224491)
Supplement: S1 Table — (XLSX) [file pone.0224491.s001.xlsx]

## Sheet: 1)
S1 Table. List of scored traits
Abbreviation	Trait group	Trait	Unit1)	Method of measurement2)	Measured at wave length [nm]
					1.	2.
N		Nitrogen	[% DM]	CNS	-	-
P		Phosphorus	[g/kg DM]	ICP-OES	213.618	214.914
K		Potassium	[g/kg DM]	ICP-OES	766.491	769.897
Mg		Magnesium	[g/kg DM]	ICP-OES	279.553	280.27
Fe		Iron	[mg/kg DM]	ICP-OES	238.204	259.94
Zn		Zinc	[mg/kg DM]	ICP-OES	202.548	213.857
N-HSI	Nutrient-HSI	Nitrogen-HSI	[% DM]	HSI	-	-
P-HSI		Phosphor-HSI	[g/kg DM]		-	-
K-HSI		Potassium-HSI	[g/kg DM]		-	-
Mg-HSI		Magnesium-HSI	[g/kg DM]		-	-
Fe-HSI		Iron-HSI	[mg/kg DM]		-	-
Zn-HSI		Zinc-HSI	[mg/kg DM]		-	-
1) DM = dry matter
2) CNS = CNS-Analyser using comubstion analysis
ICP-OES = inductively coupled plasma - optical emission spectrometry
HSI = hyperspectral imaging
