# Supplementary material for: Optimizing the procedure of grain nutrient predictions in barley via hyperspectral imaging
Source: PLoS One. 2019 Nov 7;14(11):e0224491. doi: 10.1371/journal.pone.0224491 (PMC6837513; doi:10.1371/journal.pone.0224491)
Supplement: S2 Table — (XLSX) [file pone.0224491.s002.xlsx]

## Sheet: S2 Table
S2 Table. Descriptive statistics - Wet chemistry
Descriptive statistics for wet chemistry raw values
RunNo1)	Environment2)	Location	Trait3)	Treatment	N4)	Mean5)	CV6)	Min7)	Max8)	Repeatability9)
1	DUN_2015	Dundee	N	Across	343	1.5229	12.5485	1.1059	2.3456	0.944776
2	DUN_2015	Dundee	P	Across	345	3.4254	7.6441	2.9458	4.2998	0.972311
3	DUN_2015	Dundee	K	Across	345	4.4291	7.7548	3.6349	5.332	0.948063
4	DUN_2015	Dundee	Mg	Across	345	1.1254	7.0063	0.9495	1.3386	0.961203
5	DUN_2015	Dundee	Fe	Across	345	28.1149	17.0305	18.2251	48.4057	0.959937
6	DUN_2015	Dundee	Zn	Across	345	18.4552	17.7632	12.0912	28.0067	0.956181
7	DUN_2016	Dundee	N	Across	374	1.6159	13.7275	1.1665	2.5753	0.951972
8	DUN_2016	Dundee	P	Across	374	3.9011	9.0218	3.2047	4.9777	0.938994
9	DUN_2016	Dundee	K	Across	374	4.316	8.9293	3.3458	5.4418	0.894693
10	DUN_2016	Dundee	Mg	Across	374	1.1917	7.1522	0.9948	1.4224	0.956018
11	DUN_2016	Dundee	Fe	Across	375	31.1015	21.446	18.5879	57.0615	0.905998
12	DUN_2016	Dundee	Zn	Across	375	24.2644	23.0637	13.9137	39.6432	0.867672
13	HAL_2015	Halle	N	Across	384	2.184	11.6743	1.6198	2.9502	0.869011
14	HAL_2015	Halle	P	Across	384	3.6182	10.7248	2.6858	4.7494	0.869289
15	HAL_2015	Halle	K	Across	384	4.1223	10.3381	3.0194	5.3235	0.900071
16	HAL_2015	Halle	Mg	Across	384	1.2291	6.7638	1.0332	1.5122	0.959679
17	HAL_2015	Halle	Fe	Across	384	35.7404	15.4921	20.4695	48.2877	0.930641
18	HAL_2015	Halle	Zn	Across	384	28.8558	17.618	18.9561	51.0566	0.918355
19	HAL_2016	Halle	N	Across	384	1.7961	13.3735	1.3729	2.8135	0.946881
20	HAL_2016	Halle	P	Across	384	3.5269	10.1287	2.5588	4.7025	0.898558
21	HAL_2016	Halle	K	Across	384	4.5877	11.8017	3.2643	6.0932	0.953953
22	HAL_2016	Halle	Mg	Across	384	1.1236	7.2866	0.9251	1.4138	0.966864
23	HAL_2016	Halle	Fe	Across	384	31.3625	18.0029	19.7339	50.3297	0.90143
24	HAL_2016	Halle	Zn	Across	384	23.1149	16.2502	14.9029	36.1129	0.953596
Legend
1) RunNo = running number
2) The environment names are combinations of location [Dundee (DUN), Halle (HAL)] and year [2015 & 2016]
3) Trait abbreviations are given in Supplementary Table 1
4) N = number of observations
5) Arithmetic mean
6) CV = coefficient of variation [%]
7) Min = minimum
8) Max = maximum
9) Repeatability values (range: 0-1)
