# Supplementary material for: Optimizing the procedure of grain nutrient predictions in barley via hyperspectral imaging
Source: PLoS One. 2019 Nov 7;14(11):e0224491. doi: 10.1371/journal.pone.0224491 (PMC6837513; doi:10.1371/journal.pone.0224491)
Supplement: S3 Table — (XLSX) [file pone.0224491.s003.xlsx]

## Sheet: 3a) wet chemistry and field
S3 Table. Raw data - 3a) wet chemistry and field trials
Raw data of the scored traits per location and year, as well as the genotypic information of the four flowering time genes
RunNo1)	Environment2)	Location	Year	Treatment	Line	FieldNumber	Family	Block	Repetition	Range	Plot	SOW3)	SOW_Date	SOW_GDD4)	HAR	HAR_Date	HAR_GDD	DM	N	GPC	P	K	Mg	Fe	Zn	Ppd_H15)	Denso6)	Vrn_H17)	Vrn_H38)
1	DUN_15	Dundee	2015	Control	HEB_08_202	1	8	A		1	1	0	01.04.2015	0	159	07.09.2015	1881.9	905.594	1.3207	8.2554	3.0202	4.3363	1.0144	27.6056	12.3668	0	0	2	2
2	DUN_15	Dundee	2015	Control	HEB_22_003	2	22	A		1	2	0	01.04.2015	0	159	07.09.2015	1881.9	900.974	1.5095	9.4342	3.3312	4.0385	1.1185	28.4055	16.5726	2	0	0	2
3	DUN_15	Dundee	2015	Control	HEB_10_010	3	10	A		1	3	0	01.04.2015	0	159	07.09.2015	1881.9	898.035	1.6358	10.2245	3.4119	4.4647	1.0965	26.4921	16.5694	0	0	0	0
4	DUN_15	Dundee	2015	Control	HEB_20_062	4	20	A		1	4	0	01.04.2015	0	159	07.09.2015	1881.9	906.748	1.2947	8.0927	3.0399	4.7412	1.0064	25.6871	14.5031	0	0	0	2
5	DUN_15	Dundee	2015	Control	HEB_21_160	5	21	A		1	5	0	01.04.2015	0	159	07.09.2015	1881.9	906.004	1.4581	9.1114	3.305	4.4492	1.1022	33.2552	20.7025	0	2	0	0
6	DUN_15	Dundee	2015	Control	HEB_25_014	6	25	A		2	1	0	01.04.2015	0	159	07.09.2015	1881.9	904.755	1.4921	9.3274	3.3023	4.3942	1.0989	27.7126	15.329	0	2	0	0
7	DUN_15	Dundee	2015	Control	HEB_18_225	7	18	A		2	2	0	01.04.2015	0	159	07.09.2015	1881.9	909.185	1.4848	9.2819	3.4272	4.6352	1.1637	32.6119	17.9692	2	0	2	2
8	DUN_15	Dundee	2015	Control	HEB_04_123	8	4	A		2	3	0	01.04.2015	0	159	07.09.2015	1881.9	898.118	1.6557	10.3494	3.6835	4.1912	1.1794	33.3111	20.112	2	2	0	0
9	DUN_15	Dundee	2015	Control	HEB_10_172	9	10	A		2	4	0	01.04.2015	0	159	07.09.2015	1881.9	899.308	1.2843	8.0239	3.2272	4.6788	1.0753	23.1799	13.6467	0	0	0	2
10	DUN_15	Dundee	2015	Control	HEB_15_082	10	15	A		2	5	0	01.04.2015	0	159	07.09.2015	1881.9	908.156	1.4656	9.1581	3.4787	3.9921	1.1641	29.851	19.2366	2	0	0	2
11	DUN_15	Dundee	2015	Control	HEB_10_173	11	10	A		3	1	0	01.04.2015	0	159	07.09.2015	1881.9	903.612	1.4077	8.798	3.2379	4.3731	1.114	29.0845	16.9131	2	0	0	0
12	DUN_15	Dundee	2015	Control	HEB_11_098	12	11	A		3	2	0	01.04.2015	0	159	07.09.2015	1881.9	909.523	1.5701	9.8161	3.6528	4.1442	1.1532	28.9968	20.1645	2	0	2	0
13	DUN_15	Dundee	2015	Control	HEB_01_104	13	1	A		3	3	0	01.04.2015	0	159	07.09.2015	1881.9	903.008	1.5282	9.5481	3.3306	4.1447	1.1106	29.6338	15.9317	2	0	0	0
14	DUN_15	Dundee	2015	Control	HEB_04_112	14	4	A		3	4	0	01.04.2015	0	159	07.09.2015	1881.9	899.057	1.4259	8.9104	3.2404	4.3626	1.1461	26.9508	17.5618	2	0	2	0
15	DUN_15	Dundee	2015	Control	HEB_20_064	15	20	A		3	5	0	01.04.2015	0	159	07.09.2015	1881.9	897.767	1.2642	7.9018	3.2147	4.8453	1.0272	23.7859	14.1689	0	0	2	2
16	DUN_15	Dundee	2015	Control	HEB_22_123	16	22	A		4	1	0	01.04.2015	0	159	07.09.2015	1881.9	910.267	1.4721	9.2039	3.4657	5.2332	1.1522	24.353	14.3375	0	0	2	2
17	DUN_15	Dundee	2015	Control	HEB_25_020	17	25	A		4	2	0	01.04.2015	0	159	07.09.2015	1881.9	906.447	1.7596	10.9968	3.5636	3.9512	1.1829	24.6414	17.3836	2	2	0	0
18	DUN_15	Dundee	2015	Control	HEB_09_033	18	9	A		4	3	0	01.04.2015	0	159	07.09.2015	1881.9	896.808	1.6693	10.4326	3.2716	4.1035	1.1016	31.1012	16.2511	0	2	2	0
19	DUN_15	Dundee	2015	Control	HEB_09_163	19	9	A		4	4	0	01.04.2015	0	159	07.09.2015	1881.9	902.765	2.2221	13.8862	4.1826	4.1913	1.3028	41.0564	26.3661	2	2	0	0
20	DUN_15	Dundee	2015	Control	HEB_04_149	20	4	A		4	5	0	01.04.2015	0	159	07.09.2015	1881.9	909.946	1.333	8.3335	3.4211	4.8574	1.0375	29.0374	19.8127	0	2	0	2
21	DUN_15	Dundee	2015	Control	HEB_08_096	21	8	A		5	1	0	01.04.2015	0	159	07.09.2015	1881.9	895.984	1.7712	11.0683	3.7606	4.4248	1.2437	34.9821	20.5858	2	0	0	2
22	DUN_15	Dundee	2015	Control	Barke	22	/	A		5	2	0	01.04.2015	0	159	07.09.2015	1881.9	897.234	1.3285	8.3066	3.1186	4.472	1.0637	21.8616	13.4291	Hv	Hv	Hv	Hv
23	DUN_15	Dundee	2015	Control	HEB_01_032	23	1	A		5	3	0	01.04.2015	0	159	07.09.2015	1881.9	899.003	1.8087	11.3048	3.7651	4.5483	1.2662	30.0414	18.1168	0	2	0	0
24	DUN_15	Dundee	2015	Control	HEB_11_025	24	11	A		5	4	0	01.04.2015	0	159	07.09.2015	1881.9	896.824	1.9446	12.1562	4.0273	4.3831	1.2561	34.2316	20.4483	0	2	0	2
25	DUN_15	Dundee	2015	Control	HEB_01_132	25	1	A		5	5	0	01.04.2015	0	159	07.09.2015	1881.9	897.921	1.2841	8.0263	3.1031	4.4186	1.0686	21.734	12.0912	0	0	0	0
26	DUN_15	Dundee	2015	Control	HEB_21_141	26	21	A		6	1	0	01.04.2015	0	159	07.09.2015	1881.9	902.436	1.2666	7.9175	3.029	4.8989	1.0077	26.4988	16.1394	0	0	2	0
27	DUN_15	Dundee	2015	Control	HEB_09_137	27	9	A		6	2	0	01.04.2015	0	159	07.09.2015	1881.9	896.163	1.3859	8.6603	3.132	4.3005	1.0046	19.9798	12.217	0	0	2	0
28	DUN_15	Dundee	2015	Control	HEB_07_063	28	7	A		6	3	0	01.04.2015	0	159	07.09.2015	1881.9	904.809	1.3727	8.5775	3.1301	4.7617	1.0396	24.0145	13.4273	0	0	2	0
29	DUN_15	Dundee	2015	Control	HEB_01_080	29	1	A		6	4	0	01.04.2015	0	159	07.09.2015	1881.9	900.135	1.5653	9.7852	3.604	4.5148	1.1916	37.6808	19.303	0	2	0	2
30	DUN_15	Dundee	2015	Control	HEB_14_045	30	14	A		6	5	0	01.04.2015	0	159	07.09.2015	1881.9	909.552	1.7118	10.6998	3.69	4.1649	1.1983	30.7431	19.8686	0	2	2	2
31	DUN_15	Dundee	2015	Control	HEB_15_094	31	15	A		7	1	0	01.04.2015	0	159	07.09.2015	1881.9	900.897	1.8204	11.3776	3.9322	4.6972	1.2446	31.4247	17.0012	0	2	2	0
32	DUN_15	Dundee	2015	Control	HEB_07_107	32	7	A		7	2	0	01.04.2015	0	159	07.09.2015	1881.9	896.678	1.4453	9.0356	3.2622	4.2686	1.1414	27.1992	14.8501	0	0	0	0
33	DUN_15	Dundee	2015	Control	HEB_04_135	33	4	A		7	3	0	01.04.2015	0	159	07.09.2015	1881.9	898.754	1.3697	8.5585	3.2779	5.228	1.0414	31.5699	15.6724	0	0	0	2
34	DUN_15	Dundee	2015	Control	HEB_21_184	34	21	A		7	4	0	01.04.2015	0	159	07.09.2015	1881.9	902.822	1.5108	9.4437	3.3116	4.7549	1.0593	36.4045	18.6763	0	2	0	2
35	DUN_15	Dundee	2015	Control	HEB_05_047	35	5	A		7	5	0	01.04.2015	0	159	07.09.2015	1881.9	897.417	1.6202	10.1302	3.5222	3.6853	1.1818	27.8358	15.4183	2	0	0	2
36	DUN_15	Dundee	2015	Control	HEB_01_093	36	1	A		8	1	0	01.04.2015	0	159	07.09.2015	1881.9	896.595	1.5938	9.9644	3.2656	4.2511	1.0851	26.1216	14.8441	2	2	0	0
37	DUN_15	Dundee	2015	Control	HEB_22_022	37	22	A		8	2	0	01.04.2015	0	159	07.09.2015	1881.9	901.677	1.5382	9.611	3.2313	4.2854	1.1134	31.6788	18.5479	2	0	2	0
38	DUN_15	Dundee	2015	Control	HEB_16_064	38	16	A		8	3	0	01.04.2015	0	159	07.09.2015	1881.9	906.722	1.6256	10.1575	3.3455	4.1405	1.0884	27.6863	22.2804	2	0	0	0
39	DUN_15	Dundee	2015	Control	HEB_22_014	39	22	A		8	4	0	01.04.2015	0	159	07.09.2015	1881.9	899.231	1.6781	10.4901	3.5456	4.0495	1.161	31.8703	22.0884	2	2	0	2
40	DUN_15	Dundee	2015	Control	HEB_05_043	40	5	A		8	5	0	01.04.2015	0	159	07.09.2015	1881.9	905.053	1.5358	9.5994	3.4696	3.7876	1.2105	26.7527	17.6925	2	0	0	0
41	DUN_15	Dundee	2015	Control	HEB_08_165	41	8	A		9	1	0	01.04.2015	0	159	07.09.2015	1881.9	904.216	1.4819	9.2655	3.3547	4.4861	1.1555	26.1453	17.0808	0	0	0	2
42	DUN_15	Dundee	2015	Control	HEB_19_076	42	19	A		9	2	0	01.04.2015	0	159	07.09.2015	1881.9	912.171	1.7376	10.8598	3.4864	3.7512	1.209	31.175	19.9853	2	0	0	0
43	DUN_15	Dundee	2015	Control	HEB_03_085	43	3	A		9	3	0	01.04.2015	0	159	07.09.2015	1881.9	898.682	1.5356	9.594	3.2442	4.2806	1.1016	38.727	20.7376	2	0	2	0
44	DUN_15	Dundee	2015	Control	HEB_10_184	44	10	A		9	4	0	01.04.2015	0	159	07.09.2015	1881.9	908.271	1.2067	7.5407	3.0079	4.0169	1.0834	22.2525	16.2783	2	0	0	2
45	DUN_15	Dundee	2015	Control	HEB_21_011	45	21	A		9	5	0	01.04.2015	0	159	07.09.2015	1881.9	902.763	1.5497	9.6869	3.4537	4.1836	1.1785	30.7703	17.9749	2	0	2	0
46	DUN_15	Dundee	2015	Control	Odyssey	46	/	A		10	1	0	01.04.2015	0	159	07.09.2015	1881.9	903.913	1.2125	7.5771	2.8372	4.1229	0.987	23.9366	15.9252	Hv	Hv	Hv	Hv
47	DUN_15	Dundee	2015	Control	HEB_02_040	47	2	A		10	2	0	01.04.2015	0	159	07.09.2015	1881.9	902.055	1.4101	8.8132	3.2384	4.2972	1.0167	24.4105	14.4622	0	0	0	2
48	DUN_15	Dundee	2015	Control	HEB_03_040	48	3	A		10	3	0	01.04.2015	0	159	07.09.2015	1881.9	893.253	1.5662	9.7901	3.2939	4.5645	1.0943	26.3513	14.6588	0	0	0	0
49	DUN_15	Dundee	2015	Control	HEB_06_116	49	6	A		10	4	0	01.04.2015	0	159	07.09.2015	1881.9	900.531	1.619	10.1185	3.5214	4.2589	1.1741	33.6257	21.5983	0	2	0	2
50	DUN_15	Dundee	2015	Control	HEB_03_172	50	4	A		10	5	0	01.04.2015	0	159	07.09.2015	1881.9	907.964	1.8106	11.3143	3.9695	4.1334	1.2977	29.6356	22.592	0	2	0	0
51	DUN_15	Dundee	2015	Control	HEB_11_098	51	11	A		11	1	0	01.04.2015	0	159	07.09.2015	1881.9	901.847	1.5945	9.9673	3.5968	3.9911	1.1781	29.9276	23.622	2	0	2	0
52	DUN_15	Dundee	2015	Control	HEB_14_045	52	14	A		11	2	0	01.04.2015	0	159	07.09.2015	1881.9	898.323	1.7755	11.0962	3.826	4.2279	1.2068	31.892	20.5106	0	2	2	2
53	DUN_15	Dundee	2015	Control	HEB_21_184	53	21	A		11	3	0	01.04.2015	0	159	07.09.2015	1881.9	900.982	1.4873	9.2987	3.4096	4.9791	1.0698	38.9197	19.5668	0	2	0	2
54	DUN_15	Dundee	2015	Control	HEB_05_047	54	5	A		11	4	0	01.04.2015	0	159	07.09.2015	1881.9	902.749	1.6261	10.1612	3.6159	3.9444	1.2102	27.7585	15.5684	2	0	0	2
55	DUN_15	Dundee	2015	Control	HEB_04_123	55	4	A		11	5	0	01.04.2015	0	159	07.09.2015	1881.9	911.192	1.6319	10.2009	3.6891	4.1369	1.1976	30.4358	18.0982	2	2	0	0
56	DUN_15	Dundee	2015	Control	HEB_21_160	56	21	A		12	1	0	01.04.2015	0	159	07.09.2015	1881.9	908.598	1.6366	10.23	3.3338	4.2713	1.1631	33.6615	23.1531	0	2	0	0
57	DUN_15	Dundee	2015	Control	HEB_01_080	57	1	A		12	2	0	01.04.2015	0	159	07.09.2015	1881.9	896.12	1.6594	10.3725	3.5808	4.5465	1.1657	34.9811	22.7095	0	2	0	2
58	DUN_15	Dundee	2015	Control	HEB_03_085	58	3	A		12	3	0	01.04.2015	0	159	07.09.2015	1881.9	897.17	1.5705	9.8153	3.4125	4.3974	1.1226	33.8632	20.2646	2	0	2	0
59	DUN_15	Dundee	2015	Control	HEB_10_173	59	10	A		12	4	0	01.04.2015	0	159	07.09.2015	1881.9	901.762	1.4106	8.8161	3.1636	4.0093	1.1232	28.9881	17.2413	2	0	0	0
60	DUN_15	Dundee	2015	Control	HEB_15_094	60	15	A		12	5	0	01.04.2015	0	159	07.09.2015	1881.9	898.262	1.8413	11.5056	4.0337	4.7388	1.2384	25.4941	15.8906	0	2	2	0
61	DUN_15	Dundee	2015	Control	HEB_04_135	61	4	A		13	1	0	01.04.2015	0	159	07.09.2015	1881.9	896.532	1.2916	8.0722	3.2846	5.1554	1.0435	27.503	15.6431	0	0	0	2
62	DUN_15	Dundee	2015	Control	HEB_02_040	62	2	A		13	2	0	01.04.2015	0	159	07.09.2015	1881.9	896.407	1.4737	9.2079	3.3417	4.3727	1.0411	22.0969	14.3575	0	0	0	2
63	DUN_15	Dundee	2015	Control	HEB_22_022	63	22	A		13	3	0	01.04.2015	0	159	07.09.2015	1881.9	898.873	1.5786	9.8679	3.2933	4.2266	1.1266	27.8601	16.5333	2	0	2	0
64	DUN_15	Dundee	2015	Control	HEB_20_064	64	20	A		13	4	0	01.04.2015	0	159	07.09.2015	1881.9	892.669	1.314	8.2113	3.1034	4.4527	1.0566	21.347	14.2367	0	0	2	2
65	DUN_15	Dundee	2015	Control	HEB_15_082	65	15	A		13	5	0	01.04.2015	0	159	07.09.2015	1881.9	894.427	1.5977	9.9852	3.3393	3.7459	1.1674	28.3098	18.8544	2	0	0	2
66	DUN_15	Dundee	2015	Control	HEB_03_172	66	4	A		14	1	0	01.04.2015	0	159	07.09.2015	1881.9	894.647	1.917	11.979	3.9521	4.074	1.3378	31.1709	22.2048	0	2	0	0
67	DUN_15	Dundee	2015	Control	HEB_10_010	67	10	A		14	2	0	01.04.2015	0	159	07.09.2015	1881.9	897.608	1.7235	10.7731	3.419	4.1511	1.1339	25.2621	15.8727	0	0	0	0
68	DUN_15	Dundee	2015	Control	HEB_01_132	68	1	A		14	3	0	01.04.2015	0	159	07.09.2015	1881.9	896.666	1.4732	9.2052	3.3124	4.6527	1.1061	23.3619	13.6321	0	0	0	0
69	DUN_15	Dundee	2015	Control	HEB_07_107	69	7	A		14	4	0	01.04.2015	0	159	07.09.2015	1881.9	899.454	1.5887	9.9294	3.2648	4.1734	1.1869	24.8838	13.9693	0	0	0	0
70	DUN_15	Dundee	2015	Control	HEB_22_014	70	22	A		14	5	0	01.04.2015	0	159	07.09.2015	1881.9	894.794	1.5747	9.8436	3.3942	4.0775	1.1445	31.2054	20.7334	2	2	0	2
71	DUN_15	Dundee	2015	Control	HEB_25_020	71	25	A		15	1	0	01.04.2015	0	159	07.09.2015	1881.9	894.533	1.9384	12.1192	3.9037	4.2142	1.2581	30.4032	21.0211	2	2	0	0
72	DUN_15	Dundee	2015	Control	HEB_09_033	72	9	A		15	2	0	01.04.2015	0	159	07.09.2015	1881.9	895.79	1.6064	10.0392	3.2506	4.2256	1.0708	25.3492	14.8587	0	2	2	0
73	DUN_15	Dundee	2015	Control	HEB_10_184	73	10	A		15	3	0	01.04.2015	0	159	07.09.2015	1881.9	905.409	1.4148	8.8435	3.1197	4.318	1.1069	25.1496	15.8416	2	0	0	2
74	DUN_15	Dundee	2015	Control	HEB_07_063	74	7	A		15	4	0	01.04.2015	0	159	07.09.2015	1881.9	895.6	1.2874	8.0471	3.2318	4.8811	1.0604	20.5678	13.1774	0	0	2	0
75	DUN_15	Dundee	2015	Control	Barke	75	/	A		15	5	0	01.04.2015	0	159	07.09.2015	1881.9	910.502	1.2663	7.9154	3.0055	4.2526	1.0323	22.959	12.2034	Hv	Hv	Hv	Hv
76	DUN_15	Dundee	2015	Control	HEB_08_202	76	8	A		16	1	0	01.04.2015	0	159	07.09.2015	1881.9	902.249	1.442	9.0108	3.1577	4.2578	1.0586	21.4254	13.3272	0	0	2	2
77	DUN_15	Dundee	2015	Control	HEB_22_003	77	22	A		16	2	0	01.04.2015	0	159	07.09.2015	1881.9	910.766	1.569	9.806	3.3679	3.8992	1.1692	29.9581	17.0411	2	0	0	2
78	DUN_15	Dundee	2015	Control	HEB_25_014	78	25	A		16	3	0	01.04.2015	0	159	07.09.2015	1881.9	898.617	1.6447	10.2813	3.3289	4.3927	1.14	25.8304	15.9801	0	2	0	0
79	DUN_15	Dundee	2015	Control	HEB_01_093	79	1	A		16	4	0	01.04.2015	0	159	07.09.2015	1881.9	898.201	1.5475	9.6693	3.3588	4.032	1.144	23.5221	14.247	2	2	0	0
80	DUN_15	Dundee	2015	Control	HEB_19_076	80	19	A		16	5	0	01.04.2015	0	159	07.09.2015	1881.9	897.427	1.6804	10.5011	3.3117	3.7314	1.1847	28.916	16.3992	2	0	0	0
81	DUN_15	Dundee	2015	Control	HEB_05_043	81	5	A		17	1	0	01.04.2015	0	159	07.09.2015	1881.9	901.754	1.5625	9.7676	3.3662	3.7722	1.2337	26.0344	17.7667	2	0	0	0
82	DUN_15	Dundee	2015	Control	HEB_21_141	82	21	A		17	2	0	01.04.2015	0	159	07.09.2015	1881.9	904.364	1.3512	8.4457	3.117	4.9817	1.0348	30.1485	17.1425	0	0	2	0
83	DUN_15	Dundee	2015	Control	HEB_08_096	83	8	A		17	3	0	01.04.2015	0	159	07.09.2015	1881.9	907.668	1.7804	11.1285	3.8289	4.4502	1.2631	31.9448	22.7205	2	0	0	2
84	DUN_15	Dundee	2015	Control	HEB_04_112	84	4	A		17	4	0	01.04.2015	0	159	07.09.2015	1881.9	898.532	1.5904	9.9395	3.1361	4.0763	1.1529	25.0661	17.4313	2	0	2	0
85	DUN_15	Dundee	2015	Control	HEB_21_011	85	21	A		17	5	0	01.04.2015	0	159	07.09.2015	1881.9	901.711	1.5193	9.4953	3.4671	4.244	1.1978	31.2336	16.6929	2	0	2	0
86	DUN_15	Dundee	2015	Control	HEB_03_040	86	3	A		18	1	0	01.04.2015	0	159	07.09.2015	1881.9	898.655	1.6447	10.2809	3.2411	4.6344	1.1055	25.7735	13.9983	0	0	0	0
87	DUN_15	Dundee	2015	Control	HEB_08_165	87	8	A		18	2	0	01.04.2015	0	159	07.09.2015	1881.9	908.379	1.6062	10.0355	3.3849	4.4474	1.1555	30.2102	14.153	0	0	0	2
88	DUN_15	Dundee	2015	Control	HEB_18_225	88	18	A		18	3	0	01.04.2015	0	159	07.09.2015	1881.9	904.528	1.7656	11.0312	3.5485	4.7046	1.229	35.5166	21.768	2	0	2	2
89	DUN_15	Dundee	2015	Control	HEB_22_123	89	22	A		18	4	0	01.04.2015	0	159	07.09.2015	1881.9	901.055	1.4661	9.1604	3.3915	5.1836	1.1275	21.1796	15.2912	0	0	2	2
90	DUN_15	Dundee	2015	Control	HEB_01_032	90	1	A		18	5	0	01.04.2015	0	159	07.09.2015	1881.9	902.902	1.6812	10.5061	3.5772	4.497	1.2244	28.2611	18.4123	0	2	0	0
91	DUN_15	Dundee	2015	Control	HEB_10_172	91	10	A		19	1	0	01.04.2015	0	159	07.09.2015	1881.9	898.937	1.4473	9.044	3.1908	4.7366	1.0963	23.2381	14.081	0	0	0	2
92	DUN_15	Dundee	2015	Control	HEB_20_062	92	20	A		19	2	0	01.04.2015	0	159	07.09.2015	1881.9	904.307	1.3944	8.7183	3.1753	5.1144	1.0472	25.6469	14.6824	0	0	0	2
93	DUN_15	Dundee	2015	Control	Odyssey	93	/	A		19	3	0	01.04.2015	0	159	07.09.2015	1881.9	900.622	1.2691	7.9334	2.9704	4.2892	0.9972	23.9983	13.6446	Hv	Hv	Hv	Hv
94	DUN_15	Dundee	2015	Control	HEB_11_025	94	11	A		19	4	0	01.04.2015	0	159	07.09.2015	1881.9	898.843	1.9191	11.9921	4.0161	4.3703	1.2556	36.8787	22.4881	0	2	0	2
95	DUN_15	Dundee	2015	Control	HEB_09_163	95	9	A		19	5	0	01.04.2015	0	159	07.09.2015	1881.9	904.431	2.1572	13.4847	4.0241	4.125	1.3024	43.4047	22.2656	2	2	0	0
96	DUN_15	Dundee	2015	Control	HEB_01_104	96	1	A		20	1	0	01.04.2015	0	159	07.09.2015	1881.9	896.693	1.539	9.6165	3.3033	4.2652	1.128	27.745	16.9785	2	0	0	0
97	DUN_15	Dundee	2015	Control	HEB_16_064	97	16	A		20	2	0	01.04.2015	0	159	07.09.2015	1881.9	902.444	1.4638	9.1463	3.4222	4.4711	1.0883	27.6581	18.4427	2	0	0	0
98	DUN_15	Dundee	2015	Control	HEB_09_137	98	9	A		20	3	0	01.04.2015	0	159	07.09.2015	1881.9	900.175	1.4997	9.3737	3.3383	4.5025	1.0781	23.0023	13.8793	0	0	2	0
99	DUN_15	Dundee	2015	Control	HEB_04_149	99	4	A		20	4	0	01.04.2015	0	159	07.09.2015	1881.9	901.804	1.497	9.3568	3.3511	4.6242	1.0568	25.7033	17.6278	0	2	0	2
100	DUN_15	Dundee	2015	Control	HEB_06_116	100	6	A		20	5	0	01.04.2015	0	159	07.09.2015	1881.9	900.965	1.6738	10.4599	3.2835	4.2283	1.1125	34.1614	18.256	0	2	0	2
101	DUN_15	Dundee	2015	Control	HEB_21_160	301	21	B		1	19	0	01.04.2015	0	159	07.09.2015	1881.9	903.848	1.6363	10.2285	3.4754	4.6008	1.1947	34.5371	22.353	0	2	0	0
102	DUN_15	Dundee	2015	Control	HEB_08_096	302	8	B		1	20	0	01.04.2015	0	159	07.09.2015	1881.9	907.656	1.7066	10.6637	3.8453	4.6025	1.2691	33.1534	22.033	2	0	0	2
103	DUN_15	Dundee	2015	Control	HEB_08_165	303	8	B		1	21	0	01.04.2015	0	159	07.09.2015	1881.9	903.545	1.3956	8.7212	3.512	4.8029	1.13	27.7532	15.0521	0	0	0	2
104	DUN_15	Dundee	2015	Control	HEB_01_093	304	1	B		1	22	0	01.04.2015	0	159	07.09.2015	1881.9	900.755	1.4221	8.8859	3.4433	4.5646	1.1196	28.1278	14.6805	2	2	0	0
105	DUN_15	Dundee	2015	Control	HEB_22_003	306	22	B		2	19	0	01.04.2015	0	159	07.09.2015	1881.9	904.044	1.6139	10.088	3.4775	3.9238	1.1953	32.6788	17.7604	2	0	0	2
106	DUN_15	Dundee	2015	Control	HEB_22_022	307	22	B		2	20	0	01.04.2015	0	159	07.09.2015	1881.9	913.267	1.5001	9.3751	3.2613	4.4147	1.148	31.3376	17.6096	2	0	2	0
107	DUN_15	Dundee	2015	Control	HEB_02_040	308	2	B		2	21	0	01.04.2015	0	159	07.09.2015	1881.9	906.121	1.4248	8.9017	3.3995	4.5205	1.0555	21.7478	14.7263	0	0	0	2
108	DUN_15	Dundee	2015	Control	HEB_21_184	309	21	B		2	22	0	01.04.2015	0	159	07.09.2015	1881.9	903.281	1.4503	9.0669	3.2668	4.8362	1.0367	34.7576	18.4282	0	2	0	2
109	DUN_15	Dundee	2015	Control	HEB_15_094	310	15	B		2	23	0	01.04.2015	0	159	07.09.2015	1881.9	907.285	2.0677	12.9243	4.2998	4.9478	1.3232	31.0735	19.9017	0	2	2	0
110	DUN_15	Dundee	2015	Control	HEB_20_062	312	20	B		3	20	0	01.04.2015	0	159	07.09.2015	1881.9	903.273	1.3739	8.5854	3.1656	4.8633	1.0695	25.8936	14.9611	0	0	0	2
111	DUN_15	Dundee	2015	Control	HEB_25_014	313	25	B		3	21	0	01.04.2015	0	159	07.09.2015	1881.9	899.995	1.5	9.3756	3.3028	4.1681	1.1242	30.8229	16.3094	0	2	0	0
112	DUN_15	Dundee	2015	Control	HEB_22_014	314	22	B		3	22	0	01.04.2015	0	159	07.09.2015	1881.9	905.583	1.6553	10.3458	3.4247	4.0474	1.1854	31.8089	20.7669	2	2	0	2
113	DUN_15	Dundee	2015	Control	HEB_10_010	315	10	B		3	23	0	01.04.2015	0	159	07.09.2015	1881.9	906.627	1.8067	11.2913	3.4307	4.2053	1.1746	28.1528	17.123	0	0	0	0
114	DUN_15	Dundee	2015	Control	HEB_08_202	316	8	B		4	19	0	01.04.2015	0	159	07.09.2015	1881.9	915.558	1.4472	9.0469	3.1269	4.2483	1.0992	26.963	14.427	0	0	2	2
115	DUN_15	Dundee	2015	Control	HEB_16_064	317	16	B		4	20	0	01.04.2015	0	159	07.09.2015	1881.9	904.524	1.6572	10.3579	3.4311	4.239	1.1278	28.9714	18.9554	2	0	0	0
116	DUN_15	Dundee	2015	Control	HEB_06_116	318	6	B		4	21	0	01.04.2015	0	159	07.09.2015	1881.9	904.6	1.7013	10.6312	3.4901	4.3739	1.1375	38.5838	20.2283	0	2	0	2
117	DUN_15	Dundee	2015	Control	HEB_14_045	321	14	B		5	19	0	01.04.2015	0	159	07.09.2015	1881.9	906.91	1.8392	11.4929	3.7669	4.1336	1.2184	34.0689	20.2538	0	2	2	2
118	DUN_15	Dundee	2015	Control	HEB_11_098	322	11	B		5	20	0	01.04.2015	0	159	07.09.2015	1881.9	905.836	1.6879	10.5483	3.5697	3.9224	1.1835	28.8413	19.4115	2	0	2	0
119	DUN_15	Dundee	2015	Control	HEB_01_104	323	1	B		5	21	0	01.04.2015	0	159	07.09.2015	1881.9	902.222	1.4741	9.215	3.2552	4.1451	1.0847	30.7742	15.5016	2	0	0	0
120	DUN_15	Dundee	2015	Control	HEB_20_064	324	20	B		5	22	0	01.04.2015	0	159	07.09.2015	1881.9	903.889	1.3508	8.4424	3.245	4.6021	1.0775	22.6926	16.0103	0	0	2	2
121	DUN_15	Dundee	2015	Control	HEB_09_137	325	9	B		5	23	0	01.04.2015	0	159	07.09.2015	1881.9	915.345	1.4639	9.1506	3.1843	4.0324	1.0636	22.1127	13.0847	0	0	2	0
122	DUN_15	Dundee	2015	Control	HEB_15_082	326	15	B		6	19	0	01.04.2015	0	159	07.09.2015	1881.9	911.274	1.7108	10.6894	3.4421	3.8784	1.1885	31.0235	19.1518	2	0	0	2
123	DUN_15	Dundee	2015	Control	HEB_04_149	327	4	B		6	20	0	01.04.2015	0	159	07.09.2015	1881.9	911.44	1.3726	8.5776	3.3814	4.6564	1.0754	31.3374	16.5234	0	2	0	2
124	DUN_15	Dundee	2015	Control	HEB_07_063	328	7	B		6	21	0	01.04.2015	0	159	07.09.2015	1881.9	904.369	1.3501	8.4379	3.198	4.9269	1.0164	22.052	13.8752	0	0	2	0
125	DUN_15	Dundee	2015	Control	HEB_09_163	329	9	B		6	22	0	01.04.2015	0	159	07.09.2015	1881.9	909.778	2.3456	14.6618	4.2188	4.3483	1.3386	48.4057	26.6538	2	2	0	0
126	DUN_15	Dundee	2015	Control	HEB_21_011	330	21	B		6	23	0	01.04.2015	0	159	07.09.2015	1881.9	900.323	1.6761	10.4751	3.752	4.2524	1.2856	34.3291	19.9368	2	0	2	0
127	DUN_15	Dundee	2015	Control	HEB_11_025	331	11	B		7	19	0	01.04.2015	0	159	07.09.2015	1881.9	902.933	1.9127	11.9566	3.8098	4.0691	1.2449	43.9707	21.1983	0	2	0	2
128	DUN_15	Dundee	2015	Control	HEB_01_080	332	1	B		7	20	0	01.04.2015	0	159	07.09.2015	1881.9	908.534	1.7699	11.0629	3.5265	4.2527	1.1893	38.6891	20.1461	0	2	0	2
129	DUN_15	Dundee	2015	Control	HEB_07_107	333	7	B		7	21	0	01.04.2015	0	159	07.09.2015	1881.9	906.008	1.5673	9.7924	3.18	3.9997	1.1236	25.6104	15.0534	0	0	0	0
130	DUN_15	Dundee	2015	Control	HEB_19_076	335	19	B		7	23	0	01.04.2015	0	159	07.09.2015	1881.9	910.929	1.8739	11.7155	3.6552	3.7407	1.2762	30.4649	19.9047	2	0	0	0
131	DUN_15	Dundee	2015	Control	HEB_10_172	336	10	B		8	19	0	01.04.2015	0	159	07.09.2015	1881.9	901.006	1.3552	8.4694	3.1419	4.3962	1.0863	25.5302	14.7327	0	0	0	2
132	DUN_15	Dundee	2015	Control	Barke	337	/	B		8	20	0	01.04.2015	0	159	07.09.2015	1881.9	903.766	1.3842	8.6505	3.1298	4.3297	1.0736	24.2644	14.7324	Hv	Hv	Hv	Hv
133	DUN_15	Dundee	2015	Control	HEB_04_112	338	4	B		8	21	0	01.04.2015	0	159	07.09.2015	1881.9	904.264	1.4819	9.2628	3.0106	4.2106	1.082	26.6637	16.8597	2	0	2	0
134	DUN_15	Dundee	2015	Control	Odyssey	339	/	B		8	22	0	01.04.2015	0	159	07.09.2015	1881.9	899.744	1.3015	8.1368	2.9026	4.1831	1.0078	24.274	15.5821	Hv	Hv	Hv	Hv
135	DUN_15	Dundee	2015	Control	HEB_04_123	340	4	B		8	23	0	01.04.2015	0	159	07.09.2015	1881.9	903.224	1.8899	11.8154	3.724	3.9728	1.2508	32.0295	20.3697	2	2	0	0
136	DUN_15	Dundee	2015	Control	HEB_05_047	341	5	B		9	19	0	01.04.2015	0	159	07.09.2015	1881.9	909.896	1.7343	10.8419	3.4687	3.6349	1.2065	28.9238	15.5613	2	0	0	2
137	DUN_15	Dundee	2015	Control	HEB_22_123	342	22	B		9	20	0	01.04.2015	0	159	07.09.2015	1881.9	907.019	1.4553	9.0979	3.1877	4.6993	1.0618	22.204	13.1108	0	0	2	2
138	DUN_15	Dundee	2015	Control	HEB_21_141	343	21	B		9	21	0	01.04.2015	0	159	07.09.2015	1881.9	910.856	1.2856	8.0375	2.9532	4.5983	0.9834	28.0202	16.7585	0	0	2	0
139	DUN_15	Dundee	2015	Control	HEB_09_033	345	9	B		9	23	0	01.04.2015	0	159	07.09.2015	1881.9	914.394	1.694	10.5852	3.2393	3.931	1.114	27.2507	17.343	0	2	2	0
140	DUN_15	Dundee	2015	Control	HEB_01_032	346	1	B		10	19	0	01.04.2015	0	159	07.09.2015	1881.9	905.2	1.8316	11.4461	3.4417	4.0985	1.2197	29.0022	17.2886	0	2	0	0
141	DUN_15	Dundee	2015	Control	HEB_01_132	347	1	B		10	20	0	01.04.2015	0	159	07.09.2015	1881.9	901.865	1.4525	9.0812	3.1601	4.2719	1.1333	22.9816	13.2665	0	0	0	0
142	DUN_15	Dundee	2015	Control	HEB_05_043	348	5	B		10	21	0	01.04.2015	0	159	07.09.2015	1881.9	905.056	1.6673	10.4204	3.362	3.8273	1.1706	27.0707	17.3404	2	0	0	0
143	DUN_15	Dundee	2015	Control	HEB_03_172	349	4	B		10	22	0	01.04.2015	0	159	07.09.2015	1881.9	909.282	1.9873	12.4186	3.76	3.8742	1.2988	30.0119	22.2208	0	2	0	0
144	DUN_15	Dundee	2015	Control	HEB_10_184	350	10	B		10	23	0	01.04.2015	0	159	07.09.2015	1881.9	910.146	1.4075	8.7942	3.0248	4.0737	1.0851	23.5705	15.3499	2	0	0	2
145	DUN_15	Dundee	2015	Control	HEB_20_064	351	20	B		11	19	0	01.04.2015	0	159	07.09.2015	1881.9	913.821	1.3799	8.6231	3.1878	4.6569	1.058	22.7118	14.5982	0	0	2	2
146	DUN_15	Dundee	2015	Control	HEB_01_093	352	1	B		11	20	0	01.04.2015	0	159	07.09.2015	1881.9	909.068	1.5829	9.8958	3.2213	4.2129	1.1186	23.8883	14.7475	2	2	0	0
147	DUN_15	Dundee	2015	Control	HEB_01_032	354	1	B		11	22	0	01.04.2015	0	159	07.09.2015	1881.9	909.396	1.7352	10.8479	3.6206	4.1887	1.2673	28.617	18.3417	0	2	0	0
148	DUN_15	Dundee	2015	Control	HEB_21_160	356	21	B		12	19	0	01.04.2015	0	159	07.09.2015	1881.9	909.273	1.6596	10.372	3.385	4.2993	1.1849	33.4021	22.1678	0	2	0	0
149	DUN_15	Dundee	2015	Control	HEB_02_040	357	2	B		12	20	0	01.04.2015	0	159	07.09.2015	1881.9	909.725	1.495	9.3435	3.1756	4.215	1.0309	22.9449	14.3862	0	0	0	2
150	DUN_15	Dundee	2015	Control	HEB_20_062	358	20	B		12	21	0	01.04.2015	0	159	07.09.2015	1881.9	899.917	1.3346	8.3419	3.0762	4.683	1.0256	24.3358	14.7299	0	0	0	2
151	DUN_15	Dundee	2015	Control	HEB_15_094	359	15	B		12	22	0	01.04.2015	0	159	07.09.2015	1881.9	904.437	2.02	12.6222	4.1291	4.9345	1.2834	29.5156	18.5837	0	2	2	0
152	DUN_15	Dundee	2015	Control	HEB_10_172	361	10	B		13	19	0	01.04.2015	0	159	07.09.2015	1881.9	902.66	1.3194	8.2478	3.1019	4.579	1.0787	26.6275	14.5807	0	0	0	2
153	DUN_15	Dundee	2015	Control	HEB_06_116	366	6	B		14	19	0	01.04.2015	0	159	07.09.2015	1881.9	904.905	1.8101	11.3128	3.351	4.1618	1.1646	35.2352	18.6471	0	2	0	2
154	DUN_15	Dundee	2015	Control	HEB_21_184	367	21	B		14	20	0	01.04.2015	0	159	07.09.2015	1881.9	905.362	1.4359	8.9776	3.2088	5.018	1.0459	34.753	21.0411	0	2	0	2
155	DUN_15	Dundee	2015	Control	HEB_16_064	368	16	B		14	21	0	01.04.2015	0	159	07.09.2015	1881.9	905.567	1.4466	9.0418	3.3383	4.5458	1.0666	27.4299	19.4526	2	0	0	0
156	DUN_15	Dundee	2015	Control	HEB_10_010	369	10	B		14	22	0	01.04.2015	0	159	07.09.2015	1881.9	911.157	1.778	11.1122	3.4483	4.5288	1.1723	28.0218	18.8177	0	0	0	0
157	DUN_15	Dundee	2015	Control	HEB_05_043	370	5	B		14	23	0	01.04.2015	0	159	07.09.2015	1881.9	904.36	1.8134	11.334	3.575	3.8573	1.2781	29.9116	18.9337	2	0	0	0
158	DUN_15	Dundee	2015	Control	Barke	372	/	B		15	20	0	01.04.2015	0	159	07.09.2015	1881.9	902.406	1.3963	8.7267	3.1049	4.5127	1.0732	23.7097	15.9052	Hv	Hv	Hv	Hv
159	DUN_15	Dundee	2015	Control	HEB_22_003	373	22	B		15	21	0	01.04.2015	0	159	07.09.2015	1881.9	905.003	1.6022	10.0143	3.4816	3.9707	1.1813	29.5908	18.273	2	0	0	2
160	DUN_15	Dundee	2015	Control	HEB_08_096	375	8	B		15	23	0	01.04.2015	0	159	07.09.2015	1881.9	906.797	1.8527	11.5792	3.8663	4.45	1.2916	32.4165	23.3995	2	0	0	2
161	DUN_15	Dundee	2015	Control	Odyssey	376	/	B		16	19	0	01.04.2015	0	159	07.09.2015	1881.9	906.568	1.2575	7.8593	2.8595	4.2365	1.0095	25.1775	14.4957	Hv	Hv	Hv	Hv
162	DUN_15	Dundee	2015	Control	HEB_09_137	377	9	B		16	20	0	01.04.2015	0	159	07.09.2015	1881.9	909.975	1.5165	9.4783	3.0891	4.2994	1.0382	22.2716	17.4032	0	0	2	0
163	DUN_15	Dundee	2015	Control	HEB_08_202	379	8	B		16	22	0	01.04.2015	0	159	07.09.2015	1881.9	904.803	1.492	9.3258	3.1182	4.4289	1.0722	22.914	16.8314	0	0	2	2
164	DUN_15	Dundee	2015	Control	HEB_05_047	380	5	B		16	23	0	01.04.2015	0	159	07.09.2015	1881.9	907.194	1.7747	11.0924	3.7077	3.9464	1.2488	30.1535	17.8752	2	0	0	2
165	DUN_15	Dundee	2015	Control	HEB_15_082	381	15	B		17	19	0	01.04.2015	0	159	07.09.2015	1881.9	904.926	1.6797	10.4981	3.4307	3.8428	1.2071	29.5229	21.4954	2	0	0	2
166	DUN_15	Dundee	2015	Control	HEB_09_033	382	9	B		17	20	0	01.04.2015	0	159	07.09.2015	1881.9	908.169	1.7288	10.8053	3.1386	4.0083	1.107	26.7773	19.0942	0	2	2	0
167	DUN_15	Dundee	2015	Control	HEB_22_022	384	22	B		17	22	0	01.04.2015	0	159	07.09.2015	1881.9	905.795	1.5787	9.8676	3.3078	4.5485	1.1593	30.2833	18.7588	2	0	2	0
168	DUN_15	Dundee	2015	Control	HEB_10_184	386	10	B		18	19	0	01.04.2015	0	159	07.09.2015	1881.9	906.384	1.4012	8.7579	2.9458	4.1946	1.0917	23.3536	15.2304	2	0	0	2
169	DUN_15	Dundee	2015	Control	HEB_19_076	388	19	B		18	21	0	01.04.2015	0	159	07.09.2015	1881.9	911.006	1.7563	10.9769	3.5843	3.9186	1.2456	30.4073	23.603	2	0	0	0
170	DUN_15	Dundee	2015	Control	HEB_01_104	392	1	B		19	20	0	01.04.2015	0	159	07.09.2015	1881.9	909.956	1.5935	9.9598	3.2751	4.2076	1.1382	29.4131	20.0712	2	0	0	0
171	DUN_15	Dundee	2015	Control	HEB_08_165	394	8	B		19	22	0	01.04.2015	0	159	07.09.2015	1881.9	905.349	1.5574	9.7344	3.4672	4.8029	1.2007	29.1294	16.1797	0	0	0	2
172	DUN_15	Dundee	2015	Control	HEB_14_045	395	14	B		19	23	0	01.04.2015	0	159	07.09.2015	1881.9	902.697	1.8943	11.8401	3.9199	4.2169	1.2692	32.369	21.5723	0	2	2	2
173	DUN_15	Dundee	2015	Control	HEB_01_132	399	1	B		20	22	0	01.04.2015	0	159	07.09.2015	1881.9	900.184	1.5441	9.6514	3.4026	4.5862	1.2059	27.9649	14.9977	0	0	0	0
174	DUN_15	Dundee	2015	Control	HEB_22_123	400	22	B		20	23	0	01.04.2015	0	159	07.09.2015	1881.9	906.301	1.5889	9.9305	3.553	5.0503	1.188	21.1456	15.341	0	0	2	2
175	DUN_15	Dundee	2015	Stress	HEB_21_141	101	21	A		1	7	0	01.04.2015	0	159	07.09.2015	1881.9	897.36	1.296	8.0993	3.1054	4.5915	0.9928	26.3352	16.9006	0	0	2	0
176	DUN_15	Dundee	2015	Stress	HEB_09_137	102	9	A		1	8	0	01.04.2015	0	159	07.09.2015	1881.9	900.451	1.346	8.4136	3.2181	4.1908	1.0188	22.5596	13.6455	0	0	2	0
177	DUN_15	Dundee	2015	Stress	HEB_21_011	103	21	A		1	9	0	01.04.2015	0	159	07.09.2015	1881.9	903.836	1.5213	9.5073	3.5556	4.3687	1.184	28.1477	18.4905	2	0	2	0
178	DUN_15	Dundee	2015	Stress	HEB_01_080	104	1	A		1	10	0	01.04.2015	0	159	07.09.2015	1881.9	899.73	1.3793	8.6193	3.6599	4.4677	1.1237	28.5302	19.6587	0	2	0	2
179	DUN_15	Dundee	2015	Stress	HEB_08_096	105	8	A		1	11	0	01.04.2015	0	159	07.09.2015	1881.9	904.428	1.6242	10.1523	3.9167	4.7259	1.2324	34.9012	24.6081	2	0	0	2
180	DUN_15	Dundee	2015	Stress	Odyssey	106	/	A		2	7	0	01.04.2015	0	159	07.09.2015	1881.9	902.131	1.1661	7.2905	3.0253	4.2809	0.974	25.7909	16.3237	Hv	Hv	Hv	Hv
181	DUN_15	Dundee	2015	Stress	HEB_07_063	107	7	A		2	8	0	01.04.2015	0	159	07.09.2015	1881.9	910.152	1.2328	7.7031	3.044	5.0007	0.9862	20.1902	13.5452	0	0	2	0
182	DUN_15	Dundee	2015	Stress	HEB_10_172	108	10	A		2	9	0	01.04.2015	0	159	07.09.2015	1881.9	902.553	1.2764	7.974	3.2847	4.8215	1.0873	25.186	13.9665	0	0	0	2
183	DUN_15	Dundee	2015	Stress	HEB_04_123	109	4	A		2	10	0	01.04.2015	0	159	07.09.2015	1881.9	902.632	1.4956	9.3482	3.7119	4.4317	1.1384	28.6783	19.5783	2	2	0	0
184	DUN_15	Dundee	2015	Stress	HEB_07_107	110	7	A		2	11	0	01.04.2015	0	159	07.09.2015	1881.9	896.548	1.5281	9.55	3.3461	4.4803	1.1516	24.1186	15.9402	0	0	0	0
185	DUN_15	Dundee	2015	Stress	HEB_21_184	111	21	A		3	7	0	01.04.2015	0	159	07.09.2015	1881.9	891.23	1.3364	8.3536	3.5042	5.2162	1.0559	35.6872	18.8159	0	2	0	2
186	DUN_15	Dundee	2015	Stress	HEB_05_043	112	5	A		3	8	0	01.04.2015	0	159	07.09.2015	1881.9	900.942	1.4762	9.2281	3.6496	4.3146	1.2071	29.3023	21.1962	2	0	0	0
187	DUN_15	Dundee	2015	Stress	HEB_10_173	113	10	A		3	9	0	01.04.2015	0	159	07.09.2015	1881.9	900.941	1.3663	8.5389	3.2501	4.3073	1.0834	31.25	18.7057	2	0	0	0
188	DUN_15	Dundee	2015	Stress	HEB_08_165	114	8	A		3	10	0	01.04.2015	0	159	07.09.2015	1881.9	903.283	1.396	8.7237	3.5739	4.9017	1.1299	27.6034	18.4713	0	0	0	2
189	DUN_15	Dundee	2015	Stress	HEB_09_033	115	9	A		3	11	0	01.04.2015	0	159	07.09.2015	1881.9	898.533	1.4579	9.1149	3.239	4.235	1.0461	22.7206	14.9445	0	2	2	0
190	DUN_15	Dundee	2015	Stress	HEB_14_045	116	14	A		4	7	0	01.04.2015	0	159	07.09.2015	1881.9	908.524	1.6719	10.4488	3.7505	4.3787	1.1779	29.2007	21.2715	0	2	2	2
191	DUN_15	Dundee	2015	Stress	HEB_09_163	117	9	A		4	8	0	01.04.2015	0	159	07.09.2015	1881.9	910.999	1.8957	11.8507	3.8302	4.1967	1.2188	35.525	25.5436	2	2	0	0
192	DUN_15	Dundee	2015	Stress	HEB_11_098	118	11	A		4	9	0	01.04.2015	0	159	07.09.2015	1881.9	899.712	1.5783	9.8609	3.6771	4.3747	1.1459	32.8927	21.7965	2	0	2	0
193	DUN_15	Dundee	2015	Stress	HEB_10_010	119	10	A		4	10	0	01.04.2015	0	159	07.09.2015	1881.9	897.508	1.5487	9.6779	3.4358	4.5383	1.0865	25.9481	16.1685	0	0	0	0
194	DUN_15	Dundee	2015	Stress	HEB_03_040	120	3	A		4	11	0	01.04.2015	0	159	07.09.2015	1881.9	897.302	1.4165	8.851	3.2387	4.7736	1.0601	21.4474	13.2395	0	0	0	0
195	DUN_15	Dundee	2015	Stress	HEB_04_135	121	4	A		5	7	0	01.04.2015	0	159	07.09.2015	1881.9	905.326	1.2504	7.8127	3.3494	5.1643	1.0545	25.4653	18.4965	0	0	0	2
196	DUN_15	Dundee	2015	Stress	HEB_01_132	122	1	A		5	8	0	01.04.2015	0	159	07.09.2015	1881.9	907.319	1.3127	8.2055	3.2008	4.4461	1.0856	22.2595	13.9382	0	0	0	0
197	DUN_15	Dundee	2015	Stress	HEB_22_123	123	22	A		5	9	0	01.04.2015	0	159	07.09.2015	1881.9	905.069	1.2728	7.9519	3.2906	5.1066	1.0497	20.0156	13.6791	0	0	2	2
198	DUN_15	Dundee	2015	Stress	HEB_21_160	124	21	A		5	10	0	01.04.2015	0	159	07.09.2015	1881.9	899.911	1.379	8.6175	3.2659	4.7091	1.0427	32.5645	22.4574	0	2	0	0
199	DUN_15	Dundee	2015	Stress	HEB_18_225	125	18	A		5	11	0	01.04.2015	0	159	07.09.2015	1881.9	907.845	1.6291	10.1835	3.4051	4.6058	1.1763	33.0808	21.2327	2	0	2	2
200	DUN_15	Dundee	2015	Stress	HEB_15_082	126	15	A		6	7	0	01.04.2015	0	159	07.09.2015	1881.9	906.778	1.6641	10.4006	3.4098	3.9707	1.1285	31.3036	21.6813	2	0	0	2
201	DUN_15	Dundee	2015	Stress	HEB_25_014	127	25	A		6	8	0	01.04.2015	0	159	07.09.2015	1881.9	899.009	1.4572	9.11	3.3437	4.5565	1.0893	25.258	18.8456	0	2	0	0
202	DUN_15	Dundee	2015	Stress	HEB_01_093	128	1	A		6	9	0	01.04.2015	0	159	07.09.2015	1881.9	904.755	1.3937	8.7095	3.4687	4.4926	1.0766	20.9226	15.5627	2	2	0	0
203	DUN_15	Dundee	2015	Stress	HEB_02_040	129	2	A		6	10	0	01.04.2015	0	159	07.09.2015	1881.9	904.872	1.3052	8.1592	3.271	4.6211	0.9908	22.6121	15.8633	0	0	0	2
204	DUN_15	Dundee	2015	Stress	HEB_04_149	130	4	A		6	11	0	01.04.2015	0	159	07.09.2015	1881.9	900.324	1.2795	7.9938	3.2692	4.6537	1.0093	23.0496	16.1882	0	2	0	2
205	DUN_15	Dundee	2015	Stress	HEB_15_094	131	15	A		7	7	0	01.04.2015	0	159	07.09.2015	1881.9	905.271	1.7763	11.1028	4.0492	5.087	1.1986	26.2864	18.4483	0	2	2	0
206	DUN_15	Dundee	2015	Stress	HEB_10_184	132	10	A		7	8	0	01.04.2015	0	159	07.09.2015	1881.9	896.997	1.2843	8.0234	3.0929	4.3527	1.0504	23.8213	17.3006	2	0	0	2
207	DUN_15	Dundee	2015	Stress	HEB_01_032	133	1	A		7	9	0	01.04.2015	0	159	07.09.2015	1881.9	902.161	1.4964	9.3531	3.5403	4.4467	1.1673	27.3567	20.3218	0	2	0	0
208	DUN_15	Dundee	2015	Stress	HEB_08_202	134	8	A		7	10	0	01.04.2015	0	159	07.09.2015	1881.9	896.155	1.2743	7.9618	3.1843	4.4479	0.9921	26.9332	15.0252	0	0	2	2
209	DUN_15	Dundee	2015	Stress	HEB_22_003	135	22	A		7	11	0	01.04.2015	0	159	07.09.2015	1881.9	896.543	1.672	10.4501	3.5235	4.1354	1.1628	28.9852	20.3982	2	0	0	2
210	DUN_15	Dundee	2015	Stress	HEB_19_076	136	19	A		8	7	0	01.04.2015	0	159	07.09.2015	1881.9	901.963	1.7828	11.1435	3.6237	4.0087	1.198	33.4529	22.871	2	0	0	0
211	DUN_15	Dundee	2015	Stress	HEB_04_112	137	4	A		8	8	0	01.04.2015	0	159	07.09.2015	1881.9	897.149	1.4279	8.9216	3.2306	4.5141	1.099	28.198	19.5258	2	0	2	0
212	DUN_15	Dundee	2015	Stress	HEB_06_116	138	6	A		8	9	0	01.04.2015	0	159	07.09.2015	1881.9	895.802	1.5294	9.5579	3.4412	4.4026	1.1143	34.9082	21.8632	0	2	0	2
213	DUN_15	Dundee	2015	Stress	HEB_03_085	139	3	A		8	10	0	01.04.2015	0	159	07.09.2015	1881.9	901.427	1.4322	8.948	3.3935	4.8387	1.0567	34.0024	22.5702	2	0	2	0
214	DUN_15	Dundee	2015	Stress	HEB_11_025	140	11	A		8	11	0	01.04.2015	0	159	07.09.2015	1881.9	905.437	1.9184	11.992	4.0843	4.517	1.255	31.305	23.2534	0	2	0	2
215	DUN_15	Dundee	2015	Stress	HEB_03_172	141	4	A		9	7	0	01.04.2015	0	159	07.09.2015	1881.9	894.421	1.7665	11.0407	3.9843	4.3275	1.2505	28.4436	22.8949	0	2	0	0
216	DUN_15	Dundee	2015	Stress	HEB_20_064	142	20	A		9	8	0	01.04.2015	0	159	07.09.2015	1881.9	901.527	1.3089	8.1806	3.3026	4.6714	1.0485	22.25	16.897	0	0	2	2
217	DUN_15	Dundee	2015	Stress	HEB_25_020	143	25	A		9	9	0	01.04.2015	0	159	07.09.2015	1881.9	899.049	1.6796	10.4978	3.7252	4.2155	1.1449	26.4655	23.0874	2	2	0	0
218	DUN_15	Dundee	2015	Stress	HEB_05_047	144	5	A		9	10	0	01.04.2015	0	159	07.09.2015	1881.9	899.071	1.5349	9.5932	3.4981	4.0167	1.1495	26.336	18.5904	2	0	0	2
219	DUN_15	Dundee	2015	Stress	HEB_16_064	145	16	A		9	11	0	01.04.2015	0	159	07.09.2015	1881.9	897.57	1.4484	9.0522	3.4381	4.3909	1.052	29.0468	21.3883	2	0	0	0
220	DUN_15	Dundee	2015	Stress	HEB_01_104	146	1	A		10	7	0	01.04.2015	0	159	07.09.2015	1881.9	901.233	1.4425	9.0154	3.2717	4.1463	1.0641	26.5873	20.7626	2	0	0	0
221	DUN_15	Dundee	2015	Stress	Barke	147	/	A		10	8	0	01.04.2015	0	159	07.09.2015	1881.9	900.256	1.2219	7.6367	3.0838	4.369	1.0096	23.1264	16.519	Hv	Hv	Hv	Hv
222	DUN_15	Dundee	2015	Stress	HEB_20_062	148	20	A		10	9	0	01.04.2015	0	159	07.09.2015	1881.9	908.814	1.2434	7.7717	3.1606	4.9505	1.019	24.1111	15.9746	0	0	0	2
223	DUN_15	Dundee	2015	Stress	HEB_22_022	149	22	A		10	10	0	01.04.2015	0	159	07.09.2015	1881.9	906.287	1.3682	8.5514	3.2289	4.604	1.0773	27.8795	18.6751	2	0	2	0
224	DUN_15	Dundee	2015	Stress	HEB_22_014	150	22	A		10	11	0	01.04.2015	0	159	07.09.2015	1881.9	900.484	1.5103	9.4394	3.3776	4.2907	1.1066	31.3461	25.7609	2	2	0	2
225	DUN_15	Dundee	2015	Stress	HEB_01_093	151	1	A		11	7	0	01.04.2015	0	159	07.09.2015	1881.9	907.707	1.4101	8.8134	3.4874	4.4801	1.0717	21.8703	16.3076	2	2	0	0
226	DUN_15	Dundee	2015	Stress	HEB_03_085	152	3	A		11	8	0	01.04.2015	0	159	07.09.2015	1881.9	898.829	1.502	9.3878	3.2737	4.7377	1.0381	33.0179	23.0397	2	0	2	0
227	DUN_15	Dundee	2015	Stress	HEB_10_173	153	10	A		11	9	0	01.04.2015	0	159	07.09.2015	1881.9	910.537	1.263	7.8942	3.2102	4.2861	1.0534	30.8542	19.0584	2	0	0	0
228	DUN_15	Dundee	2015	Stress	HEB_08_096	154	8	A		11	10	0	01.04.2015	0	159	07.09.2015	1881.9	903.487	1.627	10.1695	3.6345	4.5306	1.1452	34.7729	28.0067	2	0	0	2
229	DUN_15	Dundee	2015	Stress	HEB_04_112	155	4	A		11	11	0	01.04.2015	0	159	07.09.2015	1881.9	900.214	1.4552	9.0956	3.1007	4.4281	1.0862	27.948	20.0856	2	0	2	0
230	DUN_15	Dundee	2015	Stress	HEB_21_184	156	21	A		12	7	0	01.04.2015	0	159	07.09.2015	1881.9	898.226	1.3248	8.2808	3.327	5.0879	0.9921	35.0474	21.7341	0	2	0	2
231	DUN_15	Dundee	2015	Stress	HEB_11_025	157	11	A		12	8	0	01.04.2015	0	159	07.09.2015	1881.9	907.137	1.7748	11.0931	3.8426	4.5107	1.1968	32.0072	24.7744	0	2	0	2
232	DUN_15	Dundee	2015	Stress	HEB_15_082	158	15	A		12	9	0	01.04.2015	0	159	07.09.2015	1881.9	904.279	1.4708	9.193	3.429	4.1936	1.1077	35.8343	23.9167	2	0	0	2
233	DUN_15	Dundee	2015	Stress	HEB_04_123	159	4	A		12	10	0	01.04.2015	0	159	07.09.2015	1881.9	900.489	1.477	9.2316	3.5381	4.274	1.1025	29.363	23.7229	2	2	0	0
234	DUN_15	Dundee	2015	Stress	HEB_01_080	160	1	A		12	11	0	01.04.2015	0	159	07.09.2015	1881.9	898.245	1.425	8.9063	3.7325	4.6858	1.1361	26.7588	20.0613	0	2	0	2
235	DUN_15	Dundee	2015	Stress	HEB_07_107	161	7	A		13	7	0	01.04.2015	0	159	07.09.2015	1881.9	893.914	1.4162	8.8498	3.2965	4.6039	1.1079	22.1232	15.7827	0	0	0	0
236	DUN_15	Dundee	2015	Stress	HEB_22_022	162	22	A		13	8	0	01.04.2015	0	159	07.09.2015	1881.9	905.793	1.4352	8.9734	3.1491	4.4594	1.0622	26.5414	19.1333	2	0	2	0
237	DUN_15	Dundee	2015	Stress	HEB_02_040	163	2	A		13	9	0	01.04.2015	0	159	07.09.2015	1881.9	894.915	1.3532	8.4578	3.3755	4.704	1.0123	21.4621	17.2766	0	0	0	2
238	DUN_15	Dundee	2015	Stress	HEB_18_225	164	18	A		13	10	0	01.04.2015	0	159	07.09.2015	1881.9	906.085	1.4568	9.1073	3.3301	4.8279	1.1391	35.8116	25.5529	2	0	2	2
239	DUN_15	Dundee	2015	Stress	HEB_05_043	165	5	A		13	11	0	01.04.2015	0	159	07.09.2015	1881.9	900.982	1.4984	9.3653	3.3149	3.8995	1.1506	28.5265	23.9833	2	0	0	0
240	DUN_15	Dundee	2015	Stress	HEB_15_094	166	15	A		14	7	0	01.04.2015	0	159	07.09.2015	1881.9	899.82	1.6437	10.2743	3.677	4.8025	1.1466	24.828	19.8777	0	2	2	0
241	DUN_15	Dundee	2015	Stress	Barke	167	/	A		14	8	0	01.04.2015	0	159	07.09.2015	1881.9	897.59	1.2055	7.5346	3.0665	4.571	1.0012	20.5536	15.2879	Hv	Hv	Hv	Hv
242	DUN_15	Dundee	2015	Stress	HEB_16_064	168	16	A		14	9	0	01.04.2015	0	159	07.09.2015	1881.9	902.791	1.3635	8.5214	3.5279	4.661	1.0699	29.515	21.3324	2	0	0	0
243	DUN_15	Dundee	2015	Stress	HEB_19_076	169	19	A		14	10	0	01.04.2015	0	159	07.09.2015	1881.9	897.84	1.6027	10.0196	3.6204	4.3611	1.1867	34.2481	23.7148	2	0	0	0
244	DUN_15	Dundee	2015	Stress	HEB_21_160	170	21	A		14	11	0	01.04.2015	0	159	07.09.2015	1881.9	909.999	1.3967	8.7275	3.4553	4.9767	1.1014	30.9457	23.7348	0	2	0	0
245	DUN_15	Dundee	2015	Stress	HEB_08_202	171	8	A		15	7	0	01.04.2015	0	159	07.09.2015	1881.9	897.021	1.2843	8.0232	3.1746	4.4965	0.9879	21.0559	14.6167	0	0	2	2
246	DUN_15	Dundee	2015	Stress	HEB_01_132	172	1	A		15	8	0	01.04.2015	0	159	07.09.2015	1881.9	897.526	1.2278	7.6733	3.085	4.4582	1.0416	21.426	14.7291	0	0	0	0
247	DUN_15	Dundee	2015	Stress	HEB_10_010	173	10	A		15	9	0	01.04.2015	0	159	07.09.2015	1881.9	897.43	1.4163	8.8497	3.3728	4.5903	1.0602	24.5938	17.3906	0	0	0	0
248	DUN_15	Dundee	2015	Stress	Odyssey	174	/	A		15	10	0	01.04.2015	0	159	07.09.2015	1881.9	899.116	1.2479	7.7977	3.1596	5.04	0.9987	28.944	16.3822	Hv	Hv	Hv	Hv
249	DUN_15	Dundee	2015	Stress	HEB_09_163	175	9	A		15	11	0	01.04.2015	0	159	07.09.2015	1881.9	907.914	1.9903	12.4373	4.01	4.6353	1.2413	37.2457	26.7939	2	2	0	0
250	DUN_15	Dundee	2015	Stress	HEB_09_033	176	9	A		16	7	0	01.04.2015	0	159	07.09.2015	1881.9	900.76	1.4332	8.9547	3.0632	4.2098	0.9946	22.5035	16.5031	0	2	2	0
251	DUN_15	Dundee	2015	Stress	HEB_21_011	177	21	A		16	8	0	01.04.2015	0	159	07.09.2015	1881.9	903.255	1.4503	9.0672	3.4708	4.6127	1.169	25.7079	19.5688	2	0	2	0
252	DUN_15	Dundee	2015	Stress	HEB_22_003	178	22	A		16	9	0	01.04.2015	0	159	07.09.2015	1881.9	896.785	1.5054	9.4092	3.5434	4.251	1.1486	30.4214	21.7392	2	0	0	2
253	DUN_15	Dundee	2015	Stress	HEB_20_062	179	20	A		16	10	0	01.04.2015	0	159	07.09.2015	1881.9	897.9	1.1059	6.9095	2.9831	4.2942	0.9754	24.5445	17.5845	0	0	0	2
254	DUN_15	Dundee	2015	Stress	HEB_20_064	180	20	A		16	11	0	01.04.2015	0	159	07.09.2015	1881.9	898.61	1.2486	7.802	3.3494	4.9604	1.0775	21.2827	16.8916	0	0	2	2
255	DUN_15	Dundee	2015	Stress	HEB_09_137	181	9	A		17	7	0	01.04.2015	0	159	07.09.2015	1881.9	908.34	1.3387	8.3669	3.0249	4.0216	0.977	24.6898	15.57	0	0	2	0
256	DUN_15	Dundee	2015	Stress	HEB_03_172	182	4	A		17	8	0	01.04.2015	0	159	07.09.2015	1881.9	900.707	1.6865	10.5395	3.6281	4.1515	1.1907	28.9694	21.736	0	2	0	0
257	DUN_15	Dundee	2015	Stress	HEB_11_098	183	11	A		17	9	0	01.04.2015	0	159	07.09.2015	1881.9	903.532	1.5926	9.9565	3.4278	4.0855	1.0946	34.0479	24.658	2	0	2	0
258	DUN_15	Dundee	2015	Stress	HEB_01_104	184	1	A		17	10	0	01.04.2015	0	159	07.09.2015	1881.9	906.144	1.4026	8.7646	3.2446	4.0925	1.0577	30.0133	20.4915	2	0	0	0
259	DUN_15	Dundee	2015	Stress	HEB_04_135	185	4	A		17	11	0	01.04.2015	0	159	07.09.2015	1881.9	907.479	1.2033	7.5208	3.0953	4.9046	1.0132	22.9915	15.538	0	0	0	2
260	DUN_15	Dundee	2015	Stress	HEB_08_165	186	8	A		18	7	0	01.04.2015	0	159	07.09.2015	1881.9	902.064	1.4744	9.2166	3.2877	4.5594	1.0844	33.0549	19.1184	0	0	0	2
261	DUN_15	Dundee	2015	Stress	HEB_22_014	187	22	A		18	8	0	01.04.2015	0	159	07.09.2015	1881.9	906.62	1.5442	9.649	3.2276	4.0736	1.0849	33	22.83	2	2	0	2
262	DUN_15	Dundee	2015	Stress	HEB_07_063	188	7	A		18	9	0	01.04.2015	0	159	07.09.2015	1881.9	903.581	1.2196	7.6219	3.0159	4.857	0.9823	21.3776	14.2018	0	0	2	0
263	DUN_15	Dundee	2015	Stress	HEB_01_032	189	1	A		18	10	0	01.04.2015	0	159	07.09.2015	1881.9	904.093	1.4932	9.3331	3.476	4.3343	1.1755	29.6004	24.3933	0	2	0	0
264	DUN_15	Dundee	2015	Stress	HEB_25_020	190	25	A		18	11	0	01.04.2015	0	159	07.09.2015	1881.9	904.328	1.8334	11.4571	3.6995	4.1086	1.1883	29.4953	23.6818	2	2	0	0
265	DUN_15	Dundee	2015	Stress	HEB_04_149	191	4	A		19	7	0	01.04.2015	0	159	07.09.2015	1881.9	905.848	1.3148	8.2188	3.2676	4.5576	0.9995	24.5829	17.5632	0	2	0	2
266	DUN_15	Dundee	2015	Stress	HEB_22_123	192	22	A		19	8	0	01.04.2015	0	159	07.09.2015	1881.9	911.168	1.34	8.375	3.1179	4.8897	1.0157	19.6614	15.4037	0	0	2	2
267	DUN_15	Dundee	2015	Stress	HEB_03_040	193	3	A		19	9	0	01.04.2015	0	159	07.09.2015	1881.9	902.838	1.4078	8.7967	3.307	4.7367	1.0527	24.4743	16.1186	0	0	0	0
268	DUN_15	Dundee	2015	Stress	HEB_06_116	194	6	A		19	10	0	01.04.2015	0	159	07.09.2015	1881.9	907.571	1.5316	9.5706	3.4636	4.5883	1.1046	34.3946	22.1117	0	2	0	2
269	DUN_15	Dundee	2015	Stress	HEB_10_172	195	10	A		19	11	0	01.04.2015	0	159	07.09.2015	1881.9	910.125	1.2548	7.8396	3.1321	4.3838	1.0575	24.6084	15.3661	0	0	0	2
270	DUN_15	Dundee	2015	Stress	HEB_05_047	196	5	A		20	7	0	01.04.2015	0	159	07.09.2015	1881.9	921.101	1.5199	9.4973	3.336	3.7022	1.1054	28.6113	20.4784	2	0	0	2
271	DUN_15	Dundee	2015	Stress	HEB_14_045	197	14	A		20	8	0	01.04.2015	0	159	07.09.2015	1881.9	914.019	1.5426	9.6388	3.4257	4.2002	1.0963	29.0102	25.662	0	2	2	2
272	DUN_15	Dundee	2015	Stress	HEB_10_184	198	10	A		20	9	0	01.04.2015	0	159	07.09.2015	1881.9	907.885	1.2248	7.6541	3.0705	4.2801	1.0398	24.6325	18.4448	2	0	0	2
273	DUN_15	Dundee	2015	Stress	HEB_25_014	199	25	A		20	10	0	01.04.2015	0	159	07.09.2015	1881.9	909.691	1.4192	8.8668	3.2337	4.1524	1.0345	24.0626	18.4962	0	2	0	0
274	DUN_15	Dundee	2015	Stress	HEB_21_141	200	21	A		20	11	0	01.04.2015	0	159	07.09.2015	1881.9	903.628	1.307	8.1704	3.186	4.7317	1.0135	27.9789	18.3713	0	0	2	0
275	DUN_15	Dundee	2015	Stress	HEB_08_096	201	8	B		1	13	0	01.04.2015	0	159	07.09.2015	1881.9	908.991	1.4852	9.2828	3.8701	4.4649	1.2225	36.9819	25.2572	2	0	0	2
276	DUN_15	Dundee	2015	Stress	HEB_01_104	202	1	B		1	14	0	01.04.2015	0	159	07.09.2015	1881.9	907.405			3.3092	4.045	1.0737	31.3457	16.8106	2	0	0	0
277	DUN_15	Dundee	2015	Stress	HEB_09_163	203	9	B		1	15	0	01.04.2015	0	159	07.09.2015	1881.9	906.295	1.6871	10.5429	3.8798	4.1393	1.2162	37.8304	24.0151	2	2	0	0
278	DUN_15	Dundee	2015	Stress	HEB_22_022	204	22	B		1	16	0	01.04.2015	0	159	07.09.2015	1881.9	905.101	1.4474	9.0487	3.2363	4.1606	1.0983	26.9911	16.8084	2	0	2	0
279	DUN_15	Dundee	2015	Stress	HEB_06_116	205	6	B		1	17	0	01.04.2015	0	159	07.09.2015	1881.9	904.506	1.5478	9.6716	3.5151	4.3931	1.1532	36.0984	20.1734	0	2	0	2
280	DUN_15	Dundee	2015	Stress	HEB_02_040	206	2	B		2	13	0	01.04.2015	0	159	07.09.2015	1881.9	899.02	1.4571	9.1099	3.3575	4.2125	1.0532	22.3373	16.5661	0	0	0	2
281	DUN_15	Dundee	2015	Stress	HEB_10_184	207	10	B		2	14	0	01.04.2015	0	159	07.09.2015	1881.9	899.212	1.2589	7.8658	3.2581	4.3919	1.0666	31.1148	16.6203	2	0	0	2
282	DUN_15	Dundee	2015	Stress	HEB_01_080	208	1	B		2	15	0	01.04.2015	0	159	07.09.2015	1881.9	902.685	1.408	8.7982	3.5759	4.3641	1.1266	28.8371	19.1943	0	2	0	2
283	DUN_15	Dundee	2015	Stress	HEB_01_093	209	1	B		2	16	0	01.04.2015	0	159	07.09.2015	1881.9	902.655	1.4513	9.0732	3.5231	4.4551	1.0894	23.2158	16.5907	2	2	0	0
284	DUN_15	Dundee	2015	Stress	HEB_04_123	210	4	B		2	17	0	01.04.2015	0	159	07.09.2015	1881.9	900.54	1.5768	9.8519	3.7847	4.1615	1.1786	31.7134	20.3004	2	2	0	0
285	DUN_15	Dundee	2015	Stress	Barke	211	/	B		3	13	0	01.04.2015	0	159	07.09.2015	1881.9	905.416	1.2613	7.8804	3.1732	4.2597	1.0389	24.2182	15.1547	Hv	Hv	Hv	Hv
286	DUN_15	Dundee	2015	Stress	HEB_19_076	212	19	B		3	14	0	01.04.2015	0	159	07.09.2015	1881.9	902.085	1.6617	10.3859	3.5595	3.7582	1.1957	35.6627	20.9665	2	0	0	0
287	DUN_15	Dundee	2015	Stress	HEB_01_132	213	1	B		3	15	0	01.04.2015	0	159	07.09.2015	1881.9	898.577	1.3254	8.2853	3.0826	4.0913	1.0719	23.2693	14.7206	0	0	0	0
288	DUN_15	Dundee	2015	Stress	HEB_03_172	214	4	B		3	16	0	01.04.2015	0	159	07.09.2015	1881.9	901.552	1.8058	11.2861	3.8696	4.1231	1.2386	27.7108	20.8272	0	2	0	0
289	DUN_15	Dundee	2015	Stress	HEB_15_094	215	15	B		3	17	0	01.04.2015	0	159	07.09.2015	1881.9	903.746	1.7571	10.9843	3.9304	4.6267	1.2047	27.4245	17.2346	0	2	2	0
290	DUN_15	Dundee	2015	Stress	HEB_05_043	216	5	B		4	13	0	01.04.2015	0	159	07.09.2015	1881.9	912.115	1.5239	9.5229	3.5784	4.0072	1.2004	32.4816	20.007	2	0	0	0
291	DUN_15	Dundee	2015	Stress	HEB_07_107	217	7	B		4	14	0	01.04.2015	0	159	07.09.2015	1881.9	901.629	1.332	8.326	3.1741	4.241	1.065	22.1143	15.1937	0	0	0	0
292	DUN_15	Dundee	2015	Stress	HEB_09_137	218	9	B		4	15	0	01.04.2015	0	159	07.09.2015	1881.9	904.317	1.3502	8.4384	3.1306	4.1138	1.0214	18.306	13.4497	0	0	2	0
293	DUN_15	Dundee	2015	Stress	HEB_04_112	219	4	B		4	16	0	01.04.2015	0	159	07.09.2015	1881.9	900.1	1.4776	9.2368	3.1538	4.2855	1.1305	26.132	17.3524	2	0	2	0
294	DUN_15	Dundee	2015	Stress	HEB_25_014	220	25	B		4	17	0	01.04.2015	0	159	07.09.2015	1881.9	903.885	1.4714	9.1981	3.3262	4.2531	1.0852	22.7866	16.9074	0	2	0	0
295	DUN_15	Dundee	2015	Stress	HEB_01_032	221	1	B		5	13	0	01.04.2015	0	159	07.09.2015	1881.9	904.537	1.4759	9.2246	3.6199	4.3206	1.1836	26.589	19.2524	0	2	0	0
296	DUN_15	Dundee	2015	Stress	HEB_08_202	222	8	B		5	14	0	01.04.2015	0	159	07.09.2015	1881.9	899.955	1.2112	7.5704	3.1141	4.3047	0.9978	20.3645	14.0865	0	0	2	2
297	DUN_15	Dundee	2015	Stress	HEB_07_063	223	7	B		5	15	0	01.04.2015	0	159	07.09.2015	1881.9	906.724	1.147	7.1687	2.9487	4.8787	0.9722	18.2251	12.8795	0	0	2	0
298	DUN_15	Dundee	2015	Stress	HEB_04_149	224	4	B		5	16	0	01.04.2015	0	159	07.09.2015	1881.9	901.5	1.2867	8.0422	3.2762	4.4955	1.0398	23.5327	16.0879	0	2	0	2
299	DUN_15	Dundee	2015	Stress	HEB_20_062	225	20	B		5	17	0	01.04.2015	0	159	07.09.2015	1881.9	902.651	1.274	7.9632	3.0111	4.6093	0.996	21.8546	14.2682	0	0	0	2
300	DUN_15	Dundee	2015	Stress	HEB_15_082	226	15	B		6	13	0	01.04.2015	0	159	07.09.2015	1881.9	900.277	1.6217	10.1358	3.4029	3.9038	1.1287	30.9773	21.8701	2	0	0	2
301	DUN_15	Dundee	2015	Stress	HEB_21_160	227	21	B		6	14	0	01.04.2015	0	159	07.09.2015	1881.9	906.94	1.4224	8.8903	3.2883	4.6618	1.0672	32.5732	21.6697	0	2	0	0
302	DUN_15	Dundee	2015	Stress	HEB_10_010	228	10	B		6	15	0	01.04.2015	0	159	07.09.2015	1881.9	902.607	1.54	9.6255	3.3227	4.4807	1.1049	24.1068	16.6509	0	0	0	0
303	DUN_15	Dundee	2015	Stress	HEB_25_020	229	25	B		6	16	0	01.04.2015	0	159	07.09.2015	1881.9	899.86	1.7447	10.905	3.7502	4.0664	1.2105	26.5226	20.2339	2	2	0	0
304	DUN_15	Dundee	2015	Stress	HEB_11_025	230	11	B		6	17	0	01.04.2015	0	159	07.09.2015	1881.9	922.144	1.4748	9.2176	3.9358	4.5973	1.2195	30.8992	21.3459	0	2	0	2
305	DUN_15	Dundee	2015	Stress	HEB_03_085	231	3	B		7	13	0	01.04.2015	0	159	07.09.2015	1881.9	906.617			3.444	4.7677	1.0769	33.3652	21.3911	2	0	2	0
306	DUN_15	Dundee	2015	Stress	HEB_04_135	232	4	B		7	14	0	01.04.2015	0	159	07.09.2015	1881.9	903.04	1.1849	7.4061	3.2371	5.2653	1.0202	25.8467	16.8144	0	0	0	2
307	DUN_15	Dundee	2015	Stress	HEB_05_047	233	5	B		7	15	0	01.04.2015	0	159	07.09.2015	1881.9	903.127	1.5612	9.7583	3.5123	3.8241	1.1789	25.7583	17.41	2	0	0	2
308	DUN_15	Dundee	2015	Stress	HEB_08_165	234	8	B		7	16	0	01.04.2015	0	159	07.09.2015	1881.9	917.288	1.439	8.9939	3.5331	4.8841	1.1804	25.228	17.0624	0	0	0	2
309	DUN_15	Dundee	2015	Stress	HEB_22_123	235	22	B		7	17	0	01.04.2015	0	159	07.09.2015	1881.9	906.49	1.3789	8.619	3.3587	5.1878	1.0846	18.9818	14.8807	0	0	2	2
310	DUN_15	Dundee	2015	Stress	HEB_21_141	237	21	B		8	14	0	01.04.2015	0	159	07.09.2015	1881.9	900.528	1.1882	7.4268	3.0604	4.9614	0.9495	24.1814	17.0966	0	0	2	0
311	DUN_15	Dundee	2015	Stress	HEB_22_014	238	22	B		8	15	0	01.04.2015	0	159	07.09.2015	1881.9	907.712	1.4873	9.2959	3.481	4.4841	1.1266	34.0919	23.5971	2	2	0	2
312	DUN_15	Dundee	2015	Stress	HEB_10_173	239	10	B		8	16	0	01.04.2015	0	159	07.09.2015	1881.9	900.79	1.3877	8.6735	3.457	4.4883	1.1459	30.2288	19.0191	2	0	0	0
313	DUN_15	Dundee	2015	Stress	HEB_21_011	240	21	B		8	17	0	01.04.2015	0	159	07.09.2015	1881.9	898.982	1.713	10.7066	3.8599	4.6284	1.2615	29.2647	20.4724	2	0	2	0
314	DUN_15	Dundee	2015	Stress	HEB_22_003	242	22	B		9	14	0	01.04.2015	0	159	07.09.2015	1881.9	901.595	1.4863	9.2891	3.5438	4.1404	1.171	29.2676	19.9331	2	0	0	2
315	DUN_15	Dundee	2015	Stress	HEB_10_172	243	10	B		9	15	0	01.04.2015	0	159	07.09.2015	1881.9	901.687	1.1889	7.4316	3.1003	4.4794	1.0468	21.6482	14.5387	0	0	0	2
316	DUN_15	Dundee	2015	Stress	HEB_16_064	244	16	B		9	16	0	01.04.2015	0	159	07.09.2015	1881.9	898.4	1.5027	9.3922	3.5878	4.5794	1.0949	29.8208	20.2812	2	0	0	0
317	DUN_15	Dundee	2015	Stress	HEB_11_098	245	11	B		9	17	0	01.04.2015	0	159	07.09.2015	1881.9	900.462	1.5659	9.7839	3.6959	4.3631	1.1467	29.1135	22.0177	2	0	2	0
318	DUN_15	Dundee	2015	Stress	HEB_14_045	246	14	B		10	13	0	01.04.2015	0	159	07.09.2015	1881.9	911.414	1.4922	9.3262	3.6074	4.461	1.129	25.8378	19.7101	0	2	2	2
319	DUN_15	Dundee	2015	Stress	HEB_21_184	247	21	B		10	14	0	01.04.2015	0	159	07.09.2015	1881.9	910.974	1.2536	7.8323	3.3266	5.1213	1.0195	32.0435	19.3894	0	2	0	2
320	DUN_15	Dundee	2015	Stress	Odyssey	248	/	B		10	15	0	01.04.2015	0	159	07.09.2015	1881.9	905.006	1.2066	7.5414	2.9578	4.3044	0.9977	23.6078	16.7722	Hv	Hv	Hv	Hv
321	DUN_15	Dundee	2015	Stress	HEB_20_064	249	20	B		10	16	0	01.04.2015	0	159	07.09.2015	1881.9	899.501	1.3018	8.139	3.4421	4.7697	1.1184	20.9502	16.198	0	0	2	2
322	DUN_15	Dundee	2015	Stress	HEB_09_033	250	9	B		10	17	0	01.04.2015	0	159	07.09.2015	1881.9	905.188	1.5135	9.4588	3.3216	4.4236	1.0856	23.9876	17.0382	0	2	2	0
323	DUN_15	Dundee	2015	Stress	HEB_08_165	251	8	B		11	13	0	01.04.2015	0	159	07.09.2015	1881.9	906.096	1.4138	8.8335	3.6355	5.0012	1.1548	24.8916	17.6121	0	0	0	2
324	DUN_15	Dundee	2015	Stress	HEB_14_045	253	14	B		11	15	0	01.04.2015	0	159	07.09.2015	1881.9	906.855	1.5868	9.92	3.5463	4.381	1.1441	33.4323	21.0443	0	2	2	2
325	DUN_15	Dundee	2015	Stress	HEB_01_032	254	1	B		11	16	0	01.04.2015	0	159	07.09.2015	1881.9	906.489	1.5003	9.3768	3.508	4.4209	1.2103	25.6132	18.1348	0	2	0	0
326	DUN_15	Dundee	2015	Stress	HEB_15_082	255	15	B		11	17	0	01.04.2015	0	159	07.09.2015	1881.9	908.602	1.6718	10.4479	3.6037	4.3025	1.1708	31.9207	23.0697	2	0	0	2
327	DUN_15	Dundee	2015	Stress	Barke	256	/	B		12	13	0	01.04.2015	0	159	07.09.2015	1881.9	907.743	1.247	7.7919	3.3367	4.5044	1.0733	21.5655	17.4131	Hv	Hv	Hv	Hv
328	DUN_15	Dundee	2015	Stress	HEB_20_064	257	20	B		12	14	0	01.04.2015	0	159	07.09.2015	1881.9	908.793	1.2236	7.6464	3.2931	5.0666	1.0402	22.1383	19.4691	0	0	2	2
329	DUN_15	Dundee	2015	Stress	HEB_06_116	258	6	B		12	15	0	01.04.2015	0	159	07.09.2015	1881.9	909.014	1.5181	9.4872	3.4329	4.536	1.1395	30.9279	20.7817	0	2	0	2
330	DUN_15	Dundee	2015	Stress	HEB_09_033	260	9	B		12	17	0	01.04.2015	0	159	07.09.2015	1881.9	915.986	1.4629	9.1442	3.2819	4.3835	1.0804	22.7356	17.7322	0	2	2	0
331	DUN_15	Dundee	2015	Stress	HEB_19_076	262	19	B		13	14	0	01.04.2015	0	159	07.09.2015	1881.9	917.269	1.6233	10.1464	3.6237	4.3136	1.193	35.7883	23.4799	2	0	0	0
332	DUN_15	Dundee	2015	Stress	HEB_22_022	264	22	B		13	16	0	01.04.2015	0	159	07.09.2015	1881.9	910.318	1.483	9.2693	3.3455	4.5995	1.1421	26.4412	18.4699	2	0	2	0
333	DUN_15	Dundee	2015	Stress	HEB_01_104	266	1	B		14	13	0	01.04.2015	0	159	07.09.2015	1881.9	906.695	1.4889	9.3063	3.5806	4.6694	1.1505	27.8349	19.7259	2	0	0	0
334	DUN_15	Dundee	2015	Stress	HEB_21_011	267	21	B		14	14	0	01.04.2015	0	159	07.09.2015	1881.9	905.727	1.6109	10.0693	3.9193	4.8279	1.2619	29.4455	23.7185	2	0	2	0
335	DUN_15	Dundee	2015	Stress	HEB_07_063	268	7	B		14	15	0	01.04.2015	0	159	07.09.2015	1881.9	906.614	1.2332	7.7089	3.0501	5.1704	1.0102	23.018	13.5729	0	0	2	0
336	DUN_15	Dundee	2015	Stress	HEB_10_184	269	10	B		14	16	0	01.04.2015	0	159	07.09.2015	1881.9	905.682	1.2907	8.0635	3.1079	4.3992	1.0573	26.3366	16.7379	2	0	0	2
337	DUN_15	Dundee	2015	Stress	HEB_07_107	270	7	B		14	17	0	01.04.2015	0	159	07.09.2015	1881.9	913.351	1.5438	9.6502	3.3203	4.4463	1.1381	24.9116	16.1735	0	0	0	0
338	DUN_15	Dundee	2015	Stress	HEB_16_064	271	16	B		15	13	0	01.04.2015	0	159	07.09.2015	1881.9	911.17	1.4597	9.1212	3.7153	4.7244	1.102	30.0152	22.3397	2	0	0	0
339	DUN_15	Dundee	2015	Stress	HEB_10_010	272	10	B		15	14	0	01.04.2015	0	159	07.09.2015	1881.9	910.722	1.4823	9.2641	3.4431	4.6634	1.067	24.6224	17.7678	0	0	0	0
340	DUN_15	Dundee	2015	Stress	HEB_25_014	273	25	B		15	15	0	01.04.2015	0	159	07.09.2015	1881.9	912.143	1.3474	8.4208	3.2774	4.6168	1.0662	24.0155	16.9148	0	2	0	0
341	DUN_15	Dundee	2015	Stress	HEB_03_172	274	4	B		15	16	0	01.04.2015	0	159	07.09.2015	1881.9	915.326	1.6617	10.3865	3.9799	4.4696	1.2772	26.4757	20.7565	0	2	0	0
342	DUN_15	Dundee	2015	Stress	HEB_20_062	275	20	B		15	17	0	01.04.2015	0	159	07.09.2015	1881.9	908.227	1.4644	9.1508	3.2407	4.9392	1.0789	22.7797	14.4783	0	0	0	2
343	DUN_15	Dundee	2015	Stress	HEB_01_093	276	1	B		16	13	0	01.04.2015	0	159	07.09.2015	1881.9	906.958	1.3992	8.7468	3.6186	4.5541	1.105	21.3377	18.0573	2	2	0	0
344	DUN_15	Dundee	2015	Stress	HEB_21_160	277	21	B		16	14	0	01.04.2015	0	159	07.09.2015	1881.9	912.724	1.4123	8.8296	3.2587	4.8039	1.0771	30.2489	22.5045	0	2	0	0
345	DUN_15	Dundee	2015	Stress	Odyssey	278	/	B		16	15	0	01.04.2015	0	159	07.09.2015	1881.9	912.092	1.1709	7.3172	2.9567	4.3231	0.9922	25.6085	17.0432	Hv	Hv	Hv	Hv
346	DUN_15	Dundee	2015	Stress	HEB_10_172	279	10	B		16	16	0	01.04.2015	0	159	07.09.2015	1881.9	916.28	1.2867	8.039	3.2252	4.7563	1.0937	22.1588	14.921	0	0	0	2
347	DUN_15	Dundee	2015	Stress	HEB_22_123	280	22	B		16	17	0	01.04.2015	0	159	07.09.2015	1881.9	906.365	1.4564	9.1001	3.4889	5.332	1.113	18.9417	15.0388	0	0	2	2
348	DUN_15	Dundee	2015	Stress	HEB_09_137	281	9	B		17	13	0	01.04.2015	0	159	07.09.2015	1881.9	906.95	1.3771	8.608	3.3085	4.2819	1.0435	20.1409	14.5668	0	0	2	0
349	DUN_15	Dundee	2015	Stress	HEB_22_003	282	22	B		17	14	0	01.04.2015	0	159	07.09.2015	1881.9	908.199	1.5195	9.4968	3.5671	4.1749	1.1605	30.0014	21.6105	2	0	0	2
350	DUN_15	Dundee	2015	Stress	HEB_01_132	285	1	B		17	17	0	01.04.2015	0	159	07.09.2015	1881.9	910.899	1.3931	8.709	3.3471	4.6015	1.1466	21.887	15.0971	0	0	0	0
351	DUN_15	Dundee	2015	Stress	HEB_15_094	286	15	B		18	13	0	01.04.2015	0	159	07.09.2015	1881.9	902.734	1.7403	10.8803	4.2095	5.2228	1.2189	27.0506	19.4483	0	2	2	0
352	DUN_15	Dundee	2015	Stress	HEB_05_043	287	5	B		18	14	0	01.04.2015	0	159	07.09.2015	1881.9	905.138	1.5025	9.3908	3.6405	4.2934	1.1959	30.4608	20.7427	2	0	0	0
353	DUN_15	Dundee	2015	Stress	HEB_22_014	288	22	B		18	15	0	01.04.2015	0	159	07.09.2015	1881.9	908.176	1.5305	9.5664	3.4118	4.4493	1.1205	31.093	22.5548	2	2	0	2
354	DUN_15	Dundee	2015	Stress	HEB_05_047	290	5	B		18	17	0	01.04.2015	0	159	07.09.2015	1881.9	904.892	1.7483	10.9262	3.6579	3.9468	1.1996	26.4283	18.3096	2	0	0	2
355	DUN_15	Dundee	2015	Stress	HEB_11_098	291	11	B		19	13	0	01.04.2015	0	159	07.09.2015	1881.9	913.18	1.5868	9.9192	3.8668	4.558	1.1792	31.0754	26.2202	2	0	2	0
356	DUN_15	Dundee	2015	Stress	HEB_21_184	293	21	B		19	15	0	01.04.2015	0	159	07.09.2015	1881.9	907.808	1.323	8.2694	3.4587	5.2936	1.0574	30.6846	19.5298	0	2	0	2
357	DUN_15	Dundee	2015	Stress	HEB_02_040	294	2	B		19	16	0	01.04.2015	0	159	07.09.2015	1881.9	905.705	1.3812	8.632	3.3162	4.504	1.0211	19.5713	17.8835	0	0	0	2
358	DUN_15	Dundee	2015	Stress	HEB_08_096	295	8	B		19	17	0	01.04.2015	0	159	07.09.2015	1881.9	908.236	1.7815	11.1348	4.056	4.7882	1.2817	32.1298	25.0993	2	0	0	2
359	DUN_15	Dundee	2015	Stress	HEB_08_202	297	8	B		20	14	0	01.04.2015	0	159	07.09.2015	1881.9	904.455	1.2947	8.0944	3.2153	4.5025	1.0175	20.9135	17.062	0	0	2	2
360	DUN_15	Dundee	2015	Stress	HEB_04_112	298	4	B		20	15	0	01.04.2015	0	159	07.09.2015	1881.9	914.119	1.4768	9.2307	3.3236	4.6321	1.1483	26.1303	25.2674	2	0	2	0
361	DUN_15	Dundee	2015	Stress	HEB_04_149	300	4	B		20	17	0	01.04.2015	0	159	07.09.2015	1881.9	909.077	1.463	9.1455	3.6045	4.8961	1.1181	24.1946	19.2077	0	2	0	2
362	DUN_16	Dundee	2016	Control	HEB_08_202	1	8	A	1	1	1	0	16.03.2016	0	167	30.08.2016	1964.8	905.918	1.2153	7.5959	3.2598	4.065	1.011	19.2377	14.6316	0	0	2	2
363	DUN_16	Dundee	2016	Control	HEB_22_003	2	22	A	1	1	2	0	16.03.2016	0	167	30.08.2016	1964.8	899.002	1.5239	9.5245	3.5076	3.6036	1.1437	31.3961	19.1023	2	0	0	2
364	DUN_16	Dundee	2016	Control	HEB_10_010	3	10	A	1	1	3	0	16.03.2016	0	167	30.08.2016	1964.8	900.649	1.9197	11.9983	3.8708	4.1165	1.1581	28.1224	21.7231	0	2	0	0
365	DUN_16	Dundee	2016	Control	HEB_20_062	4	20	A	1	1	4	0	16.03.2016	0	167	30.08.2016	1964.8	899.808	1.5548	9.7173	3.5182	4.6087	1.1161	22.3084	16.3691	0	0	0	2
366	DUN_16	Dundee	2016	Control	HEB_21_160	5	21	A	1	1	5	0	16.03.2016	0	167	30.08.2016	1964.8	900.891	1.725	10.781	3.7251	3.9287	1.1168	36.2004	23.0581	0	2	0	0
367	DUN_16	Dundee	2016	Control	HEB_25_014	6	25	A	1	2	1	0	16.03.2016	0	167	30.08.2016	1964.8	899.75	1.4793	9.2456	3.7177	3.978	1.1128	24.5368	19.7064	0	2	0	0
368	DUN_16	Dundee	2016	Control	HEB_18_225	7	18	A	1	2	2	0	16.03.2016	0	167	30.08.2016	1964.8	896.806	1.7495	10.9346	3.7034	4.1326	1.2234	32.3729	22.3586	2	0	2	2
369	DUN_16	Dundee	2016	Control	HEB_04_123	8	4	A	1	2	3	0	16.03.2016	0	167	30.08.2016	1964.8	899.625	1.9441	12.1509	4.0732	3.4911	1.2446	33.2038	27.2405	2	2	0	0
370	DUN_16	Dundee	2016	Control	HEB_10_172	9	10	A	1	2	4	0	16.03.2016	0	167	30.08.2016	1964.8	897.83	1.3421	8.3883	3.2828	4.1101	1.0647	22.1866	16.4235	0	0	0	2
371	DUN_16	Dundee	2016	Control	HEB_15_082	10	15	A	1	2	5	0	16.03.2016	0	167	30.08.2016	1964.8	900.202	1.6296	10.1852	3.4519	3.3458	1.1688	29.8267	20.9774	2	0	0	2
372	DUN_16	Dundee	2016	Control	HEB_10_173	11	10	A	1	3	1	0	16.03.2016	0	167	30.08.2016	1964.8	900.282	1.394	8.7125	3.4153	3.9849	1.0374	21.9684	15.234	2	0	0	0
373	DUN_16	Dundee	2016	Control	HEB_11_098	12	11	A	1	3	2	0	16.03.2016	0	167	30.08.2016	1964.8	900.657	1.5533	9.7082	3.7219	3.6117	1.1484	27.6015	21.8521	2	0	2	0
374	DUN_16	Dundee	2016	Control	HEB_01_104	13	1	A	1	3	3	0	16.03.2016	0	167	30.08.2016	1964.8	900.493	1.7579	10.987	3.4497	3.8302	1.1191	27.7516	20.94	2	0	0	0
375	DUN_16	Dundee	2016	Control	HEB_04_112	14	4	A	1	3	4	0	16.03.2016	0	167	30.08.2016	1964.8	900.442	1.4993	9.3704	3.5543	4.0228	1.1122	22.8125	20.6484	2	0	2	0
376	DUN_16	Dundee	2016	Control	HEB_20_064	15	20	A	1	3	5	0	16.03.2016	0	167	30.08.2016	1964.8	897.381	1.4397	8.9984	3.5517	4.5566	1.1175	20.8982	17.7014	0	0	2	2
377	DUN_16	Dundee	2016	Control	HEB_22_123	16	22	A	1	4	1	0	16.03.2016	0	167	30.08.2016	1964.8	900.244	1.4352	8.9698	3.776	4.86	1.2099	20.4599	16.868	0	0	2	2
378	DUN_16	Dundee	2016	Control	HEB_25_020	17	25	A	1	4	2	0	16.03.2016	0	167	30.08.2016	1964.8	899.927	2.148	13.4247	4.3581	3.5112	1.3048	37.5992	30.9744	2	2	0	0
379	DUN_16	Dundee	2016	Control	HEB_09_033	18	9	A	1	4	3	0	16.03.2016	0	167	30.08.2016	1964.8	895.73	1.7673	11.0455	3.5914	3.7122	1.1207	25.9845	22.2891	0	2	2	0
380	DUN_16	Dundee	2016	Control	HEB_09_163	19	9	A	1	4	4	0	16.03.2016	0	167	30.08.2016	1964.8	903.867	2.4793	15.4959	4.6154	3.8819	1.3802	56.534	36.1372	2	2	0	0
381	DUN_16	Dundee	2016	Control	HEB_04_149	20	4	A	1	4	5	0	16.03.2016	0	167	30.08.2016	1964.8	898.931	1.534	9.5878	3.8555	4.707	1.1219	31.164	20.8969	0	2	0	2
382	DUN_16	Dundee	2016	Control	HEB_08_096	21	8	A	1	5	1	0	16.03.2016	0	167	30.08.2016	1964.8	899.85	1.5169	9.4807	3.9215	4.5237	1.1988	34.3961	24.1223	2	0	0	2
383	DUN_16	Dundee	2016	Control	Barke	22	/	A	1	5	2	0	16.03.2016	0	167	30.08.2016	1964.8	898.102	1.3417	8.3857	3.4626	4.2806	1.1047	20.7526	16.9959	Hv	Hv	Hv	Hv
384	DUN_16	Dundee	2016	Control	HEB_01_032	23	1	A	1	5	3	0	16.03.2016	0	167	30.08.2016	1964.8	898.423	1.7954	11.221	4.4817	4.3978	1.4224	35.347	26.5452	0	2	0	0
385	DUN_16	Dundee	2016	Control	HEB_11_025	24	11	A	1	5	4	0	16.03.2016	0	167	30.08.2016	1964.8	899.527	2.2034	13.7711	4.5584	4.1944	1.3498	42.0828	31.4561	0	2	0	2
386	DUN_16	Dundee	2016	Control	HEB_01_132	25	1	A	1	5	5	0	16.03.2016	0	167	30.08.2016	1964.8	898.902	1.405	8.7815	3.4594	4.2384	1.1792	20.6649	13.9137	0	0	0	0
387	DUN_16	Dundee	2016	Control	HEB_21_141	26	21	A	1	6	1	0	16.03.2016	0	167	30.08.2016	1964.8	902.331	1.2922	8.0763	3.6942	5.1973	1.1317	25.8745	21.6319	0	0	2	0
388	DUN_16	Dundee	2016	Control	HEB_09_137	27	9	A	1	6	2	0	16.03.2016	0	167	30.08.2016	1964.8	899.198	1.4257	8.9107	3.8087	4.4607	1.1653	19.5264	16.1884	0	0	2	0
389	DUN_16	Dundee	2016	Control	HEB_07_063	28	7	A	1	6	3	0	16.03.2016	0	167	30.08.2016	1964.8	900.676	1.51	9.4374	3.7084	4.4481	1.219	25.7466	20.6503	0	0	2	0
390	DUN_16	Dundee	2016	Control	HEB_01_080	29	1	A	1	6	4	0	16.03.2016	0	167	30.08.2016	1964.8	898.976	1.5562	9.7263	4.1466	4.3158	1.2448	41.346	24.8677	0	2	0	2
391	DUN_16	Dundee	2016	Control	HEB_14_045	30	14	A	1	6	5	0	16.03.2016	0	167	30.08.2016	1964.8	901.143	1.7999	11.2496	4.2316	4.3272	1.2671	33.0098	23.4404	0	2	2	2
392	DUN_16	Dundee	2016	Control	HEB_15_094	31	15	A	1	7	1	0	16.03.2016	0	167	30.08.2016	1964.8	908.868	1.7791	11.1196	4.6719	5.0718	1.3167	24.5501	23.041	0	2	2	0
393	DUN_16	Dundee	2016	Control	HEB_07_107	32	7	A	1	7	2	0	16.03.2016	0	167	30.08.2016	1964.8	900.035	1.5655	9.7843	3.4756	3.9726	1.221	22.9891	16.3007	0	0	0	0
394	DUN_16	Dundee	2016	Control	HEB_04_135	33	4	A	1	7	3	0	16.03.2016	0	167	30.08.2016	1964.8	901.5	1.3256	8.2848	3.5266	4.812	1.091	36.8749	19.3484	0	0	0	2
395	DUN_16	Dundee	2016	Control	HEB_21_184	34	21	A	1	7	4	0	16.03.2016	0	167	30.08.2016	1964.8	901.04	1.5094	9.4335	3.8907	4.9887	1.1617	45.1524	24.6519	0	2	0	2
396	DUN_16	Dundee	2016	Control	HEB_05_047	35	5	A	1	7	5	0	16.03.2016	0	167	30.08.2016	1964.8	899.25	1.469	9.1813	3.707	4.4595	1.1235	21.8694	17.6318	2	0	0	2
397	DUN_16	Dundee	2016	Control	HEB_01_093	36	1	A	1	8	1	0	16.03.2016	0	167	30.08.2016	1964.8	902.395	1.6667	10.4167	4.1213	4.0242	1.3055	25.5572	25.5677	2	2	0	0
398	DUN_16	Dundee	2016	Control	HEB_22_022	37	22	A	1	8	2	0	16.03.2016	0	167	30.08.2016	1964.8	896.099	1.6483	10.3016	3.783	4.2562	1.2203	32.6275	22.8911	2	0	2	0
399	DUN_16	Dundee	2016	Control	HEB_16_064	38	16	A	1	8	3	0	16.03.2016	0	167	30.08.2016	1964.8	898.096	1.5032	9.3949	3.8882	4.1814	1.1639	31.2289	27.5014	2	0	0	0
400	DUN_16	Dundee	2016	Control	HEB_22_014	39	22	A	1	8	4	0	16.03.2016	0	167	30.08.2016	1964.8	897.905	1.763	11.0187	4.0143	4.1116	1.2471	37.779	28.5531	2	2	0	2
401	DUN_16	Dundee	2016	Control	HEB_05_043	40	5	A	1	8	5	0	16.03.2016	0	167	30.08.2016	1964.8	900.045	1.5755	9.8467	3.7498	3.5255	1.2801	25.6424	21.1951	2	0	0	0
402	DUN_16	Dundee	2016	Control	HEB_08_165	41	8	A	1	9	1	0	16.03.2016	0	167	30.08.2016	1964.8	903.316	1.4513	9.0707	3.7267	3.5264	1.2714	24.8601	20.9955	0	0	0	2
403	DUN_16	Dundee	2016	Control	HEB_19_076	42	19	A	1	9	2	0	16.03.2016	0	167	30.08.2016	1964.8	898.303	1.6542	10.3389	3.6067	3.5699	1.2269	29.2991	21.5778	2	0	0	0
404	DUN_16	Dundee	2016	Control	HEB_03_085	43	3	A	1	9	3	0	16.03.2016	0	167	30.08.2016	1964.8	898.683	1.6324	10.2024	4.0339	4.6781	1.2348	33.5776	25.2747	2	0	2	0
405	DUN_16	Dundee	2016	Control	HEB_10_184	44	10	A	1	9	4	0	16.03.2016	0	167	30.08.2016	1964.8	896.258	1.2574	7.8591	3.4965	4.1024	1.1101	22.0435	19.2856	2	0	0	2
406	DUN_16	Dundee	2016	Control	HEB_21_011	45	21	A	1	9	5	0	16.03.2016	0	167	30.08.2016	1964.8	897.896	1.5792	9.8703	4.0145	4.3181	1.271	35.8899	23.346	2	0	2	0
407	DUN_16	Dundee	2016	Control	Odyssey	46	/	A	1	10	1	0	16.03.2016	0	167	30.08.2016	1964.8	899.754	1.1881	7.4256	3.3118	4.392	1.0412	24.7383	18.4495	Hv	Hv	Hv	Hv
408	DUN_16	Dundee	2016	Control	HEB_02_040	47	2	A	1	10	2	0	16.03.2016	0	167	30.08.2016	1964.8	900.369	1.4028	8.7672	3.5357	4.0948	1.0738	20.9675	16.2461	0	0	0	2
409	DUN_16	Dundee	2016	Control	HEB_03_040	48	3	A	1	10	3	0	16.03.2016	0	167	30.08.2016	1964.8	899	1.6963	10.6021	3.9967	5.1527	1.183	31.9857	22.1511	0	0	0	0
410	DUN_16	Dundee	2016	Control	HEB_06_116	49	6	A	1	10	4	0	16.03.2016	0	167	30.08.2016	1964.8	897.485	1.6992	10.62	3.889	4.1091	1.2604	42.7327	27.059	0	2	0	2
411	DUN_16	Dundee	2016	Control	HEB_03_172	50	3	A	1	10	5	0	16.03.2016	0	167	30.08.2016	1964.8	896.273	1.3551	8.4691	3.8893	4.0386	1.2464	40.3932	26.4588	0	2	0	0
412	DUN_16	Dundee	2016	Control	HEB_11_098	51	11	A	2	11	1	0	16.03.2016	0	167	30.08.2016	1964.8	901.022	1.5416	9.6349	3.9922	4.4619	1.1589	23.327	18.49	2	0	2	0
413	DUN_16	Dundee	2016	Control	HEB_14_045	52	14	A	2	11	2	0	16.03.2016	0	167	30.08.2016	1964.8	904.36	1.7725	11.0783	4.138	4.4836	1.2427	35.2941	25.2399	0	2	2	2
414	DUN_16	Dundee	2016	Control	HEB_21_184	53	21	A	2	11	3	0	16.03.2016	0	167	30.08.2016	1964.8	899.026	1.6529	10.3306	3.9302	5.0896	1.1503	41.4873	28.6141	0	2	0	2
415	DUN_16	Dundee	2016	Control	HEB_05_047	54	5	A	2	11	4	0	16.03.2016	0	167	30.08.2016	1964.8	900.334	1.4561	9.1008	3.3604	4.0192	1.0429	21.3667	15.8087	2	0	0	2
416	DUN_16	Dundee	2016	Control	HEB_04_123	55	4	A	2	11	5	0	16.03.2016	0	167	30.08.2016	1964.8	897.367	1.6025	10.0154	4.036	4.0308	1.239	27.2498	20.1645	2	2	0	0
417	DUN_16	Dundee	2016	Control	HEB_21_160	56	21	A	2	12	1	0	16.03.2016	0	167	30.08.2016	1964.8	903.722	1.6111	10.0695	3.702	4.103	1.0898	36.1888	22.6324	0	2	0	0
418	DUN_16	Dundee	2016	Control	HEB_01_080	57	1	A	2	12	2	0	16.03.2016	0	167	30.08.2016	1964.8	896.754	1.7229	10.768	4.1491	4.3314	1.264	37.7134	25.8404	0	2	0	2
419	DUN_16	Dundee	2016	Control	HEB_03_085	58	3	A	2	12	3	0	16.03.2016	0	167	30.08.2016	1964.8	900.065	1.4899	9.3118	3.902	4.9654	1.1871	32.9397	22.4513	2	0	2	0
420	DUN_16	Dundee	2016	Control	HEB_10_173	59	10	A	2	12	4	0	16.03.2016	0	167	30.08.2016	1964.8	899.037	1.4805	9.253	3.5122	3.8523	1.0795	23.9614	14.3131	2	0	0	0
421	DUN_16	Dundee	2016	Control	HEB_15_094	60	15	A	2	12	5	0	16.03.2016	0	167	30.08.2016	1964.8	899.373	1.9336	12.0848	4.4713	4.8133	1.2963	26.7292	22.2435	0	2	2	0
422	DUN_16	Dundee	2016	Control	HEB_04_135	61	4	A	2	13	1	0	16.03.2016	0	167	30.08.2016	1964.8	899.387	1.3176	8.2348	3.5913	4.8188	1.095	36.6396	19.7655	0	0	0	2
423	DUN_16	Dundee	2016	Control	HEB_02_040	62	2	A	2	13	2	0	16.03.2016	0	167	30.08.2016	1964.8	898.276	1.4383	8.9894	3.5346	4.0406	1.0786	23.5216	16.7928	0	0	0	2
424	DUN_16	Dundee	2016	Control	HEB_22_022	63	22	A	2	13	3	0	16.03.2016	0	167	30.08.2016	1964.8	896.152	1.5611	9.757	3.7629	4.5318	1.1338	31.1546	21.2026	2	0	2	0
425	DUN_16	Dundee	2016	Control	HEB_20_064	64	20	A	2	13	4	0	16.03.2016	0	167	30.08.2016	1964.8	894.666	1.3793	8.6205	3.6119	4.9287	1.095	22.6656	17.5092	0	0	2	2
426	DUN_16	Dundee	2016	Control	HEB_15_082	65	15	A	2	13	5	0	16.03.2016	0	167	30.08.2016	1964.8	891.563	1.5254	9.5338	3.4283	3.6256	1.1893	27.7063	20.5335	2	0	0	2
427	DUN_16	Dundee	2016	Control	HEB_03_172	66	3	A	2	14	1	0	16.03.2016	0	167	30.08.2016	1964.8	903.739	1.3665	8.5409	3.8581	4.3732	1.1481	23.6775	18.5935	0	2	0	0
428	DUN_16	Dundee	2016	Control	HEB_10_010	67	10	A	2	14	2	0	16.03.2016	0	167	30.08.2016	1964.8	900.877	1.7572	10.9824	3.7361	3.9413	1.1861	25.2006	19.25	0	2	0	0
429	DUN_16	Dundee	2016	Control	HEB_01_132	68	1	A	2	14	3	0	16.03.2016	0	167	30.08.2016	1964.8	898.453	1.3412	8.3825	3.2732	3.994	1.0875	21.1661	17.0828	0	0	0	0
430	DUN_16	Dundee	2016	Control	HEB_07_107	69	7	A	2	14	4	0	16.03.2016	0	167	30.08.2016	1964.8	898.298	1.5897	9.9355	3.514	3.9161	1.2035	24.8943	15.4629	0	0	0	0
431	DUN_16	Dundee	2016	Control	HEB_22_014	70	22	A	2	14	5	0	16.03.2016	0	167	30.08.2016	1964.8	896.942	1.7002	10.6264	3.8852	4.153	1.1875	35.7293	26.2801	2	2	0	2
432	DUN_16	Dundee	2016	Control	HEB_25_020	71	25	A	2	15	1	0	16.03.2016	0	167	30.08.2016	1964.8	909.135	1.9458	12.1613	4.2273	3.5705	1.2661	32.9088	26.2468	2	2	0	0
433	DUN_16	Dundee	2016	Control	HEB_09_033	72	9	A	2	15	2	0	16.03.2016	0	167	30.08.2016	1964.8	904.412	1.6862	10.5386	3.8211	4.1465	1.1745	25.6817	24.084	0	2	2	0
434	DUN_16	Dundee	2016	Control	HEB_10_184	73	10	A	2	15	3	0	16.03.2016	0	167	30.08.2016	1964.8	899.084	1.4037	8.7728	3.4646	4.0273	1.065	27.538	21.4433	2	0	0	2
435	DUN_16	Dundee	2016	Control	HEB_07_063	74	7	A	2	15	4	0	16.03.2016	0	167	30.08.2016	1964.8	905.01	1.5138	9.4612	3.4091	4.1476	1.1841	27.7085	17.483	0	0	2	0
436	DUN_16	Dundee	2016	Control	Barke	75	/	A	2	15	5	0	16.03.2016	0	167	30.08.2016	1964.8	902.012	1.3669	8.5434	3.5962	4.3998	1.1309	23.065	16.0865	Hv	Hv	Hv	Hv
437	DUN_16	Dundee	2016	Control	HEB_08_202	76	8	A	2	16	1	0	16.03.2016	0	167	30.08.2016	1964.8	903.181	1.2999	8.1241	3.5375	4.5717	1.0692	21.7664	15.3394	0	0	2	2
438	DUN_16	Dundee	2016	Control	HEB_22_003	77	22	A	2	16	2	0	16.03.2016	0	167	30.08.2016	1964.8	903.757	1.5701	9.8132	3.6434	3.7423	1.1963	29.8486	20.9883	2	0	0	2
439	DUN_16	Dundee	2016	Control	HEB_25_014	78	25	A	2	16	3	0	16.03.2016	0	167	30.08.2016	1964.8	902.832	1.4953	9.3456	3.7811	4.1025	1.1279	26.6865	22.1851	0	2	0	0
440	DUN_16	Dundee	2016	Control	HEB_01_093	79	1	A	2	16	4	0	16.03.2016	0	167	30.08.2016	1964.8	903.76	1.7217	10.7606	3.9538	3.6764	1.2936	26.6685	24.1553	2	2	0	0
441	DUN_16	Dundee	2016	Control	HEB_19_076	80	19	A	2	16	5	0	16.03.2016	0	167	30.08.2016	1964.8	900.025	1.6955	10.5969	3.7524	3.6324	1.2788	28.7749	22.57	2	0	0	0
442	DUN_16	Dundee	2016	Control	HEB_05_043	81	5	A	2	17	1	0	16.03.2016	0	167	30.08.2016	1964.8	901.603	1.5195	9.497	3.6896	3.6559	1.2339	25.49	19.7629	2	0	0	0
443	DUN_16	Dundee	2016	Control	HEB_21_141	82	21	A	2	17	2	0	16.03.2016	0	167	30.08.2016	1964.8	902.165	1.4099	8.8121	3.6569	4.7819	1.1556	29.4937	23.3618	0	0	2	0
444	DUN_16	Dundee	2016	Control	HEB_08_096	83	8	A	2	17	3	0	16.03.2016	0	167	30.08.2016	1964.8	901.525	1.7581	10.9883	3.9142	4.3012	1.2409	34.3318	29.4472	2	0	0	2
445	DUN_16	Dundee	2016	Control	HEB_04_112	84	4	A	2	17	4	0	16.03.2016	0	167	30.08.2016	1964.8	902.966	1.68	10.5001	3.5297	4.0201	1.1449	32.5738	21.3057	2	0	2	0
446	DUN_16	Dundee	2016	Control	HEB_21_011	85	21	A	2	17	5	0	16.03.2016	0	167	30.08.2016	1964.8	899.58	1.5874	9.9213	3.9704	4.1015	1.2323	30.6767	21.455	2	0	2	0
447	DUN_16	Dundee	2016	Control	HEB_03_040	86	3	A	2	18	1	0	16.03.2016	0	167	30.08.2016	1964.8	903.978	1.385	8.6562	3.3508	4.507	1.0326	27.4289	16.0402	0	0	0	0
448	DUN_16	Dundee	2016	Control	HEB_08_165	87	8	A	2	18	2	0	16.03.2016	0	167	30.08.2016	1964.8	902.946	1.6258	10.1612	3.4849	4.1636	1.177	27.4135	16.7454	0	0	0	2
449	DUN_16	Dundee	2016	Control	Tyne	88	/	A	2	18	3	0	16.03.2016	0	167	30.08.2016	1964.8	899.267	1.4256	8.91	3.4752	4.3103	1.1274	27.1463	18.7412	Hv	Hv	Hv	Hv
450	DUN_16	Dundee	2016	Control	HEB_22_123	89	22	A	2	18	4	0	16.03.2016	0	167	30.08.2016	1964.8	899.557	1.5441	9.6506	3.732	4.9426	1.1917	20.7199	16.3857	0	0	2	2
451	DUN_16	Dundee	2016	Control	Tyne	90	/	A	2	18	5	0	16.03.2016	0	167	30.08.2016	1964.8	898.591	1.361	8.5064	3.928	4.9488	1.2442	26.7664	18.9338	Hv	Hv	Hv	Hv
452	DUN_16	Dundee	2016	Control	HEB_10_172	91	10	A	2	19	1	0	16.03.2016	0	167	30.08.2016	1964.8	904.961	1.2509	7.818	3.4409	4.7485	1.1058	24.4503	15.415	0	0	0	2
453	DUN_16	Dundee	2016	Control	HEB_20_062	92	20	A	2	19	2	0	16.03.2016	0	167	30.08.2016	1964.8	901.163	1.5419	9.6369	4.0122	4.7232	1.2015	29.839	20.2441	0	0	0	2
454	DUN_16	Dundee	2016	Control	Odyssey	93	/	A	2	19	3	0	16.03.2016	0	167	30.08.2016	1964.8	899.476	1.1529	7.2056	3.1841	4.3598	1.0168	25.328	18.2071	Hv	Hv	Hv	Hv
455	DUN_16	Dundee	2016	Control	Tyne	94	/	A	2	19	4	0	16.03.2016	0	167	30.08.2016	1964.8	904.4	1.4175	8.8595	3.8374	4.8657	1.2042	26.4371	17.5396	Hv	Hv	Hv	Hv
456	DUN_16	Dundee	2016	Control	HEB_09_163	95	9	A	2	19	5	0	16.03.2016	0	167	30.08.2016	1964.8	901.958	2.1697	13.5608	4.6564	4.4315	1.3706	40.632	27.6521	2	2	0	0
457	DUN_16	Dundee	2016	Control	HEB_01_104	96	1	A	2	20	1	0	16.03.2016	0	167	30.08.2016	1964.8	896.029	1.3102	8.1889	3.4792	4.1866	1.1246	28.7164	15.2032	2	0	0	0
458	DUN_16	Dundee	2016	Control	HEB_16_064	97	16	A	2	20	2	0	16.03.2016	0	167	30.08.2016	1964.8	900.22	1.3697	8.5604	3.492	4.8015	1.1009	21.9614	14.9676	2	0	0	0
459	DUN_16	Dundee	2016	Control	HEB_09_137	98	9	A	2	20	3	0	16.03.2016	0	167	30.08.2016	1964.8	898.372	1.3936	8.7102	3.6612	4.4493	1.1321	24.5788	16.4501	0	0	2	0
460	DUN_16	Dundee	2016	Control	HEB_04_149	99	4	A	2	20	4	0	16.03.2016	0	167	30.08.2016	1964.8	899.845	1.5003	9.3766	3.7278	4.5958	1.1072	33.0172	18.3607	0	2	0	2
461	DUN_16	Dundee	2016	Control	HEB_06_116	100	6	A	2	20	5	0	16.03.2016	0	167	30.08.2016	1964.8	901.058	1.607	10.0438	3.8388	4.3631	1.2515	36.585	24.783	0	2	0	2
462	DUN_16	Dundee	2016	Control	HEB_08_096	201	8	B	3	1	13	0	16.03.2016	0	167	30.08.2016	1964.8	900.15	1.6175	10.1094	4.0265	4.3569	1.2651	30.3378	23.8859	2	0	0	2
463	DUN_16	Dundee	2016	Control	HEB_01_104	202	1	B	3	1	14	0	16.03.2016	0	167	30.08.2016	1964.8	901.235	1.5201	9.5009	3.6663	3.9688	1.1529	29.0197	19.0115	2	0	0	0
464	DUN_16	Dundee	2016	Control	HEB_09_163	203	9	B	3	1	15	0	16.03.2016	0	167	30.08.2016	1964.8	907.453	2.5753	16.0959	4.9777	4.1384	1.4193	57.0615	35.5933	2	2	0	0
465	DUN_16	Dundee	2016	Control	HEB_22_022	204	22	B	3	1	16	0	16.03.2016	0	167	30.08.2016	1964.8	905.792	1.6074	10.0465	3.8244	4.4168	1.1942	24.6174	19.4332	2	0	2	0
466	DUN_16	Dundee	2016	Control	HEB_06_116	205	6	B	3	1	17	0	16.03.2016	0	167	30.08.2016	1964.8	902.519	1.7207	10.7546	3.8658	4.0296	1.2805	39.7623	27.341	0	2	0	2
467	DUN_16	Dundee	2016	Control	HEB_02_040	206	2	B	3	2	13	0	16.03.2016	0	167	30.08.2016	1964.8	903.054	1.4108	8.8173	3.7004	4.2105	1.122	22.555	16.1196	0	0	0	2
468	DUN_16	Dundee	2016	Control	HEB_10_184	207	10	B	3	2	14	0	16.03.2016	0	167	30.08.2016	1964.8	902.128	1.5286	9.5538	3.7668	4.1992	1.1606	27.528	22.4713	2	0	0	2
469	DUN_16	Dundee	2016	Control	HEB_01_080	208	1	B	3	2	15	0	16.03.2016	0	167	30.08.2016	1964.8	905.11	1.6086	10.054	4.0843	4.1675	1.2251	32.7986	24.2947	0	2	0	2
470	DUN_16	Dundee	2016	Control	HEB_01_093	209	1	B	3	2	16	0	16.03.2016	0	167	30.08.2016	1964.8	901.58	1.7347	10.8421	4.0769	3.7131	1.3248	24.8484	25.383	2	2	0	0
471	DUN_16	Dundee	2016	Control	HEB_04_123	210	4	B	3	2	17	0	16.03.2016	0	167	30.08.2016	1964.8	901.294	1.7031	10.6444	3.8246	3.6783	1.2386	28.2046	19.9031	2	2	0	0
472	DUN_16	Dundee	2016	Control	Barke	211	/	B	3	3	13	0	16.03.2016	0	167	30.08.2016	1964.8	906.096	1.289	8.0565	3.7342	4.4958	1.1562	26.779	17.4571	Hv	Hv	Hv	Hv
473	DUN_16	Dundee	2016	Control	HEB_19_076	212	19	B	3	3	14	0	16.03.2016	0	167	30.08.2016	1964.8	896.733	1.7653	11.0331	3.9699	3.9907	1.2783	37.8665	23.2965	2	0	0	0
474	DUN_16	Dundee	2016	Control	HEB_01_132	213	1	B	3	3	15	0	16.03.2016	0	167	30.08.2016	1964.8	900.04	1.2955	8.0969	3.5574	3.9508	1.1637	22.7558	15.641	0	0	0	0
475	DUN_16	Dundee	2016	Control	HEB_03_172	214	3	B	3	3	16	0	16.03.2016	0	167	30.08.2016	1964.8	897.05	1.3533	8.4583	3.8383	4.1329	1.1828	24.7216	17.989	0	2	0	0
476	DUN_16	Dundee	2016	Control	HEB_15_094	215	15	B	3	3	17	0	16.03.2016	0	167	30.08.2016	1964.8	900.304	1.8338	11.4614	4.4757	4.6401	1.3747	29.926	21.9214	0	2	2	0
477	DUN_16	Dundee	2016	Control	HEB_05_043	216	5	B	3	4	13	0	16.03.2016	0	167	30.08.2016	1964.8	899.8	1.5926	9.9536	3.9867	3.7704	1.2737	29.9565	22.0903	2	0	0	0
478	DUN_16	Dundee	2016	Control	HEB_07_107	217	7	B	3	4	14	0	16.03.2016	0	167	30.08.2016	1964.8	905.609	1.5338	9.5861	3.5999	4.0049	1.2372	28.342	18.7214	0	0	0	0
479	DUN_16	Dundee	2016	Control	HEB_09_137	218	9	B	3	4	15	0	16.03.2016	0	167	30.08.2016	1964.8	900.644	1.2946	8.0914	3.5222	4.224	1.1231	23.958	15.2271	0	0	2	0
480	DUN_16	Dundee	2016	Control	HEB_04_112	219	4	B	3	4	16	0	16.03.2016	0	167	30.08.2016	1964.8	896.631	1.7443	10.9019	3.2572	3.802	0.9986	26.5505	19.1337	2	0	2	0
481	DUN_16	Dundee	2016	Control	HEB_25_014	220	25	B	3	4	17	0	16.03.2016	0	167	30.08.2016	1964.8	898.596	1.5346	9.5913	3.7225	3.7939	1.154	32.7572	19.236	0	2	0	0
482	DUN_16	Dundee	2016	Control	HEB_01_032	221	1	B	3	5	13	0	16.03.2016	0	167	30.08.2016	1964.8	900.283	1.7872	11.1701	4.3676	4.2123	1.3762	36.0902	24.6432	0	2	0	0
483	DUN_16	Dundee	2016	Control	HEB_08_202	222	8	B	3	5	14	0	16.03.2016	0	167	30.08.2016	1964.8	898.47	1.3512	8.4449	3.5126	4.2769	1.1679	28.8989	18.4958	0	0	2	2
484	DUN_16	Dundee	2016	Control	HEB_07_063	223	7	B	3	5	15	0	16.03.2016	0	167	30.08.2016	1964.8	898.676	1.3831	8.6447	3.7257	4.3431	1.0936	35.0652	18.6802	0	0	2	0
485	DUN_16	Dundee	2016	Control	HEB_04_149	224	4	B	3	5	16	0	16.03.2016	0	167	30.08.2016	1964.8	898.045	1.4064	8.7899	3.6927	4.3895	1.093	29.3134	18.6531	0	2	0	2
486	DUN_16	Dundee	2016	Control	HEB_20_062	225	20	B	3	5	17	0	16.03.2016	0	167	30.08.2016	1964.8	900.455	1.5648	9.7798	3.516	4.6135	1.1147	26.0303	18.306	0	0	0	2
487	DUN_16	Dundee	2016	Control	HEB_15_082	226	15	B	3	6	13	0	16.03.2016	0	167	30.08.2016	1964.8	897.986	1.5791	9.8693	3.6059	3.5031	1.2206	33.0977	21.4201	2	0	0	2
488	DUN_16	Dundee	2016	Control	HEB_21_160	227	21	B	3	6	14	0	16.03.2016	0	167	30.08.2016	1964.8	906.223	1.6618	10.3865	3.8546	4.1422	1.1326	39.4751	25.3155	0	2	0	0
489	DUN_16	Dundee	2016	Control	HEB_10_010	228	10	B	3	6	15	0	16.03.2016	0	167	30.08.2016	1964.8	899.111	1.7506	10.9414	3.8729	3.8953	1.1813	26.332	19.9721	0	2	0	0
490	DUN_16	Dundee	2016	Control	HEB_25_020	229	25	B	3	6	16	0	16.03.2016	0	167	30.08.2016	1964.8	903.946	2.0101	12.563	4.3984	3.5217	1.3191	32.8743	26.8675	2	2	0	0
491	DUN_16	Dundee	2016	Control	HEB_11_025	230	11	B	3	6	17	0	16.03.2016	0	167	30.08.2016	1964.8	901.802	1.8851	11.782	4.4308	4.2838	1.3356	38.7794	28.0902	0	2	0	2
492	DUN_16	Dundee	2016	Control	HEB_03_085	231	3	B	3	7	13	0	16.03.2016	0	167	30.08.2016	1964.8	909.275	1.4957	9.3481	4.1174	4.7094	1.2595	33.8323	22.7023	2	0	2	0
493	DUN_16	Dundee	2016	Control	HEB_04_135	232	4	B	3	7	14	0	16.03.2016	0	167	30.08.2016	1964.8	905.818	1.2872	8.0452	3.57	4.4505	1.0993	31.6346	21.5749	0	0	0	2
494	DUN_16	Dundee	2016	Control	HEB_05_047	233	5	B	3	7	15	0	16.03.2016	0	167	30.08.2016	1964.8	900.544	1.3192	8.245	3.6629	4.2914	1.1305	22.4754	17.9028	2	0	0	2
495	DUN_16	Dundee	2016	Control	HEB_08_165	234	8	B	3	7	16	0	16.03.2016	0	167	30.08.2016	1964.8	899.595	1.4584	9.1152	3.7892	4.2574	1.2334	32.9157	19.7906	0	0	0	2
496	DUN_16	Dundee	2016	Control	HEB_22_123	235	22	B	3	7	17	0	16.03.2016	0	167	30.08.2016	1964.8	902.644	1.3987	8.7417	3.6418	4.631	1.2005	25.1568	17.7721	0	0	2	2
497	DUN_16	Dundee	2016	Control	HEB_03_040	236	3	B	3	8	13	0	16.03.2016	0	167	30.08.2016	1964.8	900.375	1.4461	9.0379	3.5911	4.2176	1.1359	29.5426	17.7827	0	0	0	0
498	DUN_16	Dundee	2016	Control	HEB_21_141	237	21	B	3	8	14	0	16.03.2016	0	167	30.08.2016	1964.8	901.04	1.3396	8.3723	3.6099	4.7321	1.1717	29.5341	25.263	0	0	2	0
499	DUN_16	Dundee	2016	Control	HEB_22_014	238	22	B	3	8	15	0	16.03.2016	0	167	30.08.2016	1964.8	898.991	1.6196	10.1225	4.0531	4.1218	1.2236	38.9212	30.9757	2	2	0	2
500	DUN_16	Dundee	2016	Control	HEB_10_173	239	10	B	3	8	16	0	16.03.2016	0	167	30.08.2016	1964.8	904.869	1.3018	8.1365	3.4426	3.8688	1.0776	26.05	14.3661	2	0	0	0
501	DUN_16	Dundee	2016	Control	HEB_21_011	240	21	B	3	8	17	0	16.03.2016	0	167	30.08.2016	1964.8	901.554	1.5728	9.8302	4.1961	4.2862	1.2951	31.1966	23.1827	2	0	2	0
502	DUN_16	Dundee	2016	Control	Tyne	241	/	B	3	9	13	0	16.03.2016	0	167	30.08.2016	1964.8	898.096	1.2794	7.9961	3.7625	4.4015	1.2258	30.3208	17.5555	Hv	Hv	Hv	Hv
503	DUN_16	Dundee	2016	Control	HEB_22_003	242	22	B	3	9	14	0	16.03.2016	0	167	30.08.2016	1964.8	901.784	1.497	9.3564	3.8618	3.978	1.2527	33.5728	23.8149	2	0	0	2
504	DUN_16	Dundee	2016	Control	HEB_10_172	243	10	B	3	9	15	0	16.03.2016	0	167	30.08.2016	1964.8	903.91	1.3242	8.2765	3.5994	4.5818	1.1503	29.317	18.4468	0	0	0	2
505	DUN_16	Dundee	2016	Control	HEB_16_064	244	16	B	3	9	16	0	16.03.2016	0	167	30.08.2016	1964.8	904.038	1.4833	9.2709	4.1348	4.5508	1.2468	32.3925	23.9467	2	0	0	0
506	DUN_16	Dundee	2016	Control	HEB_11_098	245	11	B	3	9	17	0	16.03.2016	0	167	30.08.2016	1964.8	897.335	1.5691	9.8068	4.3677	4.3992	1.2732	39.3923	25.7766	2	0	2	0
507	DUN_16	Dundee	2016	Control	HEB_14_045	246	14	B	3	10	13	0	16.03.2016	0	167	30.08.2016	1964.8	915.418	1.6834	10.5211	4.0752	3.9883	1.2466	36.9411	25.792	0	2	2	2
508	DUN_16	Dundee	2016	Control	HEB_21_184	247	21	B	3	10	14	0	16.03.2016	0	167	30.08.2016	1964.8	900.085	1.4999	9.3741	3.8451	4.7988	1.181	41.0574	26.3525	0	2	0	2
509	DUN_16	Dundee	2016	Control	Odyssey	248	/	B	3	10	15	0	16.03.2016	0	167	30.08.2016	1964.8	901.376	1.2392	7.7451	3.3553	4.2333	1.0788	35.7109	22.2119	Hv	Hv	Hv	Hv
510	DUN_16	Dundee	2016	Control	HEB_20_064	249	20	B	3	10	16	0	16.03.2016	0	167	30.08.2016	1964.8	907.15	1.2776	7.9852	3.5341	4.4273	1.1132	19.2129	18.7748	0	0	2	2
511	DUN_16	Dundee	2016	Control	HEB_09_033	250	9	B	3	10	17	0	16.03.2016	0	167	30.08.2016	1964.8	915.882	1.4958	9.3489	3.4049	3.4783	1.112	23.9786	18.8872	0	2	2	0
512	DUN_16	Dundee	2016	Control	HEB_08_165	251	8	B	4	11	13	0	16.03.2016	0	167	30.08.2016	1964.8	931.01	1.4715	9.197	3.6399	4.3381	1.2219	32.7196	18.4466	0	0	0	2
513	DUN_16	Dundee	2016	Control	HEB_04_135	252	4	B	4	11	14	0	16.03.2016	0	167	30.08.2016	1964.8	901.294	1.337	8.356	3.4458	4.5862	1.0215	36.502	19.4186	0	0	0	2
514	DUN_16	Dundee	2016	Control	HEB_14_045	253	14	B	4	11	15	0	16.03.2016	0	167	30.08.2016	1964.8	900.869	1.5729	9.8308	3.9384	3.918	1.2243	41.4243	23.9045	0	2	2	2
515	DUN_16	Dundee	2016	Control	HEB_01_032	254	1	B	4	11	16	0	16.03.2016	0	167	30.08.2016	1964.8	905.834	1.5643	9.7769	3.561	3.6781	1.1483	28.8863	21.8606	0	2	0	0
516	DUN_16	Dundee	2016	Control	HEB_15_082	255	15	B	4	11	17	0	16.03.2016	0	167	30.08.2016	1964.8	899.416	1.6611	10.3817	3.6678	3.5766	1.2437	31.7209	25.1642	2	0	0	2
517	DUN_16	Dundee	2016	Control	Barke	256	/	B	4	12	13	0	16.03.2016	0	167	30.08.2016	1964.8	914.214	1.236	7.7252	3.4085	4.2001	1.1118	21.7421	17.3048	Hv	Hv	Hv	Hv
518	DUN_16	Dundee	2016	Control	HEB_20_064	257	20	B	4	12	14	0	16.03.2016	0	167	30.08.2016	1964.8	928.297	1.4241	8.9007	3.5001	4.1804	1.1211	34.7837	20.136	0	0	2	2
519	DUN_16	Dundee	2016	Control	HEB_06_116	258	6	B	4	12	15	0	16.03.2016	0	167	30.08.2016	1964.8	895.677	1.673	10.4565	3.9073	3.9402	1.2593	30.2476	24.1848	0	2	0	2
520	DUN_16	Dundee	2016	Control	HEB_03_040	259	3	B	4	12	16	0	16.03.2016	0	167	30.08.2016	1964.8	899.545	1.4908	9.3172	3.7022	4.4858	1.1935	34.977	20.1773	0	0	0	0
521	DUN_16	Dundee	2016	Control	HEB_09_033	260	9	B	4	12	17	0	16.03.2016	0	167	30.08.2016	1964.8	907.48	1.5725	9.828	3.781	3.9226	1.196	28.3569	22.7262	0	2	2	0
522	DUN_16	Dundee	2016	Control	HEB_18_225	261	18	B	4	13	13	0	16.03.2016	0	167	30.08.2016	1964.8	899.79	1.6082	10.051	3.867	4.247	1.2796	38.143	24.0223	2	0	2	2
523	DUN_16	Dundee	2016	Control	HEB_19_076	262	19	B	4	13	14	0	16.03.2016	0	167	30.08.2016	1964.8	897.354	1.8621	11.6384	3.8148	3.5747	1.2857	35.079	26.1601	2	0	0	0
524	DUN_16	Dundee	2016	Control	HEB_25_020	263	25	B	4	13	15	0	16.03.2016	0	167	30.08.2016	1964.8	901.215	1.9618	12.2612	4.2925	3.6138	1.2981	45.4065	28.348	2	2	0	0
525	DUN_16	Dundee	2016	Control	HEB_22_022	264	22	B	4	13	16	0	16.03.2016	0	167	30.08.2016	1964.8	900.445	1.4559	9.0997	3.61	4.1411	1.155	30.1248	20.2842	2	0	2	0
526	DUN_16	Dundee	2016	Control	HEB_03_085	265	3	B	4	13	17	0	16.03.2016	0	167	30.08.2016	1964.8	936.894	1.3705	8.5655	3.6897	4.4067	1.143	26.5045	20.1161	2	0	2	0
527	DUN_16	Dundee	2016	Control	HEB_01_104	266	1	B	4	14	13	0	16.03.2016	0	167	30.08.2016	1964.8	927.113	1.3515	8.4469	3.3774	3.7701	1.0877	31.6294	18.1574	2	0	0	0
528	DUN_16	Dundee	2016	Control	HEB_21_011	267	21	B	4	14	14	0	16.03.2016	0	167	30.08.2016	1964.8	925.072	1.4702	9.1885	3.7676	3.9854	1.2165	27.4663	22.0073	2	0	2	0
529	DUN_16	Dundee	2016	Control	HEB_07_063	268	7	B	4	14	15	0	16.03.2016	0	167	30.08.2016	1964.8	932.374	1.3857	8.6607	3.2148	3.8352	1.0782	25.8595	17.4051	0	0	2	0
530	DUN_16	Dundee	2016	Control	HEB_10_184	269	10	B	4	14	16	0	16.03.2016	0	167	30.08.2016	1964.8	932.7	1.1665	7.2907	3.2831	3.7466	1.0681	22.8015	19.0883	2	0	0	2
531	DUN_16	Dundee	2016	Control	HEB_07_107	270	7	B	4	14	17	0	16.03.2016	0	167	30.08.2016	1964.8	918.457	1.4285	8.928	3.2412	3.795	1.1464	20.2518	16.9758	0	0	0	0
532	DUN_16	Dundee	2016	Control	HEB_16_064	271	16	B	4	15	13	0	16.03.2016	0	167	30.08.2016	1964.8	930.111	1.4203	8.8766	3.734	4.022	1.1351	35.1454	22.2094	2	0	0	0
533	DUN_16	Dundee	2016	Control	HEB_10_010	272	10	B	4	15	14	0	16.03.2016	0	167	30.08.2016	1964.8	936.903	1.7419	10.8869	3.8872	3.9235	1.1495	28.7845	21.9465	0	2	0	0
534	DUN_16	Dundee	2016	Control	HEB_25_014	273	25	B	4	15	15	0	16.03.2016	0	167	30.08.2016	1964.8	925.967	1.5217	9.5103	3.5871	3.8153	1.1017	34.5955	20.904	0	2	0	0
535	DUN_16	Dundee	2016	Control	HEB_03_172	274	3	B	4	15	16	0	16.03.2016	0	167	30.08.2016	1964.8	928.111	1.5074	9.421	3.8613	4.0461	1.1837	38.2471	21.5357	0	2	0	0
536	DUN_16	Dundee	2016	Control	HEB_20_062	275	20	B	4	15	17	0	16.03.2016	0	167	30.08.2016	1964.8	927.58	1.3508	8.4427	3.29	4.2716	1.0722	23.1822	17.3404	0	0	0	2
537	DUN_16	Dundee	2016	Control	HEB_01_093	276	1	B	4	16	13	0	16.03.2016	0	167	30.08.2016	1964.8	921.998	1.7245	10.7782	4.2489	3.8333	1.2969	30.6048	26.8082	2	2	0	0
538	DUN_16	Dundee	2016	Control	HEB_21_160	277	21	B	4	16	14	0	16.03.2016	0	167	30.08.2016	1964.8	929.957	1.6506	10.3163	3.6933	3.8587	1.123	43.6247	25.4985	0	2	0	0
539	DUN_16	Dundee	2016	Control	Odyssey	278	/	B	4	16	15	0	16.03.2016	0	167	30.08.2016	1964.8	925.111	1.0712	6.6951	2.8979	3.8341	0.9682	32.429	16.0888	Hv	Hv	Hv	Hv
540	DUN_16	Dundee	2016	Control	HEB_10_172	279	10	B	4	16	16	0	16.03.2016	0	167	30.08.2016	1964.8	932.303	1.3547	8.4669	3.3986	4.2498	1.1297	30.7119	18.1315	0	0	0	2
541	DUN_16	Dundee	2016	Control	HEB_22_123	280	22	B	4	16	17	0	16.03.2016	0	167	30.08.2016	1964.8	929.992	1.3785	8.6157	3.4195	4.4857	1.1518	20.1146	16.6063	0	0	2	2
542	DUN_16	Dundee	2016	Control	HEB_09_137	281	9	B	4	17	13	0	16.03.2016	0	167	30.08.2016	1964.8	909.273	1.3582	8.4889	3.5582	3.9703	1.1116	25.7467	15.5654	0	0	2	0
543	DUN_16	Dundee	2016	Control	HEB_22_003	282	22	B	4	17	14	0	16.03.2016	0	167	30.08.2016	1964.8	912.514	1.9057	11.9108	3.4428	3.7248	1.1618	30.9454	26.271	2	0	0	2
544	DUN_16	Dundee	2016	Control	HEB_21_141	283	21	B	4	17	15	0	16.03.2016	0	167	30.08.2016	1964.8	910.817	1.3647	8.5294	3.5151	4.7357	1.1208	27.8479	22.5188	0	0	2	0
545	DUN_16	Dundee	2016	Control	HEB_10_173	284	10	B	4	17	16	0	16.03.2016	0	167	30.08.2016	1964.8	912.425	1.3842	8.6514	3.4444	3.7228	1.0862	21.327	16.8719	2	0	0	0
546	DUN_16	Dundee	2016	Control	HEB_01_132	285	1	B	4	17	17	0	16.03.2016	0	167	30.08.2016	1964.8	913.692	1.3287	8.3042	3.4714	4.0942	1.1535	21.4673	18.6082	0	0	0	0
547	DUN_16	Dundee	2016	Control	HEB_15_094	286	15	B	4	18	13	0	16.03.2016	0	167	30.08.2016	1964.8	912.818	2.2031	13.7692	4.8664	4.8258	1.4096	34.853	28.037	0	2	2	0
548	DUN_16	Dundee	2016	Control	HEB_05_043	287	5	B	4	18	14	0	16.03.2016	0	167	30.08.2016	1964.8	909.036	1.6666	10.4162	3.8608	4.0762	1.2208	27.4427	23.4002	2	0	0	0
549	DUN_16	Dundee	2016	Control	HEB_22_014	288	22	B	4	18	15	0	16.03.2016	0	167	30.08.2016	1964.8	908.864	1.5503	9.6893	3.7977	4.0305	1.1326	27.9735	20.5981	2	2	0	2
550	DUN_16	Dundee	2016	Control	HEB_01_080	289	1	B	4	18	16	0	16.03.2016	0	167	30.08.2016	1964.8	912.505	1.5649	9.7808	4.0936	4.3405	1.2591	41.4136	26.9061	0	2	0	2
551	DUN_16	Dundee	2016	Control	HEB_05_047	290	5	B	4	18	17	0	16.03.2016	0	167	30.08.2016	1964.8	916.575	1.3463	8.4145	3.4709	4.4186	1.0878	19.5268	18.8534	2	0	0	2
552	DUN_16	Dundee	2016	Control	HEB_11_098	291	11	B	4	19	13	0	16.03.2016	0	167	30.08.2016	1964.8	909.537	1.5063	9.4141	3.8335	3.8137	1.1402	35.0064	23.0212	2	0	2	0
553	DUN_16	Dundee	2016	Control	HEB_09_163	292	9	B	4	19	14	0	16.03.2016	0	167	30.08.2016	1964.8	923.319	2.4098	15.0612	4.6823	4.116	1.3851	54.3431	36.0562	2	2	0	0
554	DUN_16	Dundee	2016	Control	HEB_21_184	293	21	B	4	19	15	0	16.03.2016	0	167	30.08.2016	1964.8	911.227	1.5463	9.6642	3.806	4.7354	1.1302	47.4557	25.907	0	2	0	2
555	DUN_16	Dundee	2016	Control	HEB_02_040	294	2	B	4	19	16	0	16.03.2016	0	167	30.08.2016	1964.8	911.54	1.3538	8.461	3.478	4.0932	1.0646	36.0557	20.5594	0	0	0	2
556	DUN_16	Dundee	2016	Control	HEB_08_096	295	8	B	4	19	17	0	16.03.2016	0	167	30.08.2016	1964.8	911.074	1.8023	11.2642	4.3	4.9211	1.2909	40.0036	32.3561	2	0	0	2
557	DUN_16	Dundee	2016	Control	HEB_04_123	296	4	B	4	20	13	0	16.03.2016	0	167	30.08.2016	1964.8	913.467	1.4998	9.3736	3.7585	4.0629	1.1567	24.2851	20.7297	2	2	0	0
558	DUN_16	Dundee	2016	Control	HEB_08_202	297	8	B	4	20	14	0	16.03.2016	0	167	30.08.2016	1964.8	910.959	1.3974	8.7339	3.5815	4.3102	1.1093	26.6157	18.4599	0	0	2	2
559	DUN_16	Dundee	2016	Control	HEB_04_112	298	4	B	4	20	15	0	16.03.2016	0	167	30.08.2016	1964.8	915.38	1.5174	9.4838	3.5322	4.4917	1.1264	30.6661	20.4145	2	0	2	0
560	DUN_16	Dundee	2016	Control	HEB_11_025	299	11	B	4	20	16	0	16.03.2016	0	167	30.08.2016	1964.8	916.454	2.178	13.6122	4.5371	4.054	1.36	42.2486	27.7008	0	2	0	2
561	DUN_16	Dundee	2016	Control	HEB_04_149	300	4	B	4	20	17	0	16.03.2016	0	167	30.08.2016	1964.8	910.154	1.4514	9.0713	3.7229	4.4957	1.0561	32.8169	21.4444	0	2	0	2
562	DUN_16	Dundee	2016	Stress	HEB_21_141	101	21	A	1	1	7	0	16.03.2016	0	167	30.08.2016	1964.8	905.216	1.5764	9.8526	4.0386	5.348	1.1938	29.3633	24.498	0	0	2	0
563	DUN_16	Dundee	2016	Stress	HEB_09_137	102	9	A	1	1	8	0	16.03.2016	0	167	30.08.2016	1964.8	898.239	1.4484	9.0524	3.9367	4.5211	1.1581	19.1527	17.0521	0	0	2	0
564	DUN_16	Dundee	2016	Stress	HEB_21_011	103	21	A	1	1	9	0	16.03.2016	0	167	30.08.2016	1964.8	896.418	1.8117	11.3228	4.5322	4.7794	1.2733	32.119	27.0653	2	0	2	0
565	DUN_16	Dundee	2016	Stress	HEB_01_080	104	1	A	1	1	10	0	16.03.2016	0	167	30.08.2016	1964.8	896.51	1.7022	10.6385	4.4319	4.8145	1.2563	32.9467	27.1025	0	2	0	2
566	DUN_16	Dundee	2016	Stress	HEB_08_096	105	8	A	1	1	11	0	16.03.2016	0	167	30.08.2016	1964.8	898.552	1.8619	11.6368	4.6023	5.0575	1.3091	38.1996	31.4783	2	0	0	2
567	DUN_16	Dundee	2016	Stress	Odyssey	106	/	A	1	2	7	0	16.03.2016	0	167	30.08.2016	1964.8	899.553			3.9771	4.8843	1.1276	37.8112	24.1333	Hv	Hv	Hv	Hv
568	DUN_16	Dundee	2016	Stress	HEB_07_063	107	7	A	1	2	8	0	16.03.2016	0	167	30.08.2016	1964.8	900.07	1.5865	9.9159	3.7082	4.47	1.1953	26.5462	20.6546	0	0	2	0
569	DUN_16	Dundee	2016	Stress	HEB_10_172	108	10	A	1	2	9	0	16.03.2016	0	167	30.08.2016	1964.8	900.984	1.5317	9.5729	3.6806	4.4586	1.1463	29.0422	19.7451	0	0	0	2
570	DUN_16	Dundee	2016	Stress	HEB_04_123	109	4	A	1	2	10	0	16.03.2016	0	167	30.08.2016	1964.8	898.409	1.732	10.8247	4.3766	4.3589	1.2609	29.5486	28.8554	2	2	0	0
571	DUN_16	Dundee	2016	Stress	HEB_07_107	110	7	A	1	2	11	0	16.03.2016	0	167	30.08.2016	1964.8	897.871	1.5258	9.5364	3.2664	4.1789	0.9991	28.7464	19.2375	0	0	0	0
572	DUN_16	Dundee	2016	Stress	HEB_21_184	111	21	A	1	3	7	0	16.03.2016	0	167	30.08.2016	1964.8	902.121	1.41	8.8126	3.6213	4.4448	1.0903	28.0844	21.1542	0	2	0	2
573	DUN_16	Dundee	2016	Stress	HEB_05_043	112	5	A	1	3	8	0	16.03.2016	0	167	30.08.2016	1964.8	897.062	1.8549	11.5934	4.1345	4.1176	1.2564	33.9715	27.0726	2	0	0	0
574	DUN_16	Dundee	2016	Stress	HEB_10_173	113	10	A	1	3	9	0	16.03.2016	0	167	30.08.2016	1964.8	901.205	1.7443	10.9021	3.8381	4.246	1.1125	33.4707	25.4332	2	0	0	0
575	DUN_16	Dundee	2016	Stress	HEB_08_165	114	8	A	1	3	10	0	16.03.2016	0	167	30.08.2016	1964.8	902.104	1.6462	10.2884	4.1816	4.8589	1.3265	35.355	27.0051	0	0	0	2
576	DUN_16	Dundee	2016	Stress	HEB_09_033	115	9	A	1	3	11	0	16.03.2016	0	167	30.08.2016	1964.8	899.965	1.8223	11.3893	4.1833	4.4394	1.2066	30.2617	27.8041	0	2	2	0
577	DUN_16	Dundee	2016	Stress	HEB_14_045	116	14	A	1	4	7	0	16.03.2016	0	167	30.08.2016	1964.8	905.502	1.9459	12.1618	4.3491	4.48	1.2696	36.3443	29.1346	0	2	2	2
578	DUN_16	Dundee	2016	Stress	HEB_09_163	117	9	A	1	4	8	0	16.03.2016	0	167	30.08.2016	1964.8	900.54	2.1309	13.3184	4.6159	4.1414	1.2994	44.681	34.3017	2	2	0	0
579	DUN_16	Dundee	2016	Stress	HEB_11_098	118	11	A	1	4	9	0	16.03.2016	0	167	30.08.2016	1964.8	901.139	1.8199	11.3745	3.8114	3.7497	1.0818	29.8981	26.9867	2	0	2	0
580	DUN_16	Dundee	2016	Stress	HEB_10_010	119	10	A	1	4	10	0	16.03.2016	0	167	30.08.2016	1964.8	900.635	1.7565	10.9784	4.1086	4.4334	1.1902	26.7513	23.3585	0	2	0	0
581	DUN_16	Dundee	2016	Stress	HEB_03_040	120	3	A	1	4	11	0	16.03.2016	0	167	30.08.2016	1964.8	900.98	1.5849	9.9059	3.788	4.8847	1.1044	24.7847	19.5776	0	0	0	0
582	DUN_16	Dundee	2016	Stress	HEB_04_135	121	4	A	1	5	7	0	16.03.2016	0	167	30.08.2016	1964.8	900.279	1.414	8.8375	3.7193	4.8021	1.1169	28.1223	22.9553	0	0	0	2
583	DUN_16	Dundee	2016	Stress	HEB_01_132	122	1	A	1	5	8	0	16.03.2016	0	167	30.08.2016	1964.8	898.357	1.417	8.8564	3.7295	4.3135	1.1394	24.5428	18.7785	0	0	0	0
584	DUN_16	Dundee	2016	Stress	HEB_22_123	123	22	A	1	5	9	0	16.03.2016	0	167	30.08.2016	1964.8	901.31	1.7341	10.8384	3.9329	4.8204	1.2026	27.3954	24.6612	0	0	2	2
585	DUN_16	Dundee	2016	Stress	HEB_21_160	124	21	A	1	5	10	0	16.03.2016	0	167	30.08.2016	1964.8	899.035	1.6195	10.122	3.9296	4.2431	1.1237	30.9761	25.24	0	2	0	0
586	DUN_16	Dundee	2016	Stress	HEB_18_225	125	18	A	1	5	11	0	16.03.2016	0	167	30.08.2016	1964.8	899.51	1.7587	10.9921	4.1518	4.9379	1.2566	40.2736	31.8722	2	0	2	2
587	DUN_16	Dundee	2016	Stress	HEB_15_082	126	15	A	1	6	7	0	16.03.2016	0	167	30.08.2016	1964.8	902.579	1.7317	10.8231	4.0532	3.9318	1.2422	34.8871	30.569	2	0	0	2
588	DUN_16	Dundee	2016	Stress	HEB_25_014	127	25	A	1	6	8	0	16.03.2016	0	167	30.08.2016	1964.8	897.518	1.6768	10.4803	3.9233	4.1337	1.1756	27.6457	22.812	0	2	0	0
589	DUN_16	Dundee	2016	Stress	HEB_01_093	128	1	A	1	6	9	0	16.03.2016	0	167	30.08.2016	1964.8	898.211	1.9762	12.3509	4.6343	4.4141	1.3202	30.7212	31.6048	2	2	0	0
590	DUN_16	Dundee	2016	Stress	HEB_02_040	129	2	A	1	6	10	0	16.03.2016	0	167	30.08.2016	1964.8	895.642	1.5832	9.8951	3.8093	4.4533	1.0777	25.0807	22.7864	0	0	0	2
591	DUN_16	Dundee	2016	Stress	HEB_04_149	130	4	A	1	6	11	0	16.03.2016	0	167	30.08.2016	1964.8	895.966	1.5614	9.759	3.9156	4.5499	1.1084	32.9055	25.6804	0	2	0	2
592	DUN_16	Dundee	2016	Stress	HEB_15_094	131	15	A	1	7	7	0	16.03.2016	0	167	30.08.2016	1964.8	899.425	2.0802	13.0014	4.8153	5.0349	1.3396	30.0321	27.3701	0	2	2	0
593	DUN_16	Dundee	2016	Stress	HEB_10_184	132	10	A	1	7	8	0	16.03.2016	0	167	30.08.2016	1964.8	901.059	1.4333	8.9582	3.7797	4.2888	1.1167	28.6561	23.0845	2	0	0	2
594	DUN_16	Dundee	2016	Stress	HEB_01_032	133	1	A	1	7	9	0	16.03.2016	0	167	30.08.2016	1964.8	896.193	1.8344	11.4652	4.3719	4.4755	1.3568	37.4371	31.9907	0	2	0	0
595	DUN_16	Dundee	2016	Stress	HEB_08_202	134	8	A	1	7	10	0	16.03.2016	0	167	30.08.2016	1964.8	897.52	1.4284	8.9274	3.8074	4.5755	1.0916	22.1703	20.7294	0	0	2	2
596	DUN_16	Dundee	2016	Stress	HEB_22_003	135	22	A	1	7	11	0	16.03.2016	0	167	30.08.2016	1964.8	897.95	1.6894	10.5588	3.8996	4.016	1.1763	37.8397	28.4543	2	0	0	2
597	DUN_16	Dundee	2016	Stress	HEB_19_076	136	19	A	1	8	7	0	16.03.2016	0	167	30.08.2016	1964.8	896.833	1.8443	11.5267	4.1401	4.1991	1.2383	31.7309	26.3875	2	0	0	0
598	DUN_16	Dundee	2016	Stress	Tyne	137	/	A	1	8	8	0	16.03.2016	0	167	30.08.2016	1964.8	900.735	1.5754	9.8461	4.0114	4.7975	1.1929	31.0676	25.2637	Hv	Hv	Hv	Hv
599	DUN_16	Dundee	2016	Stress	HEB_06_116	138	6	A	1	8	9	0	16.03.2016	0	167	30.08.2016	1964.8	899.53	1.8054	11.2837	3.9423	4.2959	1.2385	44.4362	34.8216	0	2	0	2
600	DUN_16	Dundee	2016	Stress	HEB_03_085	139	3	A	1	8	10	0	16.03.2016	0	167	30.08.2016	1964.8	913.041	1.5432	9.645	4.0754	4.8994	1.219	29.6494	23.9949	2	0	2	0
601	DUN_16	Dundee	2016	Stress	HEB_11_025	140	11	A	1	8	11	0	16.03.2016	0	167	30.08.2016	1964.8	898.152	2.1455	13.4095	4.714	4.393	1.354	40.8772	33.5703	0	2	0	2
602	DUN_16	Dundee	2016	Stress	HEB_03_172	141	3	A	1	9	7	0	16.03.2016	0	167	30.08.2016	1964.8	908.495	1.4342	8.964	3.9852	4.3397	1.1459	24.2377	19.7188	0	2	0	0
603	DUN_16	Dundee	2016	Stress	HEB_20_064	142	20	A	1	9	8	0	16.03.2016	0	167	30.08.2016	1964.8	903.046	1.3432	8.3952	3.5778	4.4665	1.0498	21.8321	20.2361	0	0	2	2
604	DUN_16	Dundee	2016	Stress	HEB_25_020	143	25	A	1	9	9	0	16.03.2016	0	167	30.08.2016	1964.8	903.26	2.253	14.0809	4.5126	4.0805	1.2612	32.1535	35.8199	2	2	0	0
605	DUN_16	Dundee	2016	Stress	HEB_05_047	144	5	A	1	9	10	0	16.03.2016	0	167	30.08.2016	1964.8	899.557	1.4463	9.0392	3.584	4.2645	1.09	20.1749	20.5038	2	0	0	2
606	DUN_16	Dundee	2016	Stress	HEB_16_064	145	16	A	1	9	11	0	16.03.2016	0	167	30.08.2016	1964.8	904.617	1.5465	9.6657	3.9384	4.4278	1.1038	30.142	25.7005	2	0	0	0
607	DUN_16	Dundee	2016	Stress	HEB_01_104	146	1	A	1	10	7	0	16.03.2016	0	167	30.08.2016	1964.8	903.489	1.6248	10.1551	3.8501	4.0332	1.1248	28.7318	22.7808	2	0	0	0
608	DUN_16	Dundee	2016	Stress	Barke	147	/	A	1	10	8	0	16.03.2016	0	167	30.08.2016	1964.8	900.075	1.4788	9.2423	3.7319	4.4427	1.0905	25.5346	22.4465	Hv	Hv	Hv	Hv
609	DUN_16	Dundee	2016	Stress	HEB_20_062	148	20	A	1	10	9	0	16.03.2016	0	167	30.08.2016	1964.8	905.337	1.4801	9.2507				18.5879	15.3204	0	0	0	2
610	DUN_16	Dundee	2016	Stress	HEB_22_022	149	22	A	1	10	10	0	16.03.2016	0	167	30.08.2016	1964.8	901.334	1.6287	10.1794	3.5917	4.1778	1.0802	24.3375	23.7959	2	0	2	0
611	DUN_16	Dundee	2016	Stress	HEB_22_014	150	22	A	1	10	11	0	16.03.2016	0	167	30.08.2016	1964.8	904.148	1.6668	10.4173	3.893	4.2921	1.1694	33.3935	32.0333	2	2	0	2
612	DUN_16	Dundee	2016	Stress	HEB_01_093	151	1	A	2	11	7	0	16.03.2016	0	167	30.08.2016	1964.8	903.2	1.9176	11.9852	4.5644	3.9538	1.3358	30.4098	30.0379	2	2	0	0
613	DUN_16	Dundee	2016	Stress	HEB_03_085	152	3	A	2	11	8	0	16.03.2016	0	167	30.08.2016	1964.8	901.274	1.5306	9.5663	4.1079	4.7829	1.21	30.6303	24.2047	2	0	2	0
614	DUN_16	Dundee	2016	Stress	HEB_10_173	153	10	A	2	11	9	0	16.03.2016	0	167	30.08.2016	1964.8	900.779	1.7685	11.0529	3.6894	3.8705	1.0888	29.9673	21.5035	2	0	0	0
615	DUN_16	Dundee	2016	Stress	HEB_08_096	154	8	A	2	11	10	0	16.03.2016	0	167	30.08.2016	1964.8	898.5	1.7195	10.7471	4.1819	4.2194	1.2709	34.014	34.26	2	0	0	2
616	DUN_16	Dundee	2016	Stress	HEB_04_112	155	4	A	2	11	11	0	16.03.2016	0	167	30.08.2016	1964.8	899.025	1.5561	9.7258	3.5563	4.1458	1.1159	29.6861	24.6535	2	0	2	0
617	DUN_16	Dundee	2016	Stress	HEB_21_184	156	21	A	2	12	7	0	16.03.2016	0	167	30.08.2016	1964.8	902.915	1.7211	10.7568	4.0319	4.8576	1.1382	35.5701	26.9981	0	2	0	2
618	DUN_16	Dundee	2016	Stress	HEB_11_025	157	11	A	2	12	8	0	16.03.2016	0	167	30.08.2016	1964.8	901.738	2.015	12.5937	4.4712	4.3035	1.2937	35.124	30.664	0	2	0	2
619	DUN_16	Dundee	2016	Stress	HEB_15_082	158	15	A	2	12	9	0	16.03.2016	0	167	30.08.2016	1964.8	896.519	1.614	10.0876	3.8707	4.1272	1.1939	34.3164	31.2008	2	0	0	2
620	DUN_16	Dundee	2016	Stress	HEB_04_123	159	4	A	2	12	10	0	16.03.2016	0	167	30.08.2016	1964.8	898.651	1.6758	10.474	4.304	4.0918	1.2466	31.1022	26.9173	2	2	0	0
621	DUN_16	Dundee	2016	Stress	HEB_01_080	160	1	A	2	12	11	0	16.03.2016	0	167	30.08.2016	1964.8	892.8	1.6107	10.0666	4.1553	4.3923	1.2388	28.7354	27.7112	0	2	0	2
622	DUN_16	Dundee	2016	Stress	HEB_07_107	161	7	A	2	13	7	0	16.03.2016	0	167	30.08.2016	1964.8	903.259	1.4636	9.1474	3.3177	3.9061	1.0806	21.1186	16.2728	0	0	0	0
623	DUN_16	Dundee	2016	Stress	HEB_22_022	162	22	A	2	13	8	0	16.03.2016	0	167	30.08.2016	1964.8	901.658	1.5405	9.6281	3.8475	4.5982	1.167	27.6549	23.3738	2	0	2	0
624	DUN_16	Dundee	2016	Stress	HEB_02_040	163	2	A	2	13	9	0	16.03.2016	0	167	30.08.2016	1964.8	892.48	1.5563	9.7271	3.8369	4.6581	1.1131	26.338	23.47	0	0	0	2
625	DUN_16	Dundee	2016	Stress	Tyne	164	/	A	2	13	10	0	16.03.2016	0	167	30.08.2016	1964.8	896.588	1.3217	8.2605	3.8859	4.7078	1.1845	25.8698	20.9603	Hv	Hv	Hv	Hv
626	DUN_16	Dundee	2016	Stress	HEB_05_043	165	5	A	2	13	11	0	16.03.2016	0	167	30.08.2016	1964.8	895.713	1.8656	11.6597	4.3494	4.3625	1.2971	31.3699	27.9717	2	0	0	0
627	DUN_16	Dundee	2016	Stress	Tyne	166	/	A	2	14	7	0	16.03.2016	0	167	30.08.2016	1964.8	894.658	1.4989	9.3681	3.9968	4.6629	1.2349	26.3561	21.7657	Hv	Hv	Hv	Hv
628	DUN_16	Dundee	2016	Stress	Barke	167	/	A	2	14	8	0	16.03.2016	0	167	30.08.2016	1964.8	899.041	1.3069	8.1684	3.8057	4.6838	1.1437	21.6122	18.9309	Hv	Hv	Hv	Hv
629	DUN_16	Dundee	2016	Stress	HEB_16_064	168	16	A	2	14	9	0	16.03.2016	0	167	30.08.2016	1964.8	895.468	1.8013	11.2581	4.4194	5.0087	1.2215	35.6269	29.3246	2	0	0	0
630	DUN_16	Dundee	2016	Stress	HEB_19_076	169	19	A	2	14	10	0	16.03.2016	0	167	30.08.2016	1964.8	902.784	1.5929	9.9553	4.0334	4.1419	1.2278	27.2546	24.8831	2	0	0	0
631	DUN_16	Dundee	2016	Stress	HEB_21_160	170	21	A	2	14	11	0	16.03.2016	0	167	30.08.2016	1964.8	900.708	1.672	10.4501	3.9414	4.4795	1.1386	29.0759	26.0003	0	2	0	0
632	DUN_16	Dundee	2016	Stress	HEB_08_202	171	8	A	2	15	7	0	16.03.2016	0	167	30.08.2016	1964.8	900.158	1.4575	9.1095	3.603	5.0451	1.04	21.7414	16.4635	0	0	2	2
633	DUN_16	Dundee	2016	Stress	HEB_01_132	172	1	A	2	15	8	0	16.03.2016	0	167	30.08.2016	1964.8	898.747	1.3408	8.3797	3.6435	4.5294	1.1456	24.1097	18.6069	0	0	0	0
634	DUN_16	Dundee	2016	Stress	HEB_10_010	173	10	A	2	15	9	0	16.03.2016	0	167	30.08.2016	1964.8	897.736	1.9204	12.0024	4.2985	4.7099	1.228	32.8918	30.1442	0	2	0	0
635	DUN_16	Dundee	2016	Stress	Odyssey	174	/	A	2	15	10	0	16.03.2016	0	167	30.08.2016	1964.8	896.899	1.3	8.1252	3.5974	4.6254	1.0721	26.9623	22.0192	Hv	Hv	Hv	Hv
636	DUN_16	Dundee	2016	Stress	HEB_09_163	175	9	A	2	15	11	0	16.03.2016	0	167	30.08.2016	1964.8	898.41	2.2384	13.99	4.7708	4.3022	1.3213	45.4712	36.0065	2	2	0	0
637	DUN_16	Dundee	2016	Stress	HEB_09_033	176	9	A	2	16	7	0	16.03.2016	0	167	30.08.2016	1964.8	896.221	1.7295	10.8093	3.983	4.2513	1.2152	28.9485	25.1764	0	2	2	0
638	DUN_16	Dundee	2016	Stress	HEB_21_011	177	21	A	2	16	8	0	16.03.2016	0	167	30.08.2016	1964.8	897.691	1.5696	9.8099	3.7748	4.1557	1.1875	26.0427	21.0821	2	0	2	0
639	DUN_16	Dundee	2016	Stress	HEB_22_003	178	22	A	2	16	9	0	16.03.2016	0	167	30.08.2016	1964.8	900.46	1.8335	11.4594	3.864	3.8762	1.2084	39.283	31.6434	2	0	0	2
640	DUN_16	Dundee	2016	Stress	HEB_20_062	179	20	A	2	16	10	0	16.03.2016	0	167	30.08.2016	1964.8	904.16	1.3537	8.4609	3.434	4.5463	1.1097	21.0944	16.9733	0	0	0	2
641	DUN_16	Dundee	2016	Stress	HEB_20_064	180	20	A	2	16	11	0	16.03.2016	0	167	30.08.2016	1964.8	896.691	1.4085	8.8032	3.708	4.8439	1.1039	24.0583	20.6201	0	0	2	2
642	DUN_16	Dundee	2016	Stress	HEB_09_137	181	9	A	2	17	7	0	16.03.2016	0	167	30.08.2016	1964.8	897.917	1.6115	10.0719	3.8714	4.6198	1.2305	32.383	20.5544	0	0	2	0
643	DUN_16	Dundee	2016	Stress	HEB_03_172	182	3	A	2	17	8	0	16.03.2016	0	167	30.08.2016	1964.8	896.812	1.376	8.5999	3.7589	4.3119	1.1025	24.3757	17.0122	0	2	0	0
644	DUN_16	Dundee	2016	Stress	HEB_11_098	183	11	A	2	17	9	0	16.03.2016	0	167	30.08.2016	1964.8	897.746	1.8825	11.7656	4.4259	4.587	1.2106	34.5839	30.3953	2	0	2	0
645	DUN_16	Dundee	2016	Stress	HEB_01_104	184	1	A	2	17	10	0	16.03.2016	0	167	30.08.2016	1964.8	903.116	1.4195	8.8721	3.6317	4.0356	1.1211	28.1467	19.7363	2	0	0	0
646	DUN_16	Dundee	2016	Stress	HEB_04_135	185	4	A	2	17	11	0	16.03.2016	0	167	30.08.2016	1964.8	903.11	1.1726	7.3288	3.5713	5.0663	1.0379	26.2137	19.6644	0	0	0	2
647	DUN_16	Dundee	2016	Stress	HEB_08_165	186	8	A	2	18	7	0	16.03.2016	0	167	30.08.2016	1964.8	898.161	1.6111	10.0692	3.9566	4.3312	1.1775	22.9595	20.5204	0	0	0	2
648	DUN_16	Dundee	2016	Stress	HEB_22_014	187	22	A	2	18	8	0	16.03.2016	0	167	30.08.2016	1964.8	906.269	1.6397	10.2481	3.9578	4.5779	1.183	35.0201	29.8071	2	2	0	2
649	DUN_16	Dundee	2016	Stress	HEB_07_063	188	7	A	2	18	9	0	16.03.2016	0	167	30.08.2016	1964.8	900.715	1.5854	9.9088	3.7188	4.6496	1.2119	28.43	24.9716	0	0	2	0
650	DUN_16	Dundee	2016	Stress	Tyne	189	/	A	2	18	10	0	16.03.2016	0	167	30.08.2016	1964.8	902.47	1.3131	8.2066	3.7614	4.5394	1.1513	25.0817	20.1597	Hv	Hv	Hv	Hv
651	DUN_16	Dundee	2016	Stress	HEB_25_020	190	25	A	2	18	11	0	16.03.2016	0	167	30.08.2016	1964.8	899.845	1.8681	11.6756	4.5708	4.2482	1.2878	32.1546	30.0162	2	2	0	0
652	DUN_16	Dundee	2016	Stress	HEB_04_149	191	4	A	2	19	7	0	16.03.2016	0	167	30.08.2016	1964.8	898.765	1.4264	8.915	3.8318	4.6114	1.0798	25.3198	20.3437	0	2	0	2
653	DUN_16	Dundee	2016	Stress	HEB_22_123	192	22	A	2	19	8	0	16.03.2016	0	167	30.08.2016	1964.8	901.27	1.4546	9.0913	3.6927	5.0406	1.1679	19.4558	18.068	0	0	2	2
654	DUN_16	Dundee	2016	Stress	HEB_03_040	193	3	A	2	19	9	0	16.03.2016	0	167	30.08.2016	1964.8	900.26	1.4568	9.105	3.4671	5.0668	1.0345	25.021	19.2436	0	0	0	0
655	DUN_16	Dundee	2016	Stress	HEB_06_116	194	6	A	2	19	10	0	16.03.2016	0	167	30.08.2016	1964.8	905.63	1.5768	9.855	3.9078	4.2346	1.2412	37.8112	29.9134	0	2	0	2
656	DUN_16	Dundee	2016	Stress	HEB_10_172	195	10	A	2	19	11	0	16.03.2016	0	167	30.08.2016	1964.8	905.625	1.3527	8.4541	3.6114	4.783	1.124	25.4297	19.032	0	0	0	2
657	DUN_16	Dundee	2016	Stress	HEB_05_047	196	5	A	2	20	7	0	16.03.2016	0	167	30.08.2016	1964.8	902.073	1.4655	9.1595	3.5977	4.6177	1.0801	25.751	19.1794	2	0	0	2
658	DUN_16	Dundee	2016	Stress	HEB_14_045	197	14	A	2	20	8	0	16.03.2016	0	167	30.08.2016	1964.8	899.295	1.6947	10.5916	4.1178	4.5993	1.2058	30.9771	26.7844	0	2	2	2
659	DUN_16	Dundee	2016	Stress	HEB_10_184	198	10	A	2	20	9	0	16.03.2016	0	167	30.08.2016	1964.8	904.193	1.451	9.0689	3.8158	4.6225	1.1127	24.7067	26.8136	2	0	0	2
660	DUN_16	Dundee	2016	Stress	HEB_25_014	199	25	A	2	20	10	0	16.03.2016	0	167	30.08.2016	1964.8	899.38	1.4054	8.7838	3.7321	4.2644	1.1365	30.6447	20.7336	0	2	0	0
661	DUN_16	Dundee	2016	Stress	HEB_21_141	200	21	A	2	20	11	0	16.03.2016	0	167	30.08.2016	1964.8	900.21	1.4674	9.1715	3.7411	5.1802	1.1201	31.2778	25.2372	0	0	2	0
662	DUN_16	Dundee	2016	Stress	HEB_21_160	301	21	B	3	1	19	0	16.03.2016	0	167	30.08.2016	1964.8	914.832	1.7205	10.7533	3.9806	4.4855	1.1271	32.3825	27.3215	0	2	0	0
663	DUN_16	Dundee	2016	Stress	HEB_08_096	302	8	B	3	1	20	0	16.03.2016	0	167	30.08.2016	1964.8	913.372	1.5842	9.9015	4.2969	4.4391	1.3032	33.7213	31.4618	2	0	0	2
664	DUN_16	Dundee	2016	Stress	HEB_08_165	303	8	B	3	1	21	0	16.03.2016	0	167	30.08.2016	1964.8	909.327	1.5814	9.8837	4.0313	5.1981	1.2808	33.1196	28.9159	0	0	0	2
665	DUN_16	Dundee	2016	Stress	HEB_01_093	304	1	B	3	1	22	0	16.03.2016	0	167	30.08.2016	1964.8	903.805	1.7415	10.8845	4.6399	4.2191	1.351	38.5584	29.4963	2	2	0	0
666	DUN_16	Dundee	2016	Stress	HEB_18_225	305	18	B	3	1	23	0	16.03.2016	0	167	30.08.2016	1964.8	907.393	1.8195	11.3719	4.2208	4.886	1.2685	37.3966	30.6515	2	0	2	2
667	DUN_16	Dundee	2016	Stress	HEB_22_003	306	22	B	3	2	19	0	16.03.2016	0	167	30.08.2016	1964.8	906.444	1.9075	11.9216	4.1256	3.9045	1.2633	42.0759	33.3806	2	0	0	2
668	DUN_16	Dundee	2016	Stress	HEB_22_022	307	22	B	3	2	20	0	16.03.2016	0	167	30.08.2016	1964.8	908.483	1.5509	9.6934	3.9358	4.5363	1.1794	30.7677	23.1834	2	0	2	0
669	DUN_16	Dundee	2016	Stress	HEB_02_040	308	2	B	3	2	21	0	16.03.2016	0	167	30.08.2016	1964.8	904.662	1.7719	11.0746	4.1274	4.8532	1.1829	29.9156	29.0103	0	0	0	2
670	DUN_16	Dundee	2016	Stress	HEB_21_184	309	21	B	3	2	22	0	16.03.2016	0	167	30.08.2016	1964.8	908.018	1.5407	9.6295	4.0572	4.884	1.1724	43.5157	27.2104	0	2	0	2
671	DUN_16	Dundee	2016	Stress	HEB_15_094	310	15	B	3	2	23	0	16.03.2016	0	167	30.08.2016	1964.8	909.772	1.9972	12.4825	4.793	5.0702	1.3585	27.0797	26.4938	0	2	2	0
672	DUN_16	Dundee	2016	Stress	HEB_03_040	311	3	B	3	3	19	0	16.03.2016	0	167	30.08.2016	1964.8	905.076	1.5866	9.9163	3.8734	4.9584	1.135	27.5579	21.3968	0	0	0	0
673	DUN_16	Dundee	2016	Stress	HEB_20_062	312	20	B	3	3	20	0	16.03.2016	0	167	30.08.2016	1964.8	908.459	1.497	9.3565	3.5831	4.6854	1.1097	26.3295	19.5165	0	0	0	2
674	DUN_16	Dundee	2016	Stress	HEB_25_014	313	25	B	3	3	21	0	16.03.2016	0	167	30.08.2016	1964.8	902.534	1.8515	11.5716	4.313	4.5611	1.225	36.6957	27.4977	0	2	0	0
675	DUN_16	Dundee	2016	Stress	HEB_22_014	314	22	B	3	3	22	0	16.03.2016	0	167	30.08.2016	1964.8	905.028	1.653	10.3312	4.1973	4.3264	1.2566	36.161	31.1814	2	2	0	2
676	DUN_16	Dundee	2016	Stress	HEB_10_010	315	10	B	3	3	23	0	16.03.2016	0	167	30.08.2016	1964.8	904.458	1.7723	11.0771	4.1294	4.5661	1.2031	27.5373	25.5536	0	2	0	0
677	DUN_16	Dundee	2016	Stress	HEB_08_202	316	8	B	3	4	19	0	16.03.2016	0	167	30.08.2016	1964.8	913.918	1.4454	9.0339	3.6671	4.3891	1.0613	24.5457	22.1667	0	0	2	2
678	DUN_16	Dundee	2016	Stress	HEB_16_064	317	16	B	3	4	20	0	16.03.2016	0	167	30.08.2016	1964.8	914.169	1.6157	10.098	4.2953	4.6346	1.2003	36.2567	29.4788	2	0	0	0
679	DUN_16	Dundee	2016	Stress	HEB_06_116	318	6	B	3	4	21	0	16.03.2016	0	167	30.08.2016	1964.8	913.561	1.8182	11.3635	4.0384	4.285	1.2682	41.7246	39.0317	0	2	0	2
680	DUN_16	Dundee	2016	Stress	HEB_03_085	319	3	B	3	4	22	0	16.03.2016	0	167	30.08.2016	1964.8	915.88	1.6869	10.5431	4.2552	4.956	1.2054	31.8402	26.2135	2	0	2	0
681	DUN_16	Dundee	2016	Stress	HEB_04_135	320	4	B	3	4	23	0	16.03.2016	0	167	30.08.2016	1964.8	915.456	1.3578	8.4862	3.8524	4.8354	1.1459	28.8541	26.0599	0	0	0	2
682	DUN_16	Dundee	2016	Stress	HEB_14_045	321	14	B	3	5	19	0	16.03.2016	0	167	30.08.2016	1964.8	914.176	1.934	12.0874	4.3036	4.391	1.2869	41.4812	34.9889	0	2	2	2
683	DUN_16	Dundee	2016	Stress	HEB_11_098	322	11	B	3	5	20	0	16.03.2016	0	167	30.08.2016	1964.8	912.981	1.6178	10.1111	4.2504	3.9283	1.2003	29.5974	29.9692	2	0	2	0
684	DUN_16	Dundee	2016	Stress	HEB_01_104	323	1	B	3	5	21	0	16.03.2016	0	167	30.08.2016	1964.8	912.092			4.17	4.8753	1.1922	33.2641	33.0866	2	0	0	0
685	DUN_16	Dundee	2016	Stress	HEB_20_064	324	20	B	3	5	22	0	16.03.2016	0	167	30.08.2016	1964.8	914.106	1.4878	9.2987	3.8121	4.6278	1.1636	29.7255	24.2412	0	0	2	2
686	DUN_16	Dundee	2016	Stress	HEB_09_137	325	9	B	3	5	23	0	16.03.2016	0	167	30.08.2016	1964.8	915.551	1.4964	9.3523	3.8534	4.4089	1.1915	22.9994	24.8224	0	0	2	0
687	DUN_16	Dundee	2016	Stress	HEB_15_082	326	15	B	3	6	19	0	16.03.2016	0	167	30.08.2016	1964.8	921.067	1.6665	10.4159	4.2201	4.2322	1.2712	37.3858	33.7518	2	0	0	2
688	DUN_16	Dundee	2016	Stress	HEB_04_149	327	4	B	3	6	20	0	16.03.2016	0	167	30.08.2016	1964.8	921.431	1.5183	9.4893	4.0017	4.4982	1.1142	28.6876	24.3186	0	2	0	2
689	DUN_16	Dundee	2016	Stress	HEB_07_063	328	7	B	3	6	21	0	16.03.2016	0	167	30.08.2016	1964.8	919.836	1.6688	10.4298	3.8048	4.7849	1.2277	40.6011	27.4839	0	0	2	0
690	DUN_16	Dundee	2016	Stress	Tyne	329	/	B	3	6	22	0	16.03.2016	0	167	30.08.2016	1964.8	918.199	1.5182	9.4887	4.1179	4.5914	1.2791	30.5701	26.5982	Hv	Hv	Hv	Hv
691	DUN_16	Dundee	2016	Stress	HEB_21_011	330	21	B	3	6	23	0	16.03.2016	0	167	30.08.2016	1964.8	918.441	1.8107	11.3167	4.3908	4.3393	1.3257	37.3571	33.521	2	0	2	0
692	DUN_16	Dundee	2016	Stress	HEB_11_025	331	11	B	3	7	19	0	16.03.2016	0	167	30.08.2016	1964.8	922.155	2.0799	12.9994	4.6854	4.5031	1.3563	38.1838	37.1955	0	2	0	2
693	DUN_16	Dundee	2016	Stress	HEB_01_080	332	1	B	3	7	20	0	16.03.2016	0	167	30.08.2016	1964.8	921.42	1.6985	10.6154	4.2632	4.3561	1.2637	36.4777	31.1389	0	2	0	2
694	DUN_16	Dundee	2016	Stress	HEB_07_107	333	7	B	3	7	21	0	16.03.2016	0	167	30.08.2016	1964.8	919.93	1.7545	10.9655	3.6808	4.1658	1.2471	33.4778	28.979	0	0	0	0
695	DUN_16	Dundee	2016	Stress	HEB_10_173	334	10	B	3	7	22	0	16.03.2016	0	167	30.08.2016	1964.8	921.808	1.5394	9.621	3.6398	3.8202	1.0987	26.8225	22.4587	2	0	0	0
696	DUN_16	Dundee	2016	Stress	HEB_19_076	335	19	B	3	7	23	0	16.03.2016	0	167	30.08.2016	1964.8	924.561	1.9577	12.2355	4.0653	3.8179	1.288	35.3475	32.9213	2	0	0	0
697	DUN_16	Dundee	2016	Stress	HEB_10_172	336	10	B	3	8	19	0	16.03.2016	0	167	30.08.2016	1964.8	921.577	1.3802	8.6265	3.7226	4.5943	1.1887	28.6416	23.3516	0	0	0	2
698	DUN_16	Dundee	2016	Stress	Barke	337	/	B	3	8	20	0	16.03.2016	0	167	30.08.2016	1964.8	921.564	1.4866	9.2913	3.9466	4.6377	1.1853	33.5431	29.9198	Hv	Hv	Hv	Hv
699	DUN_16	Dundee	2016	Stress	HEB_04_112	338	4	B	3	8	21	0	16.03.2016	0	167	30.08.2016	1964.8	924.75	1.9573	12.233	3.8661	4.4765	1.224	37.8387	36.968	2	0	2	0
700	DUN_16	Dundee	2016	Stress	Odyssey	339	/	B	3	8	22	0	16.03.2016	0	167	30.08.2016	1964.8	919.782	1.2025	7.5154	3.3924	4.1693	1.0567	24.4345	24.9562	Hv	Hv	Hv	Hv
701	DUN_16	Dundee	2016	Stress	HEB_04_123	340	4	B	3	8	23	0	16.03.2016	0	167	30.08.2016	1964.8	915.333	1.7535	10.9591	4.5309	4.2713	1.31	33.6868	32.9255	2	2	0	0
702	DUN_16	Dundee	2016	Stress	HEB_05_047	341	5	B	3	9	19	0	16.03.2016	0	167	30.08.2016	1964.8	913.128	1.5639	9.7741	4.0778	4.7381	1.1736	29.0481	26.1867	2	0	0	2
703	DUN_16	Dundee	2016	Stress	HEB_22_123	342	22	B	3	9	20	0	16.03.2016	0	167	30.08.2016	1964.8	915.971	1.4957	9.348	3.9324	4.9063	1.2496	26.9344	23.8457	0	0	2	2
704	DUN_16	Dundee	2016	Stress	HEB_21_141	343	21	B	3	9	21	0	16.03.2016	0	167	30.08.2016	1964.8	912.967	1.4677	9.1734	3.2047	3.9722	0.9948	26.979	26.151	0	0	2	0
705	DUN_16	Dundee	2016	Stress	HEB_25_020	344	25	B	3	9	22	0	16.03.2016	0	167	30.08.2016	1964.8	913.096	1.9932	12.4576	4.5074	4.0124	1.2952	34.0949	33.7842	2	2	0	0
706	DUN_16	Dundee	2016	Stress	HEB_09_033	345	9	B	3	9	23	0	16.03.2016	0	167	30.08.2016	1964.8	916.429	1.783	11.1438	4.2341	4.4801	1.2657	30.2338	32.7644	0	2	2	0
707	DUN_16	Dundee	2016	Stress	HEB_01_032	346	1	B	3	10	19	0	16.03.2016	0	167	30.08.2016	1964.8	909.609	1.7645	11.0281	4.2726	4.0286	1.3281	35.5006	31.0221	0	2	0	0
708	DUN_16	Dundee	2016	Stress	HEB_01_132	347	1	B	3	10	20	0	16.03.2016	0	167	30.08.2016	1964.8	912.455	1.3184	8.2401	3.7128	4.1678	1.1935	24.9422	20.7083	0	0	0	0
709	DUN_16	Dundee	2016	Stress	HEB_05_043	348	5	B	3	10	21	0	16.03.2016	0	167	30.08.2016	1964.8	913.1	1.8169	11.3555	4.2664	4.2643	1.296	32.5384	32.3039	2	0	0	0
710	DUN_16	Dundee	2016	Stress	HEB_03_172	349	3	B	3	10	22	0	16.03.2016	0	167	30.08.2016	1964.8	911.49	1.4284	8.9277	4.0033	4.287	1.1852	25.4816	23.564	0	2	0	0
711	DUN_16	Dundee	2016	Stress	HEB_10_184	350	10	B	3	10	23	0	16.03.2016	0	167	30.08.2016	1964.8	916.33	1.5999	9.9991	4.0998	4.5964	1.1769	29.2671	31.155	2	0	0	2
712	DUN_16	Dundee	2016	Stress	HEB_20_064	351	20	B	4	11	19	0	16.03.2016	0	167	30.08.2016	1964.8	906.974	1.6274	10.1712	3.9142	4.6868	1.166	27.2321	28.7565	0	0	2	2
713	DUN_16	Dundee	2016	Stress	HEB_01_093	352	1	B	4	11	20	0	16.03.2016	0	167	30.08.2016	1964.8	906.508	1.8511	11.5691	4.6413	4.1286	1.3446	33.6867	35.7342	2	2	0	0
714	DUN_16	Dundee	2016	Stress	HEB_07_107	353	7	B	4	11	21	0	16.03.2016	0	167	30.08.2016	1964.8	910.862	1.5568	9.7298	3.6167	4.1537	1.2264	36.9485	26.0008	0	0	0	0
715	DUN_16	Dundee	2016	Stress	HEB_01_032	354	1	B	4	11	22	0	16.03.2016	0	167	30.08.2016	1964.8	904.652	1.8549	11.5928	4.2137	3.8676	1.2996	38.9026	31.823	0	2	0	0
716	DUN_16	Dundee	2016	Stress	HEB_21_011	355	21	B	4	11	23	0	16.03.2016	0	167	30.08.2016	1964.8	900.565	1.8955	11.8467	4.4442	4.3138	1.3217	41.7707	37.3387	2	0	2	0
717	DUN_16	Dundee	2016	Stress	HEB_21_160	356	21	B	4	12	19	0	16.03.2016	0	167	30.08.2016	1964.8	902.657	1.9985	12.4909	4.084	4.4044	1.1882	42.994	33.368	0	2	0	0
718	DUN_16	Dundee	2016	Stress	HEB_02_040	357	2	B	4	12	20	0	16.03.2016	0	167	30.08.2016	1964.8	910.036	1.3252	8.2826	3.6529	4.1248	1.0891	25.1734	18.196	0	0	0	2
719	DUN_16	Dundee	2016	Stress	HEB_20_062	358	20	B	4	12	21	0	16.03.2016	0	167	30.08.2016	1964.8	901.784	1.7643	11.0267	3.854	4.4629	1.1914	34.0662	27.2578	0	0	0	2
720	DUN_16	Dundee	2016	Stress	HEB_15_094	359	15	B	4	12	22	0	16.03.2016	0	167	30.08.2016	1964.8	907.75	2.0722	12.951	4.761	4.6568	1.3663	37.6771	31.152	0	2	2	0
721	DUN_16	Dundee	2016	Stress	HEB_22_014	360	22	B	4	12	23	0	16.03.2016	0	167	30.08.2016	1964.8	905.105	1.7048	10.6548	3.9026	4.0633	1.1981	41.083	37.9605	2	2	0	2
722	DUN_16	Dundee	2016	Stress	HEB_10_172	361	10	B	4	13	19	0	16.03.2016	0	167	30.08.2016	1964.8	907.178	1.4352	8.9701	3.7086	4.2868	1.1865	28.1002	21.7484	0	0	0	2
723	DUN_16	Dundee	2016	Stress	HEB_07_063	362	7	B	4	13	20	0	16.03.2016	0	167	30.08.2016	1964.8	904.26	1.3547	8.4669	3.5725	4.1908	1.1758	28.9521	20.104	0	0	2	0
724	DUN_16	Dundee	2016	Stress	HEB_18_225	363	18	B	4	13	21	0	16.03.2016	0	167	30.08.2016	1964.8	908.06	2.0285	12.6781	4.3955	4.7221	1.329	47.7484	39.6432	2	0	2	2
725	DUN_16	Dundee	2016	Stress	HEB_25_014	364	25	B	4	13	22	0	16.03.2016	0	167	30.08.2016	1964.8	907.928	1.6466	10.2913	4.0505	4.1958	1.1824	37.9955	26.5488	0	2	0	0
726	DUN_16	Dundee	2016	Stress	HEB_03_172	365	3	B	4	13	23	0	16.03.2016	0	167	30.08.2016	1964.8	903.442	1.4301	8.938	3.9368	4.204	1.1993	29.2661	22.8456	0	2	0	0
727	DUN_16	Dundee	2016	Stress	HEB_06_116	366	6	B	4	14	19	0	16.03.2016	0	167	30.08.2016	1964.8	910.136	1.6855	10.5341	4.0297	4.0956	1.2626	48.838	36.0913	0	2	0	2
728	DUN_16	Dundee	2016	Stress	HEB_21_184	367	21	B	4	14	20	0	16.03.2016	0	167	30.08.2016	1964.8	911.013	1.4555	9.097	3.9045	4.8349	1.1581	37.6713	27.9759	0	2	0	2
729	DUN_16	Dundee	2016	Stress	HEB_16_064	368	16	B	4	14	21	0	16.03.2016	0	167	30.08.2016	1964.8	904.198	1.7286	10.8038	4.1542	4.4193	1.2016	33.9905	30.1973	2	0	0	0
730	DUN_16	Dundee	2016	Stress	HEB_10_010	369	10	B	4	14	22	0	16.03.2016	0	167	30.08.2016	1964.8	902.975	1.7188	10.7423	4.0077	4.1162	1.1926	28.0238	24.1699	0	2	0	0
731	DUN_16	Dundee	2016	Stress	HEB_05_043	370	5	B	4	14	23	0	16.03.2016	0	167	30.08.2016	1964.8	911.231	1.8206	11.3788	4.1101	4.2434	1.2812	37.4812	31.0339	2	0	0	0
732	DUN_16	Dundee	2016	Stress	HEB_25_020	371	25	B	4	15	19	0	16.03.2016	0	167	30.08.2016	1964.8	906.091	2.023	12.6436	4.7254	4.2473	1.3256	39.845	34.2661	2	2	0	0
733	DUN_16	Dundee	2016	Stress	Barke	372	/	B	4	15	20	0	16.03.2016	0	167	30.08.2016	1964.8	904.486	1.3223	8.2644	3.651	4.3801	1.1398	37.5276	19.7266	Hv	Hv	Hv	Hv
734	DUN_16	Dundee	2016	Stress	HEB_22_003	373	22	B	4	15	21	0	16.03.2016	0	167	30.08.2016	1964.8	902.387	1.977	12.3561	4.0722	3.8888	1.2959	45.831	35.3101	2	0	0	2
735	DUN_16	Dundee	2016	Stress	HEB_04_112	374	4	B	4	15	22	0	16.03.2016	0	167	30.08.2016	1964.8	907.451	1.7533	10.9579	3.8174	4.3366	1.1857	41.6987	28.4221	2	0	2	0
736	DUN_16	Dundee	2016	Stress	HEB_08_096	375	8	B	4	15	23	0	16.03.2016	0	167	30.08.2016	1964.8	912.172	1.7025	10.6408	4.3264	4.5906	1.3198	46.3809	37.0014	2	0	0	2
737	DUN_16	Dundee	2016	Stress	Odyssey	376	/	B	4	16	19	0	16.03.2016	0	167	30.08.2016	1964.8	908.809	1.2731	7.9568	3.3707	4.5048	1.0245	48.1624	25.2023	Hv	Hv	Hv	Hv
738	DUN_16	Dundee	2016	Stress	HEB_09_137	377	9	B	4	16	20	0	16.03.2016	0	167	30.08.2016	1964.8	903.808	1.4516	9.0727	3.6978	4.2991	1.0985	28.3037	18.7847	0	0	2	0
739	DUN_16	Dundee	2016	Stress	HEB_11_098	378	11	B	4	16	21	0	16.03.2016	0	167	30.08.2016	1964.8	903.1	1.6554	10.3463	4.3691	4.4556	1.2493	43.0316	32.65	2	0	2	0
740	DUN_16	Dundee	2016	Stress	HEB_08_202	379	8	B	4	16	22	0	16.03.2016	0	167	30.08.2016	1964.8	913.35	1.3303	8.3142	3.6568	4.3157	1.0754	24.9262	20.7966	0	0	2	2
741	DUN_16	Dundee	2016	Stress	HEB_05_047	380	5	B	4	16	23	0	16.03.2016	0	167	30.08.2016	1964.8	909.054	1.5709	9.8179	3.7641	4.7214	1.1516	26.3273	25.5891	2	0	0	2
742	DUN_16	Dundee	2016	Stress	HEB_15_082	381	15	B	4	17	19	0	16.03.2016	0	167	30.08.2016	1964.8	911.035	1.9264	12.0399	3.8557	4.074	1.1784	39.718	32.3749	2	0	0	2
743	DUN_16	Dundee	2016	Stress	HEB_09_033	382	9	B	4	17	20	0	16.03.2016	0	167	30.08.2016	1964.8	910.285	1.5995	9.9969	3.8714	4.171	1.1637	37.1571	25.1508	0	2	2	0
744	DUN_16	Dundee	2016	Stress	HEB_01_080	383	1	B	4	17	21	0	16.03.2016	0	167	30.08.2016	1964.8	909.482	1.8032	11.2702	4.4412	4.5381	1.2876	36.8092	34.6672	0	2	0	2
745	DUN_16	Dundee	2016	Stress	HEB_22_022	384	22	B	4	17	22	0	16.03.2016	0	167	30.08.2016	1964.8	911.284	1.6724	10.4523	3.8045	4.2138	1.151	31.9015	27.0517	2	0	2	0
746	DUN_16	Dundee	2016	Stress	HEB_04_123	385	4	B	4	17	23	0	16.03.2016	0	167	30.08.2016	1964.8	907.869	1.6996	10.6224	4.3662	3.9076	1.2773	38.9436	31.8406	2	2	0	0
747	DUN_16	Dundee	2016	Stress	HEB_10_184	386	10	B	4	18	19	0	16.03.2016	0	167	30.08.2016	1964.8	906.663	1.479	9.2441	3.7298	4.1182	1.1388	29.4413	28.2938	2	0	0	2
748	DUN_16	Dundee	2016	Stress	HEB_09_163	387	9	B	4	18	20	0	16.03.2016	0	167	30.08.2016	1964.8	904.857	1.9826	12.3915	4.4905	4.1042	1.2667	40.4675	34.4747	2	2	0	0
749	DUN_16	Dundee	2016	Stress	HEB_19_076	388	19	B	4	18	21	0	16.03.2016	0	167	30.08.2016	1964.8	907.215	1.9885	12.4281	4.2008	4.2165	1.2849	36.0219	34.9544	2	0	0	0
750	DUN_16	Dundee	2016	Stress	HEB_11_025	389	11	B	4	18	22	0	16.03.2016	0	167	30.08.2016	1964.8	910.574	1.9059	11.9121	4.509	4.2556	1.3163	38.2724	34.2768	0	2	0	2
751	DUN_16	Dundee	2016	Stress	HEB_04_135	390	4	B	4	18	23	0	16.03.2016	0	167	30.08.2016	1964.8	908.347	1.2352	7.7201	3.3844	4.8642	1.0055	25.5184	20.1086	0	0	0	2
752	DUN_16	Dundee	2016	Stress	HEB_03_040	391	3	B	4	19	19	0	16.03.2016	0	167	30.08.2016	1964.8	907.678	1.4565	9.1029	3.6778	4.9289	1.1016	23.2333	22.3757	0	0	0	0
753	DUN_16	Dundee	2016	Stress	HEB_01_104	392	1	B	4	19	20	0	16.03.2016	0	167	30.08.2016	1964.8	907.419	1.415	8.8438	3.6206	4.124	1.1295	31.2072	22.4868	2	0	0	0
754	DUN_16	Dundee	2016	Stress	HEB_10_173	393	10	B	4	19	21	0	16.03.2016	0	167	30.08.2016	1964.8	906.508	1.5212	9.5076	3.6189	4.1745	1.0731	23.445	23.0852	2	0	0	0
755	DUN_16	Dundee	2016	Stress	HEB_08_165	394	8	B	4	19	22	0	16.03.2016	0	167	30.08.2016	1964.8	910.667	1.702	10.6378	3.9766	4.6412	1.2549	32.9062	27.9213	0	0	0	2
756	DUN_16	Dundee	2016	Stress	HEB_14_045	395	14	B	4	19	23	0	16.03.2016	0	167	30.08.2016	1964.8	907.632	1.7816	11.1347	4.2617	4.364	1.2882	33.0155	32.621	0	2	2	2
757	DUN_16	Dundee	2016	Stress	HEB_04_149	396	4	B	4	20	19	0	16.03.2016	0	167	30.08.2016	1964.8	907.496	1.5405	9.6281	3.8007	4.5185	1.089	28.969	26.7623	0	2	0	2
758	DUN_16	Dundee	2016	Stress	HEB_03_085	397	3	B	4	20	20	0	16.03.2016	0	167	30.08.2016	1964.8	909.432	1.5163	9.4771	4.2555	5.0688	1.2506	34.6126	25.8115	2	0	2	0
759	DUN_16	Dundee	2016	Stress	HEB_21_141	398	21	B	4	20	21	0	16.03.2016	0	167	30.08.2016	1964.8	906.964	1.5734	9.8336	4.1372	5.4418	1.2377	35.1065	35.0049	0	0	2	0
760	DUN_16	Dundee	2016	Stress	HEB_01_132	399	1	B	4	20	22	0	16.03.2016	0	167	30.08.2016	1964.8	904.848	1.419	8.8689	3.6282	4.5129	1.1726	23.4478	22.2582	0	0	0	0
761	DUN_16	Dundee	2016	Stress	HEB_22_123	400	22	B	4	20	23	0	16.03.2016	0	167	30.08.2016	1964.8	912.604	1.4694	9.1839	3.7498	5.0163	1.1845	22.9009	21.6101	0	0	2	2
762	HAL_15	Halle	2015	Control	HEB_22_022	353	22	A		3	1	0	23.03.2015	0	130	31.07.2015	1875.05	897.404	2.392	14.9498	3.8074	4.4636	1.3737	42.5713	37.3849	2	0	2	0
763	HAL_15	Halle	2015	Control	HEB_01_093	311	1	A		3	2	0	23.03.2015	0	130	31.07.2015	1875.05	897.601	2.5879	16.1745	4.1916	4.1442	1.3405	44.8211	37.0623	2	2	0	0
764	HAL_15	Halle	2015	Control	HEB_04_123	319	4	A		3	3	0	23.03.2015	0	130	31.07.2015	1875.05	899.279	2.4085	15.0532	3.7088	4.4252	1.2998	44.1241	33.6304	2	2	0	0
765	HAL_15	Halle	2015	Control	HEB_04_135	320	4	A		3	4	0	23.03.2015	0	130	31.07.2015	1875.05	896.182	2.4471	15.2943	3.7296	4.2612	1.2011	42.7206	32.7931	0	0	0	2
766	HAL_15	Halle	2015	Control	HEB_04_112	318	4	A		4	4	0	23.03.2015	0	130	31.07.2015	1875.05	894.791	2.3643	14.7769	3.2842	4.1458	1.1686	38.7511	31.1828	2	0	2	0
767	HAL_15	Halle	2015	Control	HEB_10_172	334	10	A		4	3	0	23.03.2015	0	130	31.07.2015	1875.05	895.598	2.5421	15.8884	3.1648	4.2128	1.2233	33.9937	25.8851	0	0	0	2
768	HAL_15	Halle	2015	Control	HEB_22_123	354	22	A		4	2	0	23.03.2015	0	130	31.07.2015	1875.05	897.309	2.1943	13.7143	3.4644	4.7026	1.2629	33.2986	24.5866	0	0	2	2
769	HAL_15	Halle	2015	Control	HEB_25_014	355	25	A		4	1	0	23.03.2015	0	130	31.07.2015	1875.05	892.2	2.1841	13.6506	3.2013	3.8137	1.2266	28.3967	24.8804	0	2	0	0
770	HAL_15	Halle	2015	Control	Scarlett	360	/	A		5	1	0	23.03.2015	0	130	31.07.2015	1875.05	891.759	2.2307	13.9419	3.0503	3.8201	1.1838	32.605	27.0437	Hv	Hv	Hv	Hv
771	HAL_15	Halle	2015	Control	HEB_22_003	351	22	A		5	2	0	23.03.2015	0	130	31.07.2015	1875.05	898.49	2.3157	14.4729	3.3783	3.7546	1.2188	37.6248	29.6826	2	0	0	2
772	HAL_15	Halle	2015	Control	HEB_01_032	309	1	A		5	3	0	23.03.2015	0	130	31.07.2015	1875.05	894.124	2.1983	13.7393	3.5196	3.6914	1.3274	35.1963	30.0227	0	2	0	0
773	HAL_15	Halle	2015	Control	HEB_15_082	340	15	A		5	4	0	23.03.2015	0	130	31.07.2015	1875.05	892.461	2.1039	13.1491	3.2971	3.3862	1.1844	41.2018	29.2053	2	0	0	2
774	HAL_15	Halle	2015	Control	HEB_09_137	331	9	A		6	4	0	23.03.2015	0	130	31.07.2015	1875.05	894.348	2.2078	13.7986	3.0361	3.958	1.0643	28.6476	24.0471	0	0	2	0
775	HAL_15	Halle	2015	Control	HEB_08_202	329	8	A		6	3	0	23.03.2015	0	130	31.07.2015	1875.05	899.13	2.0168	12.6048	2.9358	3.9847	1.1323	27.8789	23.937	0	0	2	2
776	HAL_15	Halle	2015	Control	HEB_10_010	333	10	A		6	2	0	23.03.2015	0	130	31.07.2015	1875.05	894.076	2.2986	14.3662	3.3525	3.9251	1.2285	36.614	28.2052	0	2	0	0
777	HAL_15	Halle	2015	Control	HEB_15_094	341	15	A		6	1	0	23.03.2015	0	130	31.07.2015	1875.05	896.911	2.58	16.125	3.3542	3.99	1.3096	46.4764	30.1298	0	2	2	0
778	HAL_15	Halle	2015	Control	HEB_01_080	310	1	A		7	1	0	23.03.2015	0	130	31.07.2015	1875.05	891.183	2.2055	13.7847	3.3553	3.656	1.2333	33.0917	29.2609	0	2	0	2
779	HAL_15	Halle	2015	Control	HEB_21_160	349	21	A		7	2	0	23.03.2015	0	130	31.07.2015	1875.05	895.187	2.1655	13.5342	3.2019	3.8472	1.1153	35.776	29.0749	0	2	0	0
780	HAL_15	Halle	2015	Control	HEB_22_014	352	22	A		7	3	0	23.03.2015	0	130	31.07.2015	1875.05	893.377	2.4425	15.2657	3.583	3.9604	1.2422	45.8647	40.3122	2	2	0	2
781	HAL_15	Halle	2015	Control	HEB_10_173	335	10	A		7	4	0	23.03.2015	0	130	31.07.2015	1875.05	893.581	2.1012	13.1326	3.1889	3.517	1.157	33.1216	26.8108	2	0	0	0
782	HAL_15	Halle	2015	Control	HEB_21_011	347	21	A		8	4	0	23.03.2015	0	130	31.07.2015	1875.05	893.376	2.1699	13.5617	3.4104	3.7624	1.2382	40.6165	32.0852	2	0	2	0
783	HAL_15	Halle	2015	Control	HEB_08_096	327	8	A		8	3	0	23.03.2015	0	130	31.07.2015	1875.05	893.367	2.2215	13.8842	3.831	4.067	1.309	45.5311	39.7388	2	0	0	2
784	HAL_15	Halle	2015	Control	HEB_08_165	328	8	A		8	2	0	23.03.2015	0	130	31.07.2015	1875.05	895.141	2.2959	14.3491	3.1228	3.8511	1.2639	41.4574	24.0278	0	0	0	2
785	HAL_15	Halle	2015	Control	HEB_18_225	343	18	A		8	1	0	23.03.2015	0	130	31.07.2015	1875.05	891.525	2.2882	14.3013	3.205	3.897	1.1853	44.7899	31.8903	2	0	2	2
786	HAL_15	Halle	2015	Control	HEB_11_098	338	11	A		9	1	0	23.03.2015	0	130	31.07.2015	1875.05	891.68	2.1057	13.1606	3.4575	3.4875	1.1844	35.452	32.407	2	0	2	0
787	HAL_15	Halle	2015	Control	HEB_03_040	315	3	A		9	2	0	23.03.2015	0	130	31.07.2015	1875.05	892.596	2.2465	14.0409	3.2384	4.119	1.2749	33.2718	26.0168	0	0	0	0
788	HAL_15	Halle	2015	Control	Marthe	359	/	A		9	3	0	23.03.2015	0	130	31.07.2015	1875.05	893.973	2.2252	13.9074	3.0376	3.8202	1.107	36.9403	30.1872	Hv	Hv	Hv	Hv
789	HAL_15	Halle	2015	Control	HEB_21_141	348	21	A		9	4	0	23.03.2015	0	130	31.07.2015	1875.05	891.643	2.3221	14.5129	3.3372	4.7372	1.1192	45.0133	35.1836	0	0	2	0
790	HAL_15	Halle	2015	Control	HEB_06_116	324	6	A		10	4	0	23.03.2015	0	130	31.07.2015	1875.05	893.518	2.176	13.6	2.9249	3.6065	1.1431	36.8964	32.6746	0	2	0	2
791	HAL_15	Halle	2015	Control	HEB_20_062	345	20	A		10	3	0	23.03.2015	0	130	31.07.2015	1875.05	892.092	2.4688	15.4299	3.5026	4.4811	1.2689	41.8433	33.0428	0	0	0	2
792	HAL_15	Halle	2015	Control	Quench	358	/	A		10	2	0	23.03.2015	0	130	31.07.2015	1875.05	890.677	2.0237	12.6481	2.5472	3.5928	1.0051	27.3203	22.6896	Hv	Hv	Hv	Hv
793	HAL_15	Halle	2015	Control	HEB_21_184	350	21	A		10	1	0	23.03.2015	0	130	31.07.2015	1875.05	891.406	2.2771	14.2321	3.5332	4.593	1.2229	46.8937	31.3166	0	2	0	2
794	HAL_15	Halle	2015	Control	HEB_05_047	323	5	A		11	1	0	23.03.2015	0	130	31.07.2015	1875.05	895.231	2.3631	14.7696	3.3608	3.2181	1.1653	37.1377	29.2752	2	0	0	2
795	HAL_15	Halle	2015	Control	HEB_02_040	314	2	A		11	2	0	23.03.2015	0	130	31.07.2015	1875.05	891.538	2.0599	12.8745	3.1033	3.54	1.1305	34.737	29.7173	0	0	0	2
796	HAL_15	Halle	2015	Control	HEB_16_064	342	16	A		11	3	0	23.03.2015	0	130	31.07.2015	1875.05	892.581	2.1832	13.6448	3.3428	4.074	1.1374	36.7837	33.3101	2	0	0	0
797	HAL_15	Halle	2015	Control	HEB_07_063	325	7	A		11	4	0	23.03.2015	0	130	31.07.2015	1875.05	891.772	2.5531	15.9566	3.469	4.2727	1.3406	39.033	33.7576	0	0	2	0
798	HAL_15	Halle	2015	Control	Barke	357	/	A		12	4	0	23.03.2015	0	130	31.07.2015	1875.05	887.529	2.0355	12.7219	3.3577	3.8711	1.2092	30.6677	27.5595	Hv	Hv	Hv	Hv
799	HAL_15	Halle	2015	Control	HEB_03_085	316	3	A		12	3	0	23.03.2015	0	130	31.07.2015	1875.05	895.062	2.201	13.756	3.5477	3.7176	1.2392	39.0854	34.7004	2	0	2	0
800	HAL_15	Halle	2015	Control	HEB_05_043	322	5	A		12	2	0	23.03.2015	0	130	31.07.2015	1875.05	896.321	2.158	13.4872	3.622	3.4012	1.2583	37.4299	29.7213	2	0	0	0
801	HAL_15	Halle	2015	Control	HEB_09_163	332	9	A		12	1	0	23.03.2015	0	130	31.07.2015	1875.05	895.478	2.6775	16.7343	4.1723	3.9946	1.2834	48.2877	37.1882	2	2	0	0
802	HAL_15	Halle	2015	Control	HEB_01_132	313	1	A		13	1	0	23.03.2015	0	130	31.07.2015	1875.05	890.761	2.084	13.025	3.1992	3.7432	1.2418	33.4599	24.9204	0	0	0	0
803	HAL_15	Halle	2015	Control	HEB_07_107	326	7	A		13	2	0	23.03.2015	0	130	31.07.2015	1875.05	892.049	2.4054	15.0341	3.2295	3.7447	1.2889	42.9629	28.0329	0	0	0	0
804	HAL_15	Halle	2015	Control	HEB_04_149	321	4	A		13	3	0	23.03.2015	0	130	31.07.2015	1875.05	894.213	2.1292	13.3078	3.2057	3.7954	1.0992	33.9276	26.8211	0	2	0	2
805	HAL_15	Halle	2015	Control	HEB_19_076	344	19	A		13	4	0	23.03.2015	0	130	31.07.2015	1875.05	896.712	2.3316	14.5723	3.3518	3.2633	1.2589	41.6018	32.9612	2	0	0	0
806	HAL_15	Halle	2015	Control	HEB_20_064	346	20	A		14	4	0	23.03.2015	0	130	31.07.2015	1875.05	893.774	2.2825	14.2653	3.329	4.0353	1.2382	33.2935	25.7174	0	0	2	2
807	HAL_15	Halle	2015	Control	HEB_25_020	356	25	A		14	3	0	23.03.2015	0	130	31.07.2015	1875.05	891.436	2.3454	14.6586	3.6645	3.7428	1.289	33.0027	30.1857	2	2	0	0
808	HAL_15	Halle	2015	Control	HEB_03_172	317	4	A		14	2	0	23.03.2015	0	130	31.07.2015	1875.05	891.292	2.204	13.7753	3.3618	3.759	1.1963	31.3746	28.8075	0	2	0	0
809	HAL_15	Halle	2015	Control	HEB_11_025	337	11	A		14	1	0	23.03.2015	0	130	31.07.2015	1875.05	894.366	2.6781	16.7383	3.9404	4.1185	1.3116	43.4422	33.3973	0	2	0	2
810	HAL_15	Halle	2015	Control	HEB_01_104	312	1	A		15	1	0	23.03.2015	0	130	31.07.2015	1875.05	893.1	2.1008	13.1299	3.4192	3.9229	1.245	39.3791	29.4062	2	0	0	0
811	HAL_15	Halle	2015	Control	HEB_09_033	330	9	A		15	2	0	23.03.2015	0	130	31.07.2015	1875.05	891.523	2.4747	15.4667	3.5827	4.179	1.301	32.5103	31.7744	0	2	2	0
812	HAL_15	Halle	2015	Control	HEB_14_045	339	14	A		15	3	0	23.03.2015	0	130	31.07.2015	1875.05	894.287	2.3152	14.47	3.5175	3.8626	1.2514	33.3079	29.3112	0	2	2	2
813	HAL_15	Halle	2015	Control	HEB_10_184	336	10	A		15	4	0	23.03.2015	0	130	31.07.2015	1875.05	895.573	2.0739	12.9618	2.8901	3.4744	1.1591	33.6599	28.1246	2	0	0	2
814	HAL_15	Halle	2015	Control	HEB_08_096	379	8	B		3	1	0	23.03.2015	0	130	31.07.2015	1875.05	893.666	2.3786	14.8659	3.6664	3.9814	1.2926	45.0589	33.942	2	0	0	2
815	HAL_15	Halle	2015	Control	HEB_04_135	372	4	B		3	2	0	23.03.2015	0	130	31.07.2015	1875.05	896.857	2.1005	13.1282	3.1585	3.9962	1.0865	37.1027	26.606	0	0	0	2
816	HAL_15	Halle	2015	Control	HEB_09_033	382	9	B		3	3	0	23.03.2015	0	130	31.07.2015	1875.05	902.15	2.0547	12.8418	2.894	3.7436	1.1534	26.9798	23.593	0	2	2	0
817	HAL_15	Halle	2015	Control	HEB_20_062	397	20	B		3	4	0	23.03.2015	0	130	31.07.2015	1875.05	896.181	2.4549	15.3429	3.4373	4.6903	1.2162	38.4687	26.7587	0	0	0	2
818	HAL_15	Halle	2015	Control	HEB_01_080	362	1	B		4	4	0	23.03.2015	0	130	31.07.2015	1875.05	904.165	2.5144	15.715	3.5091	4.3878	1.2668	34.0718	30.1654	0	2	0	2
819	HAL_15	Halle	2015	Control	Barke	409	/	B		4	3	0	23.03.2015	0	130	31.07.2015	1875.05	898.891	1.9023	11.8897	3.0989	3.9186	1.159	29.3615	21.7724	Hv	Hv	Hv	Hv
820	HAL_15	Halle	2015	Control	HEB_06_116	376	6	B		4	2	0	23.03.2015	0	130	31.07.2015	1875.05	893.321	2.1201	13.2506	3.0084	3.7564	1.1801	35.3833	28.8464	0	2	0	2
821	HAL_15	Halle	2015	Control	HEB_09_163	384	9	B		4	1	0	23.03.2015	0	130	31.07.2015	1875.05	896.231	2.5966	16.2285	4.0887	4.1199	1.2918	47.9139	33.1571	2	2	0	0
822	HAL_15	Halle	2015	Control	HEB_01_132	365	1	B		5	1	0	23.03.2015	0	130	31.07.2015	1875.05	893.587	2.1126	13.2035	2.9286	3.7778	1.1944	31.2458	19.5631	0	0	0	0
823	HAL_15	Halle	2015	Control	HEB_01_093	363	1	B		5	2	0	23.03.2015	0	130	31.07.2015	1875.05	895.279	2.4487	15.3042	3.8219	4.2838	1.3498	35.0028	32.4744	2	2	0	0
824	HAL_15	Halle	2015	Control	HEB_14_045	391	14	B		5	3	0	23.03.2015	0	130	31.07.2015	1875.05	899.605	2.5344	15.8403	3.8077	4.0537	1.2989	34.5221	30.8901	0	2	2	2
825	HAL_15	Halle	2015	Control	HEB_11_098	390	11	B		5	4	0	23.03.2015	0	130	31.07.2015	1875.05	895.649	2.0432	12.7701	3.1651	3.488	1.1547	33.6131	25.3027	2	0	2	0
826	HAL_15	Halle	2015	Control	HEB_03_040	367	3	B		6	4	0	23.03.2015	0	130	31.07.2015	1875.05	894.821	2.3705	14.8158	3.1275	4.3571	1.2566	33.4658	25.9654	0	0	0	0
827	HAL_15	Halle	2015	Control	HEB_11_025	389	11	B		6	3	0	23.03.2015	0	130	31.07.2015	1875.05	896.603	2.6489	16.5555	3.9541	4.2631	1.3425	46.5083	34.7671	0	2	0	2
828	HAL_15	Halle	2015	Control	HEB_05_047	375	5	B		6	2	0	23.03.2015	0	130	31.07.2015	1875.05	896.886	2.1566	13.4787	2.9523	3.0582	1.131	34.6359	22.707	2	0	0	2
829	HAL_15	Halle	2015	Control	HEB_07_063	377	7	B		6	1	0	23.03.2015	0	130	31.07.2015	1875.05	900	2.4961	15.6008	3.5154	4.5663	1.3494	38.9428	31.9347	0	0	2	0
830	HAL_15	Halle	2015	Control	HEB_03_172	369	4	B		7	1	0	23.03.2015	0	130	31.07.2015	1875.05	901.05	2.0613	12.883	3.1279	3.6753	1.1393	29.2776	24.3622	0	2	0	0
831	HAL_15	Halle	2015	Control	HEB_22_022	405	22	B		7	2	0	23.03.2015	0	130	31.07.2015	1875.05	898.089	2.2604	14.1272	3.0412	3.8993	1.2215	41.6602	26.154	2	0	2	0
832	HAL_15	Halle	2015	Control	HEB_10_010	385	10	B		7	3	0	23.03.2015	0	130	31.07.2015	1875.05	900.7	2.3712	14.8198	3.3075	3.9515	1.1963	34.4243	23.3998	0	2	0	0
833	HAL_15	Halle	2015	Control	HEB_21_184	402	21	B		7	4	0	23.03.2015	0	130	31.07.2015	1875.05	899.373	2.3683	14.802	3.5346	4.5335	1.2306	41.9144	28.9955	0	2	0	2
834	HAL_15	Halle	2015	Control	HEB_19_076	396	19	B		8	4	0	23.03.2015	0	130	31.07.2015	1875.05	892.626	2.2406	14.0036	3.2204	3.3776	1.2478	39.9701	26.5596	2	0	0	0
835	HAL_15	Halle	2015	Control	HEB_25_020	408	25	B		8	3	0	23.03.2015	0	130	31.07.2015	1875.05	895.079	2.5696	16.06	3.8441	3.9462	1.3407	37.535	32.3557	2	2	0	0
836	HAL_15	Halle	2015	Control	HEB_05_043	374	5	B		8	2	0	23.03.2015	0	130	31.07.2015	1875.05	898.626	2.0964	13.1023	2.9633	3.1785	1.2124	37.7842	24.2426	2	0	0	0
837	HAL_15	Halle	2015	Control	HEB_22_014	404	22	B		8	1	0	23.03.2015	0	130	31.07.2015	1875.05	897.196	2.2849	14.2806	3.1411	3.7537	1.1644	45.3975	30.7991	2	2	0	2
838	HAL_15	Halle	2015	Control	HEB_10_173	387	10	B		9	1	0	23.03.2015	0	130	31.07.2015	1875.05	897.015	2.0777	12.9854	2.9022	3.2835	1.1176	33.2744	24.0885	2	0	0	0
839	HAL_15	Halle	2015	Control	HEB_02_040	366	2	B		9	2	0	23.03.2015	0	130	31.07.2015	1875.05	895.229	2.0407	12.7542	3.0935	3.4617	1.1099	36.0555	23.832	0	0	0	2
840	HAL_15	Halle	2015	Control	HEB_08_165	380	8	B		9	3	0	23.03.2015	0	130	31.07.2015	1875.05	901.001	2.3033	14.3955	3.22	4.1202	1.2951	39.0809	23.2047	0	0	0	2
841	HAL_15	Halle	2015	Control	HEB_10_172	386	10	B		9	4	0	23.03.2015	0	130	31.07.2015	1875.05	897.151	2.0886	13.0537	3.146	3.9496	1.2127	34.736	24.8367	0	0	0	2
842	HAL_15	Halle	2015	Control	HEB_07_107	378	7	B		10	4	0	23.03.2015	0	130	31.07.2015	1875.05	896.602	2.2809	14.2555	3.1699	3.5166	1.2481	37.6776	24.2109	0	0	0	0
843	HAL_15	Halle	2015	Control	HEB_04_112	370	4	B		10	3	0	23.03.2015	0	130	31.07.2015	1875.05	898.007	2.2152	13.8449	3.4556	4.1305	1.2089	38.312	32.2064	2	0	2	0
844	HAL_15	Halle	2015	Control	Quench	410	/	B		10	2	0	23.03.2015	0	130	31.07.2015	1875.05	897.687	1.8938	11.836	2.9241	3.9707	1.0501	31.327	22.9228	Hv	Hv	Hv	Hv
845	HAL_15	Halle	2015	Control	HEB_18_225	395	18	B		10	1	0	23.03.2015	0	130	31.07.2015	1875.05	900.125	2.4441	15.2757	3.1957	3.7877	1.1741	46.594	32.7839	2	0	2	2
846	HAL_15	Halle	2015	Control	HEB_25_014	407	25	B		11	1	0	23.03.2015	0	130	31.07.2015	1875.05	896.858	2.0516	12.8225	3.2335	3.4229	1.1804	32.7577	24.4505	0	2	0	0
847	HAL_15	Halle	2015	Control	HEB_10_184	388	10	B		11	2	0	23.03.2015	0	130	31.07.2015	1875.05	898.7	1.7151	10.7192	2.8965	3.4682	1.09	30.7761	23.8353	2	0	0	2
848	HAL_15	Halle	2015	Control	HEB_01_104	364	1	B		11	3	0	23.03.2015	0	130	31.07.2015	1875.05	896.457	1.9063	11.9143	3.2334	3.4361	1.1438	38.1188	23.5304	2	0	0	0
849	HAL_15	Halle	2015	Control	HEB_15_094	393	15	B		11	4	0	23.03.2015	0	130	31.07.2015	1875.05	897.542	2.7965	17.4783	3.899	4.0151	1.3972	34.631	28.1175	0	2	2	0
850	HAL_15	Halle	2015	Control	HEB_22_003	403	22	B		12	4	0	23.03.2015	0	130	31.07.2015	1875.05	897.965	1.96	12.2499	3.0263	3.0194	1.1075	34.8577	24.7115	2	0	0	2
851	HAL_15	Halle	2015	Control	HEB_16_064	394	16	B		12	3	0	23.03.2015	0	130	31.07.2015	1875.05	895.8	2.1657	13.5354	3.3623	3.7714	1.1794	39.1077	33.8825	2	0	0	0
852	HAL_15	Halle	2015	Control	Marthe	411	/	B		12	2	0	23.03.2015	0	130	31.07.2015	1875.05	898.461	2.0034	12.5214	2.6909	3.074	1.0748	35.893	22.9918	Hv	Hv	Hv	Hv
853	HAL_15	Halle	2015	Control	HEB_22_123	406	22	B		12	1	0	23.03.2015	0	130	31.07.2015	1875.05	898.251	2.2711	14.1943	3.3432	4.0483	1.2452	31.9959	23.5796	0	0	2	2
854	HAL_15	Halle	2015	Control	HEB_21_160	401	21	B		13	1	0	23.03.2015	0	130	31.07.2015	1875.05	899.365	2.4239	15.1496	3.3428	3.7504	1.115	40.295	28.6277	0	2	0	0
855	HAL_15	Halle	2015	Control	HEB_21_011	399	21	B		13	2	0	23.03.2015	0	130	31.07.2015	1875.05	898.241	2.4604	15.3773	3.4772	3.8282	1.2635	39.251	32.0605	2	0	2	0
856	HAL_15	Halle	2015	Control	HEB_01_032	361	1	B		13	3	0	23.03.2015	0	130	31.07.2015	1875.05	891.539	2.2654	14.1588	3.5091	3.4688	1.287	37.2289	28.4849	0	2	0	0
857	HAL_15	Halle	2015	Control	HEB_04_149	373	4	B		13	4	0	23.03.2015	0	130	31.07.2015	1875.05	890.199	2.2633	14.1458	3.35	3.7228	1.0731	33.5083	25.5377	0	2	0	2
858	HAL_15	Halle	2015	Control	HEB_21_141	400	21	B		14	4	0	23.03.2015	0	130	31.07.2015	1875.05	896.438	2.3761	14.8504	3.4551	4.4896	1.1353	44.4554	29.9064	0	0	2	0
859	HAL_15	Halle	2015	Control	Scarlett	412	/	B		14	3	0	23.03.2015	0	130	31.07.2015	1875.05	885.673	2.1001	13.1256	2.7143	3.1828	1.114	32.9019	22.5749	Hv	Hv	Hv	Hv
860	HAL_15	Halle	2015	Control	HEB_04_123	371	4	B		14	2	0	23.03.2015	0	130	31.07.2015	1875.05	894.003	2.5467	15.9168	3.797	3.4714	1.2775	44.1642	33.2093	2	2	0	0
861	HAL_15	Halle	2015	Control	HEB_03_085	368	3	B		14	1	0	23.03.2015	0	130	31.07.2015	1875.05	899.652	2.4255	15.1593	3.2999	3.6524	1.2304	42.0621	30.1232	2	0	2	0
862	HAL_15	Halle	2015	Control	HEB_20_064	398	20	B		15	1	0	23.03.2015	0	130	31.07.2015	1875.05	891.753	2.1194	13.2464	3.1486	3.9861	1.1397	31.2833	23.0768	0	0	2	2
863	HAL_15	Halle	2015	Control	HEB_08_202	381	8	B		15	2	0	23.03.2015	0	130	31.07.2015	1875.05	892.716	1.941	12.1311	2.8404	3.8791	1.0911	27.6236	20.0753	0	0	2	2
864	HAL_15	Halle	2015	Control	HEB_09_137	383	9	B		15	3	0	23.03.2015	0	130	31.07.2015	1875.05	898.039	2.6025	16.2659	3.3476	3.6924	1.1689	34.584	25.1222	0	0	2	0
865	HAL_15	Halle	2015	Control	HEB_15_082	392	15	B		15	4	0	23.03.2015	0	130	31.07.2015	1875.05	894.966	2.4358	15.224	3.4332	3.3251	1.2432	44.0085	31.4748	2	0	0	2
866	HAL_15	Halle	2015	Control	HEB_07_107	430	7	C		3	1	0	23.03.2015	0	130	31.07.2015	1875.05	886.831	2.4781	15.4883	3.3358	3.783	1.2685	38.3879	26.7888	0	0	0	0
867	HAL_15	Halle	2015	Control	HEB_03_085	420	3	C		3	2	0	23.03.2015	0	130	31.07.2015	1875.05	889.9	2.5171	15.7321	3.8233	4.1415	1.2427	39.501	38.7405	2	0	2	0
868	HAL_15	Halle	2015	Control	HEB_09_033	434	9	C		3	3	0	23.03.2015	0	130	31.07.2015	1875.05	891.605	2.3543	14.7145	3.4948	4.5098	1.2392	28.3267	27.2158	0	2	2	0
869	HAL_15	Halle	2015	Control	HEB_10_184	440	10	C		3	4	0	23.03.2015	0	130	31.07.2015	1875.05	883.347	2.0528	12.83	3.2245	3.9053	1.1733	31.2185	28.9021	2	0	0	2
870	HAL_15	Halle	2015	Control	HEB_20_064	450	20	C		4	4	0	23.03.2015	0	130	31.07.2015	1875.05	884.538	2.1884	13.6778	3.5418	4.4176	1.2083	30.2687	24.5163	0	0	2	2
871	HAL_15	Halle	2015	Control	HEB_15_094	445	15	C		4	3	0	23.03.2015	0	130	31.07.2015	1875.05	885.561	2.7352	17.095	3.8959	4.1574	1.4188	33.3285	29.6048	0	2	2	0
872	HAL_15	Halle	2015	Control	HEB_14_045	443	14	C		4	2	0	23.03.2015	0	130	31.07.2015	1875.05	885.917	2.4091	15.0572	3.5433	3.9106	1.2437	31.9961	27.6786	0	2	2	2
873	HAL_15	Halle	2015	Control	HEB_16_064	446	16	C		4	1	0	23.03.2015	0	130	31.07.2015	1875.05	885.453	1.9732	12.3323	3.1667	3.8698	1.13	34.7229	27.0105	2	0	0	0
874	HAL_15	Halle	2015	Control	HEB_22_003	455	22	C		5	1	0	23.03.2015	0	130	31.07.2015	1875.05	885.152	2.086	13.0375	3.2094	3.2365	1.1385	35.3321	25.6732	2	0	0	2
875	HAL_15	Halle	2015	Control	HEB_05_043	426	5	C		5	2	0	23.03.2015	0	130	31.07.2015	1875.05	887.194	2.055	12.8438	3.5869	3.5617	1.2436	32.3326	27.7763	2	0	0	0
876	HAL_15	Halle	2015	Control	HEB_01_104	416	1	C		5	3	0	23.03.2015	0	130	31.07.2015	1875.05	833.675	2.0392	12.7448	3.5329	4.1734	1.1752	29.0569	24.5698	2	0	0	0
877	HAL_15	Halle	2015	Control	HEB_08_202	433	8	C		5	4	0	23.03.2015	0	130	31.07.2015	1875.05	886.053	1.8908	11.8176	3.1479	4.2228	1.1003	23.5752	20.198	0	0	2	2
878	HAL_15	Halle	2015	Control	HEB_25_020	460	25	C		6	4	0	23.03.2015	0	130	31.07.2015	1875.05	890.777	2.708	16.9253	4.585	4.3677	1.3842	31.5198	37.3432	2	2	0	0
879	HAL_15	Halle	2015	Control	HEB_11_098	442	11	C		6	3	0	23.03.2015	0	130	31.07.2015	1875.05	887.489	2.1532	13.4576	3.7384	3.6734	1.1738	30.8655	30.8675	2	0	2	0
880	HAL_15	Halle	2015	Control	HEB_21_011	451	21	C		6	2	0	23.03.2015	0	130	31.07.2015	1875.05	893.341	2.0891	13.0569	3.6269	4.066	1.2423	31.0749	26.8559	2	0	2	0
881	HAL_15	Halle	2015	Control	HEB_02_040	418	2	C		6	1	0	23.03.2015	0	130	31.07.2015	1875.05	887.372	2.0961	13.1005	3.509	3.8423	1.1323	27.1204	25.1689	0	0	0	2
882	HAL_15	Halle	2015	Control	Marthe	463	/	C		7	1	0	23.03.2015	0	130	31.07.2015	1875.05	886.428	2.1838	13.6486	3.4424	3.7968	1.1914	34.479	28.4974	Hv	Hv	Hv	Hv
883	HAL_15	Halle	2015	Control	HEB_21_184	454	21	C		7	2	0	23.03.2015	0	130	31.07.2015	1875.05	889.75	2.2537	14.0858	3.676	4.4705	1.2209	37.1907	31.4554	0	2	0	2
884	HAL_15	Halle	2015	Control	HEB_21_160	453	21	C		7	3	0	23.03.2015	0	130	31.07.2015	1875.05	895.857	2.46	15.3749	3.7414	4.2916	1.225	37.13	32.0074	0	2	0	0
885	HAL_15	Halle	2015	Control	HEB_08_096	431	8	C		7	4	0	23.03.2015	0	130	31.07.2015	1875.05	890.122	2.5133	15.7078	4.1792	4.0282	1.3293	39.9306	39.8436	2	0	0	2
886	HAL_15	Halle	2015	Control	HEB_08_165	432	8	C		8	4	0	23.03.2015	0	130	31.07.2015	1875.05	888.006	2.2196	13.8725	3.8848	4.2654	1.2951	35.3354	26.1194	0	0	0	2
887	HAL_15	Halle	2015	Control	HEB_01_093	415	1	C		8	3	0	23.03.2015	0	130	31.07.2015	1875.05	890.713	2.6271	16.4194	4.5023	4.444	1.3837	37.6172	36.361	2	2	0	0
888	HAL_15	Halle	2015	Control	HEB_04_123	423	4	C		8	2	0	23.03.2015	0	130	31.07.2015	1875.05	889.167	2.6092	16.3074	4.0345	3.961	1.2563	38.1119	36.6145	2	2	0	0
889	HAL_15	Halle	2015	Control	HEB_09_163	436	9	C		8	1	0	23.03.2015	0	130	31.07.2015	1875.05	892.536	2.9371	18.3567	4.6046	4.5199	1.3737	47.0449	38.3237	2	2	0	0
890	HAL_15	Halle	2015	Control	HEB_11_025	441	11	C		9	1	0	23.03.2015	0	130	31.07.2015	1875.05	893.793	2.7676	17.2972	4.4148	4.359	1.3548	41.2808	36.4235	0	2	0	2
891	HAL_15	Halle	2015	Control	HEB_10_172	438	10	C		9	2	0	23.03.2015	0	130	31.07.2015	1875.05	885.164	2.0931	13.082	3.6507	4.2959	1.2523	37.5879	27.8765	0	0	0	2
892	HAL_15	Halle	2015	Control	HEB_04_112	422	4	C		9	3	0	23.03.2015	0	130	31.07.2015	1875.05	887.511	2.5126	15.704	3.9229	4.2464	1.2133	40.0462	37.1058	2	0	2	0
893	HAL_15	Halle	2015	Control	HEB_20_062	449	20	C		9	4	0	23.03.2015	0	130	31.07.2015	1875.05	886.483	2.3516	14.6976	3.7863	4.8528	1.2299	43.5623	29.8024	0	0	0	2
894	HAL_15	Halle	2015	Control	Barke	461	/	C		10	4	0	23.03.2015	0	130	31.07.2015	1875.05	887.534	2.0357	12.7229	3.5939	3.9376	1.2122	34.1036	25.1864	Hv	Hv	Hv	Hv
895	HAL_15	Halle	2015	Control	HEB_05_047	427	5	C		10	3	0	23.03.2015	0	130	31.07.2015	1875.05	888.75	2.3286	14.5539	3.5538	3.2655	1.1454	32.5333	27.8726	2	0	0	2
896	HAL_15	Halle	2015	Control	HEB_03_040	419	3	C		10	2	0	23.03.2015	0	130	31.07.2015	1875.05	886.99	2.2661	14.1631	3.4666	4.2454	1.2878	30.9067	24.6658	0	0	0	0
897	HAL_15	Halle	2015	Control	Scarlett	464	/	C		10	1	0	23.03.2015	0	130	31.07.2015	1875.05	886.477	2.2844	14.2778	3.1781	3.4396	1.1904	35.5933	28.0864	Hv	Hv	Hv	Hv
898	HAL_15	Halle	2015	Control	HEB_01_080	414	1	C		11	1	0	23.03.2015	0	130	31.07.2015	1875.05	894.997	2.1453	13.4079	3.8364	3.828	1.2993	36.2523	29.3084	0	2	0	2
899	HAL_15	Halle	2015	Control	HEB_18_225	447	18	C		11	2	0	23.03.2015	0	130	31.07.2015	1875.05	889.989	2.1974	13.7335	3.3627	3.8191	1.2017	40.2712	30.7817	2	0	2	2
900	HAL_15	Halle	2015	Control	HEB_22_014	456	22	C		11	3	0	23.03.2015	0	130	31.07.2015	1875.05	890.644	2.14	13.3751	3.5288	3.7441	1.1827	39.3615	33.3864	2	2	0	2
901	HAL_15	Halle	2015	Control	HEB_21_141	452	21	C		11	4	0	23.03.2015	0	130	31.07.2015	1875.05	889.2	2.5119	15.6993	3.7494	4.5684	1.1823	42.1556	36.0303	0	0	2	0
902	HAL_15	Halle	2015	Control	HEB_19_076	448	19	C		12	4	0	23.03.2015	0	130	31.07.2015	1875.05	893.764	2.1659	13.5366	3.5787	3.3559	1.2491	35.9085	30.1701	2	0	0	0
903	HAL_15	Halle	2015	Control	HEB_01_032	413	1	C		12	3	0	23.03.2015	0	130	31.07.2015	1875.05	886.168	2.0086	12.554	3.4808	3.3893	1.2547	35.4884	24.5783	0	2	0	0
904	HAL_15	Halle	2015	Control	HEB_01_132	417	1	C		12	2	0	23.03.2015	0	130	31.07.2015	1875.05	886.861	2.1424	13.3899	3.3725	3.8471	1.2069	27.9687	22.8583	0	0	0	0
905	HAL_15	Halle	2015	Control	HEB_25_014	459	25	C		12	1	0	23.03.2015	0	130	31.07.2015	1875.05	883.935	2.0664	12.915	3.3241	3.6289	1.2044	26.489	24.2194	0	2	0	0
906	HAL_15	Halle	2015	Control	HEB_07_063	429	7	C		13	1	0	23.03.2015	0	130	31.07.2015	1875.05	885.106	2.405	15.0314	3.6814	4.3054	1.3308	32.4649	28.3096	0	0	2	0
907	HAL_15	Halle	2015	Control	HEB_03_172	421	4	C		13	2	0	23.03.2015	0	130	31.07.2015	1875.05	887.622	2.0842	13.0264	3.4912	3.8868	1.1579	27.9777	26.4075	0	2	0	0
908	HAL_15	Halle	2015	Control	HEB_10_173	439	10	C		13	3	0	23.03.2015	0	130	31.07.2015	1875.05	886.578	2.2899	14.3117	3.5058	3.6756	1.1435	30.5069	27.9688	2	0	0	0
909	HAL_15	Halle	2015	Control	HEB_22_123	458	22	C		13	4	0	23.03.2015	0	130	31.07.2015	1875.05	889.922	2.4206	15.1289	3.7734	4.3578	1.2959	32.641	28.9306	0	0	2	2
910	HAL_15	Halle	2015	Control	HEB_06_116	428	6	C		14	4	0	23.03.2015	0	130	31.07.2015	1875.05	892.266	2.0765	12.9779	3.1787	3.6179	1.1818	38.2263	28.7301	0	2	0	2
911	HAL_15	Halle	2015	Control	HEB_04_135	424	4	C		14	3	0	23.03.2015	0	130	31.07.2015	1875.05	890.188	2.3366	14.6036	3.4722	4.2878	1.1833	40.0464	31.2353	0	0	0	2
912	HAL_15	Halle	2015	Control	Quench	462	/	C		14	2	0	23.03.2015	0	130	31.07.2015	1875.05	888.128	1.9337	12.0856	3.1891	4.0568	1.0838	28.3747	24.2777	Hv	Hv	Hv	Hv
913	HAL_15	Halle	2015	Control	HEB_10_010	437	10	C		14	1	0	23.03.2015	0	130	31.07.2015	1875.05	886.292	2.4685	15.4282	3.5547	3.8166	1.2419	37.6411	27.6	0	2	0	0
914	HAL_15	Halle	2015	Control	HEB_04_149	425	4	C		15	1	0	23.03.2015	0	130	31.07.2015	1875.05	886.59	1.973	12.3315	3.3275	4.1236	1.11	33.3871	26.4667	0	2	0	2
915	HAL_15	Halle	2015	Control	HEB_09_137	435	9	C		15	2	0	23.03.2015	0	130	31.07.2015	1875.05	887.044	2.1442	13.4015	3.1792	3.5578	1.1773	37.5448	24.654	0	0	2	0
916	HAL_15	Halle	2015	Control	HEB_22_022	457	22	C		15	3	0	23.03.2015	0	130	31.07.2015	1875.05	891.05	2.5067	15.6667	3.8809	4.1293	1.3084	42.2511	37.4933	2	0	2	0
917	HAL_15	Halle	2015	Control	HEB_15_082	444	15	C		15	4	0	23.03.2015	0	130	31.07.2015	1875.05	891.809	2.4378	15.236	3.7417	3.5014	1.234	45.3436	34.7834	2	0	0	2
918	HAL_15	Halle	2015	Control	HEB_21_141	504	21	D		3	1	0	23.03.2015	0	130	31.07.2015	1875.05	890.624	2.3459	14.6616	3.8465	4.8703	1.1693	42.1379	34.5402	0	0	2	0
919	HAL_15	Halle	2015	Control	HEB_09_163	488	9	D		3	2	0	23.03.2015	0	130	31.07.2015	1875.05	889.322	2.4892	15.5577	4.2586	4.0557	1.2863	41.8582	35.6202	2	2	0	0
920	HAL_15	Halle	2015	Control	HEB_02_040	470	2	D		3	3	0	23.03.2015	0	130	31.07.2015	1875.05	886.689	2.2055	13.7846	3.6242	4.0827	1.1329	29.5671	27.5791	0	0	0	2
921	HAL_15	Halle	2015	Control	HEB_09_137	487	9	D		3	4	0	23.03.2015	0	130	31.07.2015	1875.05	889.2	2.3444	14.6527	3.6566	3.9219	1.1804	31.4063	27.0683	0	0	2	0
922	HAL_15	Halle	2015	Control	HEB_18_225	499	18	D		4	4	0	23.03.2015	0	130	31.07.2015	1875.05	887.934	2.1801	13.6255	3.5157	4.1392	1.1967	37.4475	29.1559	2	0	2	2
923	HAL_15	Halle	2015	Control	HEB_06_116	480	6	D		4	3	0	23.03.2015	0	130	31.07.2015	1875.05	887.695	1.9458	12.1614	3.2845	3.7373	1.1811	34.504	27.7038	0	2	0	2
924	HAL_15	Halle	2015	Control	Marthe	515	/	D		4	2	0	23.03.2015	0	130	31.07.2015	1875.05	882.312	2.0664	12.9149	2.9612	3.6112	1.1249	33.1483	24.7034	Hv	Hv	Hv	Hv
925	HAL_15	Halle	2015	Control	HEB_21_184	506	21	D		4	1	0	23.03.2015	0	130	31.07.2015	1875.05	885.979	2.1802	13.6261	3.7376	4.57	1.2172	37.1064	30.875	0	2	0	2
926	HAL_15	Halle	2015	Control	HEB_11_098	494	11	D		5	1	0	23.03.2015	0	130	31.07.2015	1875.05	882.891	2.0014	12.5087	3.5666	3.6548	1.1518	29.4107	27.5465	2	0	2	0
927	HAL_15	Halle	2015	Control	HEB_03_085	472	3	D		5	2	0	23.03.2015	0	130	31.07.2015	1875.05	891.922	2.1815	13.6341	3.687	3.941	1.2512	37.5648	32.4638	2	0	2	0
928	HAL_15	Halle	2015	Control	HEB_21_160	505	21	D		5	3	0	23.03.2015	0	130	31.07.2015	1875.05	893.077	2.538	15.8628	3.8239	4.2866	1.2027	38.8151	31.7599	0	2	0	0
929	HAL_15	Halle	2015	Control	HEB_25_020	512	25	D		5	4	0	23.03.2015	0	130	31.07.2015	1875.05	893.043	2.5161	15.7254	4.451	4.5004	1.331	32.533	33.2724	2	2	0	0
930	HAL_15	Halle	2015	Control	HEB_08_202	485	8	D		6	4	0	23.03.2015	0	130	31.07.2015	1875.05	886.211	1.9379	12.1118	3.1194	4.1488	1.0663	26.6581	19.5782	0	0	2	2
931	HAL_15	Halle	2015	Control	HEB_04_135	476	4	D		6	3	0	23.03.2015	0	130	31.07.2015	1875.05	888.212	2.347	14.669	3.6876	4.3855	1.1854	40.2102	34.315	0	0	0	2
932	HAL_15	Halle	2015	Control	HEB_01_104	468	1	D		6	2	0	23.03.2015	0	130	31.07.2015	1875.05	889.65	2.1201	13.2505	3.4597	4.1083	1.1852	35.125	27.5123	2	0	0	0
933	HAL_15	Halle	2015	Control	HEB_10_184	492	10	D		6	1	0	23.03.2015	0	130	31.07.2015	1875.05	895.172	2.2179	13.8619	3.5706	4.018	1.223	36.4118	31.1167	2	0	0	2
934	HAL_15	Halle	2015	Control	HEB_10_172	490	10	D		7	1	0	23.03.2015	0	130	31.07.2015	1875.05	887.4	2.1143	13.2142	3.7641	4.3756	1.2576	31.9592	28.5036	0	0	0	2
935	HAL_15	Halle	2015	Control	HEB_05_047	479	5	D		7	2	0	23.03.2015	0	130	31.07.2015	1875.05	890.1	2.1859	13.6621	3.6895	3.6589	1.1826	29.5897	23.962	2	0	0	2
936	HAL_15	Halle	2015	Control	HEB_05_043	478	5	D		7	3	0	23.03.2015	0	130	31.07.2015	1875.05	894.671	2.1969	13.7309	3.857	3.7891	1.287	34.2357	30.4487	2	0	0	0
937	HAL_15	Halle	2015	Control	HEB_03_172	473	4	D		7	4	0	23.03.2015	0	130	31.07.2015	1875.05	890.161	2.0575	12.8596	3.4747	3.7072	1.1422	26.8107	25.0235	0	2	0	0
938	HAL_15	Halle	2015	Control	HEB_04_112	474	4	D		8	4	0	23.03.2015	0	130	31.07.2015	1875.05	892.703	2.5799	16.1242	4.0108	4.2524	1.2929	41.9845	38.8856	2	0	2	0
939	HAL_15	Halle	2015	Control	HEB_22_022	509	22	D		8	3	0	23.03.2015	0	130	31.07.2015	1875.05	891.55	2.454	15.3372	4.2184	4.3662	1.3315	41.4428	35.7268	2	0	2	0
940	HAL_15	Halle	2015	Control	HEB_04_123	475	4	D		8	2	0	23.03.2015	0	130	31.07.2015	1875.05	898.231	2.5972	16.2322	4.3983	4.0942	1.2995	40.921	37.8356	2	2	0	0
941	HAL_15	Halle	2015	Control	HEB_19_076	500	19	D		8	1	0	23.03.2015	0	130	31.07.2015	1875.05	896.321	2.503	15.6438	4.3545	4.0036	1.3769	43.7532	36.9525	2	0	0	0
942	HAL_15	Halle	2015	Control	HEB_10_010	489	10	D		9	1	0	23.03.2015	0	130	31.07.2015	1875.05	891.877	2.2929	14.3305	3.697	4.0689	1.2258	34.0959	26.1751	0	2	0	0
943	HAL_15	Halle	2015	Control	HEB_01_132	469	1	D		9	2	0	23.03.2015	0	130	31.07.2015	1875.05	887.778	1.8786	11.7409	3.4876	4.3104	1.2224	28.739	21.0677	0	0	0	0
944	HAL_15	Halle	2015	Control	Barke	513	/	D		9	3	0	23.03.2015	0	130	31.07.2015	1875.05	892.311	1.8996	11.8728	3.6574	4.2345	1.2452	31.6106	25.8348	Hv	Hv	Hv	Hv
945	HAL_15	Halle	2015	Control	Scarlett	516	/	D		9	4	0	23.03.2015	0	130	31.07.2015	1875.05	888.15	1.8863	11.7897	3.2198	3.7171	1.2147	29.0538	24.166	Hv	Hv	Hv	Hv
946	HAL_15	Halle	2015	Control	HEB_15_094	497	15	D		10	4	0	23.03.2015	0	130	31.07.2015	1875.05	891.816	2.3598	14.7489	3.8014	4.3426	1.3414	33.2157	24.8073	0	2	2	0
947	HAL_15	Halle	2015	Control	HEB_22_003	507	22	D		10	3	0	23.03.2015	0	130	31.07.2015	1875.05	901.1	2.1217	13.2608	3.3647	3.5183	1.1851	37.5265	28.1933	2	0	0	2
948	HAL_15	Halle	2015	Control	HEB_14_045	495	14	D		10	2	0	23.03.2015	0	130	31.07.2015	1875.05	890.777	2.3626	14.7661	3.9375	4.266	1.3067	35.6203	30.084	0	2	2	2
949	HAL_15	Halle	2015	Control	HEB_21_011	503	21	D		10	1	0	23.03.2015	0	130	31.07.2015	1875.05	892.607	2.0536	12.8349	3.3536	4.0859	1.2274	34.7329	26.0681	2	0	2	0
950	HAL_15	Halle	2015	Control	HEB_11_025	493	11	D		11	1	0	23.03.2015	0	130	31.07.2015	1875.05	891.872	2.7047	16.9045	4.2605	4.5291	1.3393	42.6027	33.8316	0	2	0	2
951	HAL_15	Halle	2015	Control	HEB_01_032	465	1	D		11	2	0	23.03.2015	0	130	31.07.2015	1875.05	892.189	2.0139	12.5869	3.5386	3.7078	1.3082	31.7893	24.7511	0	2	0	0
952	HAL_15	Halle	2015	Control	HEB_04_149	477	4	D		11	3	0	23.03.2015	0	130	31.07.2015	1875.05	892.655	2.2464	14.04	3.7463	4.3784	1.1931	35.7862	28.3892	0	2	0	2
953	HAL_15	Halle	2015	Control	HEB_01_080	466	1	D		11	4	0	23.03.2015	0	130	31.07.2015	1875.05	888.667	2.2788	14.2426	3.6742	3.9883	1.3003	37.5966	29.069	0	2	0	2
954	HAL_15	Halle	2015	Control	HEB_20_062	501	20	D		12	4	0	23.03.2015	0	130	31.07.2015	1875.05	894.35	2.1873	13.6708	3.7067	4.7834	1.2446	36.385	27.5464	0	0	0	2
955	HAL_15	Halle	2015	Control	HEB_09_033	486	9	D		12	3	0	23.03.2015	0	130	31.07.2015	1875.05	893.711	2.2771	14.2317	3.4692	4.4291	1.2521	30.9766	27.4475	0	2	2	0
956	HAL_15	Halle	2015	Control	HEB_15_082	496	15	D		12	2	0	23.03.2015	0	130	31.07.2015	1875.05	893.564	2.2552	14.0951	3.6173	3.5711	1.2261	37.0678	29.9307	2	0	0	2
957	HAL_15	Halle	2015	Control	HEB_22_123	510	22	D		12	1	0	23.03.2015	0	130	31.07.2015	1875.05	888.533	2.1517	13.4483	3.7473	4.6948	1.3029	31.1037	26.4762	0	0	2	2
958	HAL_15	Halle	2015	Control	HEB_07_107	482	7	D		13	1	0	23.03.2015	0	130	31.07.2015	1875.05	889.178	2.5566	15.9788	3.5678	4.0121	1.3229	42.7792	30.7746	0	0	0	0
959	HAL_15	Halle	2015	Control	HEB_07_063	481	7	D		13	2	0	23.03.2015	0	130	31.07.2015	1875.05	895.531	2.5717	16.0733	3.762	4.8357	1.3247	43.4165	29.8789	0	0	2	0
960	HAL_15	Halle	2015	Control	HEB_16_064	498	16	D		13	3	0	23.03.2015	0	130	31.07.2015	1875.05	890.966	2.2729	14.2058	3.5316	4.1312	1.1927	37.9774	33.5198	2	0	0	0
961	HAL_15	Halle	2015	Control	HEB_10_173	491	10	D		13	4	0	23.03.2015	0	130	31.07.2015	1875.05	891.095	2.462	15.3875	3.8236	4.0987	1.2642	38.543	33.0894	2	0	0	0
962	HAL_15	Halle	2015	Control	HEB_22_014	508	22	D		14	4	0	23.03.2015	0	130	31.07.2015	1875.05	891.03	2.3116	14.4475	3.6822	4.0538	1.2393	42.453	33.8466	2	2	0	2
963	HAL_15	Halle	2015	Control	HEB_25_014	511	25	D		14	3	0	23.03.2015	0	130	31.07.2015	1875.05	887.825	2.2644	14.1528	3.6637	4.284	1.258	27.7579	25.5437	0	2	0	0
964	HAL_15	Halle	2015	Control	HEB_20_064	502	20	D		14	2	0	23.03.2015	0	130	31.07.2015	1875.05	886.82	2.1448	13.4048	3.89	4.667	1.2762	30.3564	25.6096	0	0	2	2
965	HAL_15	Halle	2015	Control	HEB_03_040	471	3	D		14	1	0	23.03.2015	0	130	31.07.2015	1875.05	886.067	2.2407	14.0043	3.6293	4.5767	1.3111	32.1683	22.8165	0	0	0	0
966	HAL_15	Halle	2015	Control	HEB_01_093	467	1	D		15	1	0	23.03.2015	0	130	31.07.2015	1875.05	893.768	2.7323	17.0769	4.3062	4.4097	1.3862	42.6175	32.1679	2	2	0	0
967	HAL_15	Halle	2015	Control	HEB_08_096	483	8	D		15	2	0	23.03.2015	0	130	31.07.2015	1875.05	887.244	2.2601	14.1256	3.9681	4.1747	1.3427	39.0455	32.3279	2	0	0	2
968	HAL_15	Halle	2015	Control	Quench	514	/	D		15	3	0	23.03.2015	0	130	31.07.2015	1875.05	888.817	1.8184	11.3651	3.1855	4.2216	1.1202	27.7816	22.7293	Hv	Hv	Hv	Hv
969	HAL_15	Halle	2015	Control	HEB_08_165	484	8	D		15	4	0	23.03.2015	0	130	31.07.2015	1875.05	888.986	2.412	15.075	3.7482	4.3207	1.3462	41.958	26.287	0	0	0	2
970	HAL_15	Halle	2015	Stress	HEB_06_116	116	6	A		3	1	0	23.03.2015	0	130	31.07.2015	1875.05	893.841	2.0585	12.8658	3.0951	3.7113	1.1465	38.4754	31.7477	0	2	0	2
971	HAL_15	Halle	2015	Stress	HEB_10_184	128	10	A		3	2	0	23.03.2015	0	130	31.07.2015	1875.05	890.045	2.0265	12.6657	3.1602	3.9849	1.1404	35.3112	27.422	2	0	0	2
972	HAL_15	Halle	2015	Stress	HEB_19_076	136	19	A		3	3	0	23.03.2015	0	130	31.07.2015	1875.05	892.795	2.4017	15.0107	3.8072	3.5339	1.2996	42.8661	33.8566	2	0	0	0
973	HAL_15	Halle	2015	Stress	HEB_15_094	133	15	A		3	4	0	23.03.2015	0	130	31.07.2015	1875.05	888.528	2.4985	15.6157	4.0741	4.4813	1.4005	34.0236	28.2751	0	2	2	0
974	HAL_15	Halle	2015	Stress	HEB_21_184	142	21	A		4	4	0	23.03.2015	0	130	31.07.2015	1875.05	890.076	1.9295	12.0592	3.277	4.3674	1.1234	40.9834	26.7843	0	2	0	2
975	HAL_15	Halle	2015	Stress	HEB_15_082	132	15	A		4	3	0	23.03.2015	0	130	31.07.2015	1875.05	892.657	2.0391	12.7446	3.0459	3.1154	1.1305	41.8265	28.0727	2	0	0	2
976	HAL_15	Halle	2015	Stress	HEB_01_080	102	1	A		4	2	0	23.03.2015	0	130	31.07.2015	1875.05	888.25	2.2464	14.0397	3.7851	3.8846	1.3095	36.6392	33.2035	0	2	0	2
977	HAL_15	Halle	2015	Stress	HEB_03_172	109	4	A		4	1	0	23.03.2015	0	130	31.07.2015	1875.05	887.894	1.7218	10.7611	3.1469	3.8091	1.0931	26.5678	22.2218	0	2	0	0
978	HAL_15	Halle	2015	Stress	HEB_10_173	127	10	A		5	1	0	23.03.2015	0	130	31.07.2015	1875.05	886.89	1.7727	11.0794	3.2044	3.8293	1.0898	32.729	24.2833	2	0	0	0
979	HAL_15	Halle	2015	Stress	HEB_03_085	108	3	A		5	2	0	23.03.2015	0	130	31.07.2015	1875.05	887.946	2.1353	13.3458	3.5765	3.7262	1.1733	41.1446	33.6506	2	0	2	0
980	HAL_15	Halle	2015	Stress	HEB_08_096	119	8	A		5	3	0	23.03.2015	0	130	31.07.2015	1875.05	886.508	2.2087	13.8043	4.0738	4.1297	1.3306	45.585	39.3191	2	0	0	2
981	HAL_15	Halle	2015	Stress	HEB_02_040	106	2	A		5	4	0	23.03.2015	0	130	31.07.2015	1875.05	887.875	1.8672	11.6698	3.4845	4.0739	1.0897	30.449	22.7006	0	0	0	2
982	HAL_15	Halle	2015	Stress	HEB_08_165	120	8	A		6	4	0	23.03.2015	0	130	31.07.2015	1875.05	889.794	2.2764	14.2275	3.5809	4.5206	1.3055	40.5317	26.8368	0	0	0	2
983	HAL_15	Halle	2015	Stress	HEB_11_098	130	11	A		6	3	0	23.03.2015	0	130	31.07.2015	1875.05	886.585	2.1449	13.4057	3.5802	3.9034	1.1769	40.2202	33.1226	2	0	2	0
984	HAL_15	Halle	2015	Stress	HEB_21_011	139	21	A		6	2	0	23.03.2015	0	130	31.07.2015	1875.05	891.261	2.0346	12.7161	3.5803	4.1857	1.2627	40.1073	34.3478	2	0	2	0
985	HAL_15	Halle	2015	Stress	HEB_20_064	138	20	A		6	1	0	23.03.2015	0	130	31.07.2015	1875.05	891.708	1.8497	11.5604	3.2386	4.2047	1.1729	33.0658	25.1663	0	0	2	2
986	HAL_15	Halle	2015	Stress	Barke	149	/	A		7	1	0	23.03.2015	0	130	31.07.2015	1875.05	893.359	1.7686	11.0538	2.9676	4.0207	1.0981	32.281	21.0863	Hv	Hv	Hv	Hv
987	HAL_15	Halle	2015	Stress	Quench	150	/	A		7	2	0	23.03.2015	0	130	31.07.2015	1875.05	888.351	1.6885	10.5533	2.8152	3.9542	1.0168	29.0017	21.8607	Hv	Hv	Hv	Hv
988	HAL_15	Halle	2015	Stress	HEB_08_202	121	8	A		7	3	0	23.03.2015	0	130	31.07.2015	1875.05	894.792	1.7571	10.9816	2.9179	4.1699	1.0745	27.4871	19.8883	0	0	2	2
989	HAL_15	Halle	2015	Stress	Scarlett	152	/	A		7	4	0	23.03.2015	0	130	31.07.2015	1875.05	893.569	2.0815	13.0096	3.1295	4.0106	1.2	33.4429	24.5157	Hv	Hv	Hv	Hv
990	HAL_15	Halle	2015	Stress	HEB_20_062	137	20	A		8	4	0	23.03.2015	0	130	31.07.2015	1875.05	893.821	2.018	12.6122	3.8062	4.7817	1.2455	37.7444	26.9631	0	0	0	2
991	HAL_15	Halle	2015	Stress	HEB_11_025	129	11	A		8	3	0	23.03.2015	0	130	31.07.2015	1875.05	888.639	2.5182	15.7385	4.1137	4.4726	1.3465	41.8301	36.396	0	2	0	2
992	HAL_15	Halle	2015	Stress	HEB_14_045	131	14	A		8	2	0	23.03.2015	0	130	31.07.2015	1875.05	890.072	2.4491	15.3068	3.9708	4.1549	1.3049	36.6554	31.2725	0	2	2	2
993	HAL_15	Halle	2015	Stress	HEB_07_107	118	7	A		8	1	0	23.03.2015	0	130	31.07.2015	1875.05	886.94	1.827	11.4187	3.0043	3.8344	1.1835	36.6196	22.4037	0	0	0	0
994	HAL_15	Halle	2015	Stress	HEB_10_172	126	10	A		9	1	0	23.03.2015	0	130	31.07.2015	1875.05	890.145	1.8096	11.3098	3.2643	4.2522	1.2008	33.2756	23.5069	0	0	0	2
995	HAL_15	Halle	2015	Stress	HEB_16_064	134	16	A		9	2	0	23.03.2015	0	130	31.07.2015	1875.05	892.011	1.9394	12.1215	3.7094	4.3502	1.1692	35.7612	28.8147	2	0	0	0
996	HAL_15	Halle	2015	Stress	HEB_10_010	125	10	A		9	3	0	23.03.2015	0	130	31.07.2015	1875.05	890.488	2.0688	12.9302	3.651	4.1171	1.2177	36.4957	25.9135	0	2	0	0
997	HAL_15	Halle	2015	Stress	HEB_05_047	115	5	A		9	4	0	23.03.2015	0	130	31.07.2015	1875.05	897.854	2.2609	14.1309	3.5723	3.4615	1.168	38.605	25.7099	2	0	0	2
998	HAL_15	Halle	2015	Stress	HEB_04_149	113	4	A		10	4	0	23.03.2015	0	130	31.07.2015	1875.05	893.69	1.891	11.819	2.7967	3.7764	1.0332	31.659	21.0753	0	2	0	2
999	HAL_15	Halle	2015	Stress	HEB_09_163	124	9	A		10	3	0	23.03.2015	0	130	31.07.2015	1875.05	893.059	2.4625	15.3906	4.0218	4.1729	1.2934	43.2069	38.656	2	2	0	0
1000	HAL_15	Halle	2015	Stress	HEB_18_225	135	18	A		10	2	0	23.03.2015	0	130	31.07.2015	1875.05	897.272	2.3233	14.5209	2.8466	3.7345	1.1318	46.9418	30.5553	2	0	2	2
1001	HAL_15	Halle	2015	Stress	HEB_22_003	143	22	A		10	1	0	23.03.2015	0	130	31.07.2015	1875.05	890.077	1.896	11.85	2.9653	3.0268	1.1179	41.1769	27.3279	2	0	0	2
1002	HAL_15	Halle	2015	Stress	HEB_25_020	148	25	A		11	1	0	23.03.2015	0	130	31.07.2015	1875.05	894.209	2.3373	14.6079	4.1064	4.1429	1.3587	37.2486	36.8482	2	2	0	0
1003	HAL_15	Halle	2015	Stress	HEB_04_123	111	4	A		11	2	0	23.03.2015	0	130	31.07.2015	1875.05	893.629	2.3995	14.9967	3.883	3.7304	1.2731	45.7404	35.552	2	2	0	0
1004	HAL_15	Halle	2015	Stress	HEB_01_032	101	1	A		11	3	0	23.03.2015	0	130	31.07.2015	1875.05	888.022	1.9563	12.2268	3.6043	3.8877	1.2663	33.4563	28.3227	0	2	0	0
1005	HAL_15	Halle	2015	Stress	HEB_09_033	122	9	A		11	4	0	23.03.2015	0	130	31.07.2015	1875.05	888.703	1.8017	11.2603	3.5171	4.1397	1.2581	28.9253	25.0565	0	2	2	0
1006	HAL_15	Halle	2015	Stress	HEB_21_160	141	21	A		12	4	0	23.03.2015	0	130	31.07.2015	1875.05	891.046	1.8939	11.8371	3.2392	3.9873	1.1053	33.7047	24.9918	0	2	0	0
1007	HAL_15	Halle	2015	Stress	HEB_22_014	144	22	A		12	3	0	23.03.2015	0	130	31.07.2015	1875.05	896.441	2.0044	12.5272	3.566	4.0478	1.2017	43.3992	31.6834	2	2	0	2
1008	HAL_15	Halle	2015	Stress	HEB_04_112	110	4	A		12	2	0	23.03.2015	0	130	31.07.2015	1875.05	888.845	2.0327	12.7041	3.3997	4.0862	1.1927	40.9942	29.468	2	0	2	0
1009	HAL_15	Halle	2015	Stress	HEB_09_137	123	9	A		12	1	0	23.03.2015	0	130	31.07.2015	1875.05	891.865	2.1305	13.3158	3.6357	3.8382	1.2208	35.0098	28.138	0	0	2	0
1010	HAL_15	Halle	2015	Stress	HEB_05_043	114	5	A		13	1	0	23.03.2015	0	130	31.07.2015	1875.05	891.7	2.2541	14.0883	3.3639	3.4795	1.2287	45.0677	30.1519	2	0	0	0
1011	HAL_15	Halle	2015	Stress	HEB_03_040	107	3	A		13	2	0	23.03.2015	0	130	31.07.2015	1875.05	893.35	2.1002	13.1262	3.6385	4.5191	1.3071	32.9679	26.7846	0	0	0	0
1012	HAL_15	Halle	2015	Stress	HEB_01_132	105	1	A		13	3	0	23.03.2015	0	130	31.07.2015	1875.05	891.708	1.9816	12.385	3.3385	4.0893	1.2359	34.0972	23.764	0	0	0	0
1013	HAL_15	Halle	2015	Stress	HEB_21_141	140	21	A		13	4	0	23.03.2015	0	130	31.07.2015	1875.05	896.02	1.9915	12.4467	3.8049	4.774	1.2103	41.5092	34.4899	0	0	2	0
1014	HAL_15	Halle	2015	Stress	HEB_07_063	117	7	A		14	4	0	23.03.2015	0	130	31.07.2015	1875.05	896.667	2.2026	13.7663	3.686	4.5202	1.3662	35.0284	27.4268	0	0	2	0
1015	HAL_15	Halle	2015	Stress	Marthe	151	/	A		14	3	0	23.03.2015	0	130	31.07.2015	1875.05	891.4	1.7276	10.7976	2.678	3.4829	1.1086	32.9563	23.0818	Hv	Hv	Hv	Hv
1016	HAL_15	Halle	2015	Stress	HEB_04_135	112	4	A		14	2	0	23.03.2015	0	130	31.07.2015	1875.05	891.965	1.9977	12.4858	3.5375	4.0428	1.1387	35.8608	28.59	0	0	0	2
1017	HAL_15	Halle	2015	Stress	HEB_22_022	145	22	A		14	1	0	23.03.2015	0	130	31.07.2015	1875.05	893.543	2.2553	14.0955	3.0249	3.6978	1.2111	45.7138	27.4917	2	0	2	0
1018	HAL_15	Halle	2015	Stress	HEB_01_104	104	1	A		15	1	0	23.03.2015	0	130	31.07.2015	1875.05	897.905	2.1049	13.1558	3.7217	4.1412	1.2641	42.8821	31.6346	2	0	0	0
1019	HAL_15	Halle	2015	Stress	HEB_01_093	103	1	A		15	2	0	23.03.2015	0	130	31.07.2015	1875.05	891.957	2.4707	15.4421	3.8518	4.1846	1.368	39.2808	38.3664	2	2	0	0
1020	HAL_15	Halle	2015	Stress	HEB_22_123	146	22	A		15	3	0	23.03.2015	0	130	31.07.2015	1875.05	891.454	2.0977	13.1106	3.8295	4.5507	1.325	30.685	25.4098	0	0	2	2
1021	HAL_15	Halle	2015	Stress	HEB_25_014	147	25	A		15	4	0	23.03.2015	0	130	31.07.2015	1875.05	891.743	2.0746	12.9662	3.4731	4.1039	1.2351	31.1432	25.0879	0	2	0	0
1022	HAL_15	Halle	2015	Stress	HEB_01_093	155	1	B		3	1	0	23.03.2015	0	130	31.07.2015	1875.05	890.6	2.3076	14.4222	3.9544	4.4081	1.3796	38.0188	30.5253	2	2	0	0
1023	HAL_15	Halle	2015	Stress	HEB_01_104	156	1	B		3	2	0	23.03.2015	0	130	31.07.2015	1875.05	893.88	1.8483	11.5518	3.1714	3.7507	1.1256	37.5072	21.1926	2	0	0	0
1024	HAL_15	Halle	2015	Stress	HEB_22_003	195	22	B		3	3	0	23.03.2015	0	130	31.07.2015	1875.05	887.2	2.0627	12.8917	3.434	3.6721	1.1915	42.8585	27.6113	2	0	0	2
1025	HAL_15	Halle	2015	Stress	HEB_18_225	187	18	B		3	4	0	23.03.2015	0	130	31.07.2015	1875.05	896.886	1.9846	12.404	3.1511	4.2645	1.1646	41.5282	27.5734	2	0	2	2
1026	HAL_15	Halle	2015	Stress	HEB_08_096	171	8	B		4	4	0	23.03.2015	0	130	31.07.2015	1875.05	893.119	2.1386	13.3661	3.5759	4.1212	1.266	45.0101	28.1366	2	0	0	2
1027	HAL_15	Halle	2015	Stress	HEB_10_173	179	10	B		4	3	0	23.03.2015	0	130	31.07.2015	1875.05	890.661	1.6841	10.5259	2.6858	3.6516	1.0547	34.0219	19.2226	2	0	0	0
1028	HAL_15	Halle	2015	Stress	HEB_04_112	162	4	B		4	2	0	23.03.2015	0	130	31.07.2015	1875.05	887.95	2.1285	13.3031	3.3377	4.1858	1.213	41.8615	27.8809	2	0	2	0
1029	HAL_15	Halle	2015	Stress	Marthe	203	/	B		4	1	0	23.03.2015	0	130	31.07.2015	1875.05	887.739	1.901	11.8812	2.6204	3.5076	1.0672	34.3921	19.4291	Hv	Hv	Hv	Hv
1030	HAL_15	Halle	2015	Stress	HEB_07_107	170	7	B		5	1	0	23.03.2015	0	130	31.07.2015	1875.05	887.472	2.186	13.6624	3.418	4.1342	1.2658	43.2963	25.0003	0	0	0	0
1031	HAL_15	Halle	2015	Stress	HEB_05_043	166	5	B		5	2	0	23.03.2015	0	130	31.07.2015	1875.05	892.249	1.9389	12.1182	3.5804	3.6912	1.2341	37.8397	26.3476	2	0	0	0
1032	HAL_15	Halle	2015	Stress	HEB_03_040	159	3	B		5	3	0	23.03.2015	0	130	31.07.2015	1875.05	887.956	2.0384	12.7399	3.4363	4.5869	1.2688	32.7813	23.3395	0	0	0	0
1033	HAL_15	Halle	2015	Stress	HEB_22_014	196	22	B		5	4	0	23.03.2015	0	130	31.07.2015	1875.05	889.75	2.0006	12.5035	3.5915	4.1772	1.2017	43.6415	33.1401	2	2	0	2
1034	HAL_15	Halle	2015	Stress	HEB_21_184	194	21	B		6	4	0	23.03.2015	0	130	31.07.2015	1875.05	885.694	1.7049	10.6555	3.5318	4.7571	1.1779	39.0121	26.7352	0	2	0	2
1035	HAL_15	Halle	2015	Stress	Quench	202	/	B		6	3	0	23.03.2015	0	130	31.07.2015	1875.05	892.766	1.6234	10.1464	3.2193	4.42	1.0382	29.8145	23.3311	Hv	Hv	Hv	Hv
1036	HAL_15	Halle	2015	Stress	HEB_15_094	185	15	B		6	2	0	23.03.2015	0	130	31.07.2015	1875.05	887.961	2.4551	15.3441	3.7237	4.36	1.3517	32.3619	26.2522	0	2	2	0
1037	HAL_15	Halle	2015	Stress	HEB_08_165	172	8	B		6	1	0	23.03.2015	0	130	31.07.2015	1875.05	887.584	2.0843	13.0269	3.9088	4.6377	1.3551	38.7802	27.213	0	0	0	2
1038	HAL_15	Halle	2015	Stress	HEB_04_135	164	4	B		7	1	0	23.03.2015	0	130	31.07.2015	1875.05	890.688	2.2342	13.9639	3.5594	4.2648	1.1344	35.3564	30.7422	0	0	0	2
1039	HAL_15	Halle	2015	Stress	HEB_10_010	177	10	B		7	2	0	23.03.2015	0	130	31.07.2015	1875.05	889.322	1.9003	11.877	3.133	3.573	1.1388	32.9278	20.9871	0	2	0	0
1040	HAL_15	Halle	2015	Stress	HEB_19_076	188	19	B		7	3	0	23.03.2015	0	130	31.07.2015	1875.05	889.155	2.0469	12.793	3.2731	3.3676	1.2526	41.4145	26.1295	2	0	0	0
1041	HAL_15	Halle	2015	Stress	Barke	201	/	B		7	4	0	23.03.2015	0	130	31.07.2015	1875.05	889.766	1.7293	10.8082	3.3155	4.001	1.1295	29.3252	20.6094	Hv	Hv	Hv	Hv
1042	HAL_15	Halle	2015	Stress	HEB_16_064	186	16	B		8	4	0	23.03.2015	0	130	31.07.2015	1875.05	887.656	1.9152	11.9697	3.4757	3.9983	1.1262	37.0514	26.1123	2	0	0	0
1043	HAL_15	Halle	2015	Stress	HEB_06_116	168	6	B		8	3	0	23.03.2015	0	130	31.07.2015	1875.05	888.328	1.9475	12.1717	3.1944	3.8228	1.1755	39.5069	28.0878	0	2	0	2
1044	HAL_15	Halle	2015	Stress	HEB_04_149	165	4	B		8	2	0	23.03.2015	0	130	31.07.2015	1875.05	887.767	1.7797	11.1234	3.2976	4.3982	1.0665	33.4582	22.395	0	2	0	2
1045	HAL_15	Halle	2015	Stress	HEB_22_022	197	22	B		8	1	0	23.03.2015	0	130	31.07.2015	1875.05	889.911	2.0901	13.0631	3.5508	4.1029	1.2398	47.9829	28.3452	2	0	2	0
1046	HAL_15	Halle	2015	Stress	HEB_20_064	190	20	B		9	1	0	23.03.2015	0	130	31.07.2015	1875.05	887.378	1.8481	11.5509	3.495	4.5463	1.1314	30.3969	21.385	0	0	2	2
1047	HAL_15	Halle	2015	Stress	HEB_01_132	157	1	B		9	2	0	23.03.2015	0	130	31.07.2015	1875.05	885.817	1.7272	10.7951	3.0805	3.9063	1.1499	29.0436	19.1746	0	0	0	0
1048	HAL_15	Halle	2015	Stress	HEB_14_045	183	14	B		9	3	0	23.03.2015	0	130	31.07.2015	1875.05	886.773	2.0862	13.0389	3.8825	4.2094	1.276	31.5422	28.3095	0	2	2	2
1049	HAL_15	Halle	2015	Stress	HEB_09_137	175	9	B		9	4	0	23.03.2015	0	130	31.07.2015	1875.05	890.944	2.1101	13.1883	3.7125	4.0851	1.2097	30.1746	24.4551	0	0	2	0
1050	HAL_15	Halle	2015	Stress	HEB_07_063	169	7	B		10	4	0	23.03.2015	0	130	31.07.2015	1875.05	887.567	1.8928	11.8301	3.5846	4.5888	1.2703	32.3635	23.6899	0	0	2	0
1051	HAL_15	Halle	2015	Stress	HEB_01_080	154	1	B		10	3	0	23.03.2015	0	130	31.07.2015	1875.05	886.423	2.1593	13.4958	3.9128	4.3486	1.3307	35.6931	29.9482	0	2	0	2
1052	HAL_15	Halle	2015	Stress	HEB_21_011	191	21	B		10	2	0	23.03.2015	0	130	31.07.2015	1875.05	895.614	2.1326	13.3288	3.3374	3.9729	1.2544	42.8089	27.9415	2	0	2	0
1053	HAL_15	Halle	2015	Stress	HEB_10_172	178	10	B		10	1	0	23.03.2015	0	130	31.07.2015	1875.05	885.167	1.7059	10.6618	3.2911	4.2874	1.1767	30.3839	21.4503	0	0	0	2
1054	HAL_15	Halle	2015	Stress	HEB_10_184	180	10	B		11	1	0	23.03.2015	0	130	31.07.2015	1875.05	885.39	1.6716	10.4474	3.4515	4.1166	1.1721	31.122	26.0456	2	0	0	2
1055	HAL_15	Halle	2015	Stress	HEB_25_020	200	25	B		11	2	0	23.03.2015	0	130	31.07.2015	1875.05	891.661	2.3552	14.7197	4.5992	4.5307	1.4157	35.172	36.5019	2	2	0	0
1056	HAL_15	Halle	2015	Stress	HEB_21_160	193	21	B		11	3	0	23.03.2015	0	130	31.07.2015	1875.05	890.511	1.8416	11.5102	3.6342	4.5998	1.1392	32.1136	26.1512	0	2	0	0
1057	HAL_15	Halle	2015	Stress	HEB_03_172	161	4	B		11	4	0	23.03.2015	0	130	31.07.2015	1875.05	886.901	1.6349	10.2182	3.556	4.3969	1.127	24.6584	21.5536	0	2	0	0
1058	HAL_15	Halle	2015	Stress	HEB_11_025	181	11	B		12	4	0	23.03.2015	0	130	31.07.2015	1875.05	888.756	2.346	14.6624	4.2704	4.5819	1.3284	39.8276	31.6453	0	2	0	2
1059	HAL_15	Halle	2015	Stress	HEB_02_040	158	2	B		12	3	0	23.03.2015	0	130	31.07.2015	1875.05	889.922	1.7754	11.0965	3.3775	4.2153	1.0797	27.6568	21.2803	0	0	0	2
1060	HAL_15	Halle	2015	Stress	Scarlett	204	/	B		12	2	0	23.03.2015	0	130	31.07.2015	1875.05	894.616	1.7865	11.1657	3.0405	3.6817	1.1645	34.154	23.6163	Hv	Hv	Hv	Hv
1061	HAL_15	Halle	2015	Stress	HEB_15_082	184	15	B		12	1	0	23.03.2015	0	130	31.07.2015	1875.05	897.82	1.938	12.1127	3.147	3.2853	1.171	41.2558	23.8998	2	0	0	2
1062	HAL_15	Halle	2015	Stress	HEB_09_033	174	9	B		13	1	0	23.03.2015	0	130	31.07.2015	1875.05	890.699	1.8256	11.4102	3.4389	4.3436	1.1987	28.5886	22.4017	0	2	2	0
1063	HAL_15	Halle	2015	Stress	HEB_21_141	192	21	B		13	2	0	23.03.2015	0	130	31.07.2015	1875.05	886.534	1.9063	11.9144	3.8499	4.9967	1.1801	40.6709	31.3606	0	0	2	0
1064	HAL_15	Halle	2015	Stress	HEB_09_163	176	9	B		13	3	0	23.03.2015	0	130	31.07.2015	1875.05	894.484	2.7837	17.3983	4.6346	4.617	1.3435	47.5834	41.188	2	2	0	0
1065	HAL_15	Halle	2015	Stress	HEB_03_085	160	3	B		13	4	0	23.03.2015	0	130	31.07.2015	1875.05	892.987	2.3629	14.7678	3.8949	4.2105	1.2937	41.6492	35.782	2	0	2	0
1066	HAL_15	Halle	2015	Stress	HEB_11_098	182	11	B		14	4	0	23.03.2015	0	130	31.07.2015	1875.05	888.639	2.3519	14.6994	3.9702	4.1946	1.2486	38.5334	30.6466	2	0	2	0
1067	HAL_15	Halle	2015	Stress	HEB_08_202	173	8	B		14	3	0	23.03.2015	0	130	31.07.2015	1875.05	890.289	1.904	11.8997	3.5483	4.6006	1.1691	27.5971	21.3761	0	0	2	2
1068	HAL_15	Halle	2015	Stress	HEB_25_014	199	25	B		14	2	0	23.03.2015	0	130	31.07.2015	1875.05	886.977	2.0068	12.5426	3.4834	4.1961	1.2446	31.7568	23.0191	0	2	0	0
1069	HAL_15	Halle	2015	Stress	HEB_20_062	189	20	B		14	1	0	23.03.2015	0	130	31.07.2015	1875.05	891.738	2.0746	12.9663	3.8836	4.9078	1.2466	37.3748	26.1553	0	0	0	2
1070	HAL_15	Halle	2015	Stress	HEB_04_123	163	4	B		15	1	0	23.03.2015	0	130	31.07.2015	1875.05	895.715	2.4561	15.3509	4.1194	4.2306	1.3283	43.2146	34.1949	2	2	0	0
1071	HAL_15	Halle	2015	Stress	HEB_05_047	167	5	B		15	2	0	23.03.2015	0	130	31.07.2015	1875.05	899.5	2.6793	16.7454	3.7818	3.7445	1.2472	40.8825	29.1377	2	0	0	2
1072	HAL_15	Halle	2015	Stress	HEB_01_032	153	1	B		15	3	0	23.03.2015	0	130	31.07.2015	1875.05	893.76	2.1641	13.5259	3.939	4.0344	1.3524	37.6822	26.4547	0	2	0	0
1073	HAL_15	Halle	2015	Stress	HEB_22_123	198	22	B		15	4	0	23.03.2015	0	130	31.07.2015	1875.05	891.688	2.0803	13.002	3.858	4.9309	1.3053	32.494	22.5948	0	0	2	2
1074	HAL_15	Halle	2015	Stress	HEB_22_014	248	22	C		3	1	0	23.03.2015	0	130	31.07.2015	1875.05	892.933	2.3458	14.661	3.5982	4.2287	1.1892	42.1661	33.751	2	2	0	2
1075	HAL_15	Halle	2015	Stress	HEB_14_045	235	14	C		3	2	0	23.03.2015	0	130	31.07.2015	1875.05	894.924	2.2905	14.3159	3.8086	4.1122	1.2517	31.5298	28.8121	0	2	2	2
1076	HAL_15	Halle	2015	Stress	HEB_16_064	238	16	C		3	3	0	23.03.2015	0	130	31.07.2015	1875.05	888.183	2.0083	12.5521	3.7018	4.0692	1.156	34.097	27.9055	2	0	0	0
1077	HAL_15	Halle	2015	Stress	HEB_21_160	245	21	C		3	4	0	23.03.2015	0	130	31.07.2015	1875.05	891.077	2.4286	15.1789	3.4896	4.2359	1.1246	37.4062	30.1145	0	2	0	0
1078	HAL_15	Halle	2015	Stress	HEB_25_020	252	25	C		4	4	0	23.03.2015	0	130	31.07.2015	1875.05	895.996	2.6812	16.7574	4.4933	4.3425	1.3668	32.3833	34.0309	2	2	0	0
1079	HAL_15	Halle	2015	Stress	HEB_08_202	225	8	C		4	3	0	23.03.2015	0	130	31.07.2015	1875.05	886.145	1.9704	12.3152	3.213	4.4877	1.0752	24.9185	21.5347	0	0	2	2
1080	HAL_15	Halle	2015	Stress	HEB_09_033	226	9	C		4	2	0	23.03.2015	0	130	31.07.2015	1875.05	887.756	2.2646	14.1539	3.2859	4.3496	1.1226	26.288	23.796	0	2	2	0
1081	HAL_15	Halle	2015	Stress	HEB_01_080	206	1	C		4	1	0	23.03.2015	0	130	31.07.2015	1875.05	887.686	1.8899	11.8121	3.5579	3.9364	1.2448	31.6518	24.793	0	2	0	2
1082	HAL_15	Halle	2015	Stress	HEB_20_062	241	20	C		5	1	0	23.03.2015	0	130	31.07.2015	1875.05	887.778	2.1916	13.6978	3.8366	4.8553	1.208	34.4205	27.8498	0	0	0	2
1083	HAL_15	Halle	2015	Stress	HEB_10_010	229	10	C		5	2	0	23.03.2015	0	130	31.07.2015	1875.05	886.434	2.3458	14.6614	3.488	3.8653	1.1973	30.2898	23.7936	0	2	0	0
1084	HAL_15	Halle	2015	Stress	HEB_22_123	250	22	C		5	3	0	23.03.2015	0	130	31.07.2015	1875.05	885.746	2.2863	14.2896	3.7112	4.3696	1.2361	27.3594	24.4272	0	0	2	2
1085	HAL_15	Halle	2015	Stress	HEB_15_094	237	15	C		5	4	0	23.03.2015	0	130	31.07.2015	1875.05	890.76	2.7991	17.4944	4.4382	4.6655	1.3887	34.7834	31.4066	0	2	2	0
1086	HAL_15	Halle	2015	Stress	HEB_22_022	249	22	C		6	4	0	23.03.2015	0	130	31.07.2015	1875.05	894.741	1.8972	11.8576	3.7309	4.4012	1.2222	33.3257	27.3825	2	0	2	0
1087	HAL_15	Halle	2015	Stress	HEB_25_014	251	25	C		6	3	0	23.03.2015	0	130	31.07.2015	1875.05	887.439	1.7115	10.6967	3.0859	3.8485	1.117	22.8184	20.4293	0	2	0	0
1088	HAL_15	Halle	2015	Stress	HEB_20_064	242	20	C		6	2	0	23.03.2015	0	130	31.07.2015	1875.05	886.94	1.8579	11.6121	3.6693	4.515	1.1443	25.2339	23.0783	0	0	2	2
1089	HAL_15	Halle	2015	Stress	Marthe	255	/	C		6	1	0	23.03.2015	0	130	31.07.2015	1875.05	880.726	1.6918	10.5737	3.0994	3.6942	1.091	28.8032	21.6922	Hv	Hv	Hv	Hv
1090	HAL_15	Halle	2015	Stress	HEB_05_047	219	5	C		7	1	0	23.03.2015	0	130	31.07.2015	1875.05	887.625	1.946	12.1624	3.1871	3.1904	1.0727	29.2075	19.615	2	0	0	2
1091	HAL_15	Halle	2015	Stress	HEB_01_093	207	1	C		7	2	0	23.03.2015	0	130	31.07.2015	1875.05	889.061	2.4565	15.3529	4.227	4.2036	1.3489	35.9267	33.5587	2	2	0	0
1092	HAL_15	Halle	2015	Stress	HEB_19_076	240	19	C		7	3	0	23.03.2015	0	130	31.07.2015	1875.05	888.828	1.9769	12.3553	3.4128	3.5484	1.2006	34.9269	24.9505	2	0	0	0
1093	HAL_15	Halle	2015	Stress	HEB_01_032	205	1	C		7	4	0	23.03.2015	0	130	31.07.2015	1875.05	894.793	1.6308	10.1928	3.7312	3.9818	1.2687	26.1661	22.9626	0	2	0	0
1094	HAL_15	Halle	2015	Stress	HEB_08_096	223	8	C		8	4	0	23.03.2015	0	130	31.07.2015	1875.05	892.754	2.3292	14.5576	4.5434	4.5236	1.3807	42.9243	43.1546	2	0	0	2
1095	HAL_15	Halle	2015	Stress	HEB_05_043	218	5	C		8	3	0	23.03.2015	0	130	31.07.2015	1875.05	889.694	2.1981	13.738	3.9412	3.8838	1.2723	34.4417	29.8223	2	0	0	0
1096	HAL_15	Halle	2015	Stress	HEB_21_011	243	21	C		8	2	0	23.03.2015	0	130	31.07.2015	1875.05	885.046	2.0427	12.7666	3.7669	4.2386	1.2279	30.8178	30.6787	2	0	2	0
1097	HAL_15	Halle	2015	Stress	HEB_21_184	246	21	C		8	1	0	23.03.2015	0	130	31.07.2015	1875.05	884.435	2.1101	13.1883	3.9373	4.9592	1.2119	37.4028	29.735	0	2	0	2
1098	HAL_15	Halle	2015	Stress	HEB_01_132	209	1	C		9	1	0	23.03.2015	0	130	31.07.2015	1875.05	893.776	2.1103	13.1893	3.5099	4.3738	1.1606	29.4813	23.0454	0	0	0	0
1099	HAL_15	Halle	2015	Stress	HEB_06_116	220	6	C		9	2	0	23.03.2015	0	130	31.07.2015	1875.05	884.298	1.889	11.8062	3.3322	4.0335	1.1445	32.6776	27.6092	0	2	0	2
1100	HAL_15	Halle	2015	Stress	HEB_11_025	233	11	C		9	3	0	23.03.2015	0	130	31.07.2015	1875.05	882.75	2.5454	15.9088	4.2596	4.3937	1.301	37.6213	31.706	0	2	0	2
1101	HAL_15	Halle	2015	Stress	HEB_11_098	234	11	C		9	4	0	23.03.2015	0	130	31.07.2015	1875.05	884.913	2.0158	12.5985	3.71	3.7068	1.1436	31.2209	27.7519	2	0	2	0
1102	HAL_15	Halle	2015	Stress	HEB_08_165	224	8	C		10	4	0	23.03.2015	0	130	31.07.2015	1875.05	889.505	2.1161	13.2259	3.8921	4.5962	1.2897	34.6578	27.6762	0	0	0	2
1103	HAL_15	Halle	2015	Stress	HEB_03_040	211	3	C		10	3	0	23.03.2015	0	130	31.07.2015	1875.05	884.65	2.0647	12.9046	3.5709	4.5271	1.2857	28.9274	23.9493	0	0	0	0
1104	HAL_15	Halle	2015	Stress	HEB_10_172	230	10	C		10	2	0	23.03.2015	0	130	31.07.2015	1875.05	888.806	2.018	12.6126	3.7846	4.5693	1.2187	29.0056	26.4188	0	0	0	2
1105	HAL_15	Halle	2015	Stress	HEB_03_172	213	4	C		10	1	0	23.03.2015	0	130	31.07.2015	1875.05	894.305	2.0091	12.5572	3.538	4.1288	1.1896	28.4588	24.7716	0	2	0	0
1106	HAL_15	Halle	2015	Stress	HEB_21_141	244	21	C		11	1	0	23.03.2015	0	130	31.07.2015	1875.05	886.017	2.0728	12.9547	3.9168	5.0113	1.2088	38.6986	32.6686	0	0	2	0
1107	HAL_15	Halle	2015	Stress	HEB_04_149	217	4	C		11	2	0	23.03.2015	0	130	31.07.2015	1875.05	885.229	1.6821	10.5132	3.5668	4.702	1.0743	25.4921	22.4217	0	2	0	2
1108	HAL_15	Halle	2015	Stress	HEB_10_173	231	10	C		11	3	0	23.03.2015	0	130	31.07.2015	1875.05	885.596	1.6915	10.5718	3.3272	4.1407	1.0876	27.5417	22.318	2	0	0	0
1109	HAL_15	Halle	2015	Stress	HEB_01_104	208	1	C		11	4	0	23.03.2015	0	130	31.07.2015	1875.05	889.911	1.6286	10.179	3.3695	3.9827	1.1118	28.6881	21.0534	2	0	0	0
1110	HAL_15	Halle	2015	Stress	HEB_22_003	247	22	C		12	4	0	23.03.2015	0	130	31.07.2015	1875.05	894.805	1.6863	10.5393	3.3773	3.6878	1.1349	29.0824	22.6178	2	0	0	2
1111	HAL_15	Halle	2015	Stress	HEB_09_137	227	9	C		12	3	0	23.03.2015	0	130	31.07.2015	1875.05	900.1	1.9051	11.9069	3.7178	4.2397	1.1622	27.5042	21.4118	0	0	2	0
1112	HAL_15	Halle	2015	Stress	HEB_04_135	216	4	C		12	2	0	23.03.2015	0	130	31.07.2015	1875.05	887.456	2.1365	13.3532	3.8319	4.3207	1.1828	33.7469	32.3916	0	0	0	2
1113	HAL_15	Halle	2015	Stress	HEB_15_082	236	15	C		12	1	0	23.03.2015	0	130	31.07.2015	1875.05	884.198	1.8725	11.7031	3.6342	3.7063	1.1796	32.4829	26.4679	2	0	0	2
1114	HAL_15	Halle	2015	Stress	HEB_07_063	221	7	C		13	1	0	23.03.2015	0	130	31.07.2015	1875.05	889.989	2.2036	13.7724	3.9836	4.7546	1.3639	31.3803	27.6045	0	0	2	0
1115	HAL_15	Halle	2015	Stress	HEB_04_123	215	4	C		13	2	0	23.03.2015	0	130	31.07.2015	1875.05	890.235	2.4309	15.1932	4.1083	3.8781	1.2851	38.3806	34.7838	2	2	0	0
1116	HAL_15	Halle	2015	Stress	HEB_03_085	212	3	C		13	3	0	23.03.2015	0	130	31.07.2015	1875.05	888.956	2.3227	14.5172	3.9237	4.0919	1.2396	36.7134	33.3514	2	0	2	0
1117	HAL_15	Halle	2015	Stress	HEB_09_163	228	9	C		13	4	0	23.03.2015	0	130	31.07.2015	1875.05	888.228	2.563	16.0187	4.6	4.4575	1.3377	42.9235	36.7568	2	2	0	0
1118	HAL_15	Halle	2015	Stress	Quench	254	/	C		14	4	0	23.03.2015	0	130	31.07.2015	1875.05	886.3	1.6247	10.1546	3.2881	4.2195	1.0351	24.4326	20.9405	Hv	Hv	Hv	Hv
1119	HAL_15	Halle	2015	Stress	Barke	253	/	C		14	3	0	23.03.2015	0	130	31.07.2015	1875.05	887.144	2.1157	13.2234	3.4822	4.1223	1.1451	26.6896	20.8138	Hv	Hv	Hv	Hv
1120	HAL_15	Halle	2015	Stress	HEB_10_184	232	10	C		14	2	0	23.03.2015	0	130	31.07.2015	1875.05	895.177	2.2018	13.7614	3.668	4.1621	1.2332	33.8429	29.5949	2	0	0	2
1121	HAL_15	Halle	2015	Stress	HEB_18_225	239	18	C		14	1	0	23.03.2015	0	130	31.07.2015	1875.05	887.084	2.1374	13.3588	3.7062	4.3713	1.2271	39.6848	28.9851	2	0	2	2
1122	HAL_15	Halle	2015	Stress	Scarlett	256	/	C		15	1	0	23.03.2015	0	130	31.07.2015	1875.05	896.681	1.8513	11.5704	3.0647	3.8882	1.1636	32.6625	21.159	Hv	Hv	Hv	Hv
1123	HAL_15	Halle	2015	Stress	HEB_07_107	222	7	C		15	2	0	23.03.2015	0	130	31.07.2015	1875.05	889.631	2.1158	13.224	3.232	3.7821	1.2061	35.9118	23.3213	0	0	0	0
1124	HAL_15	Halle	2015	Stress	HEB_04_112	214	4	C		15	3	0	23.03.2015	0	130	31.07.2015	1875.05	889.894	2.3203	14.5018	3.5391	4.1321	1.19	35.008	31.0404	2	0	2	0
1125	HAL_15	Halle	2015	Stress	HEB_02_040	210	2	C		15	4	0	23.03.2015	0	130	31.07.2015	1875.05	892.605	1.9129	11.9555	3.5008	4.2888	1.1192	27.2528	23.6787	0	0	0	2
1126	HAL_15	Halle	2015	Stress	HEB_01_132	261	1	D		3	1	0	23.03.2015	0	130	31.07.2015	1875.05	886.307	1.636	10.225	3.8875	4.5779	1.2214	26.1359	21.877	0	0	0	0
1127	HAL_15	Halle	2015	Stress	HEB_02_040	262	2	D		3	2	0	23.03.2015	0	130	31.07.2015	1875.05	883.195	1.7776	11.1102	4.0299	4.6628	1.1294	24.434	25.9265	0	0	0	2
1128	HAL_15	Halle	2015	Stress	HEB_01_032	257	1	D		3	3	0	23.03.2015	0	130	31.07.2015	1875.05	889.569	1.8998	11.8737	4.205	4.335	1.3567	30.1655	29.5515	0	2	0	0
1129	HAL_15	Halle	2015	Stress	HEB_09_137	279	9	D		3	4	0	23.03.2015	0	130	31.07.2015	1875.05	886.984	2.221	13.8813	4.1118	4.964	1.1794	28.4183	27.9756	0	0	2	0
1130	HAL_15	Halle	2015	Stress	HEB_21_011	295	21	D		4	4	0	23.03.2015	0	130	31.07.2015	1875.05	884.579	1.8314	11.4461	3.7298	4.7492	1.2376	29.3	25.1208	2	0	2	0
1131	HAL_15	Halle	2015	Stress	HEB_09_163	280	9	D		4	3	0	23.03.2015	0	130	31.07.2015	1875.05	882.174	2.5052	15.6573	4.6405	4.7597	1.3533	40.9221	34.5819	2	2	0	0
1132	HAL_15	Halle	2015	Stress	HEB_21_141	296	21	D		4	2	0	23.03.2015	0	130	31.07.2015	1875.05	887.5	2.1521	13.4507	3.9982	5.3199	1.1596	36.638	33.8121	0	0	2	0
1133	HAL_15	Halle	2015	Stress	HEB_10_184	284	10	D		4	1	0	23.03.2015	0	130	31.07.2015	1875.05	880.018	1.6931	10.5822	3.2659	4.0774	1.1147	27.1032	22.2597	2	0	0	2
1134	HAL_15	Halle	2015	Stress	HEB_03_172	265	4	D		5	1	0	23.03.2015	0	130	31.07.2015	1875.05	883.567	1.9467	12.1666	3.9952	4.5782	1.24	28.0462	27.1323	0	2	0	0
1135	HAL_15	Halle	2015	Stress	HEB_20_062	293	20	D		5	2	0	23.03.2015	0	130	31.07.2015	1875.05	882.224	2.131	13.3186	3.9804	5.3235	1.2545	32.9579	27.7443	0	0	0	2
1136	HAL_15	Halle	2015	Stress	HEB_08_096	275	8	D		5	3	0	23.03.2015	0	130	31.07.2015	1875.05	882.047	2.2448	14.0299	4.5089	4.8664	1.3703	38.7886	40.1537	2	0	0	2
1137	HAL_15	Halle	2015	Stress	HEB_07_063	273	7	D		5	4	0	23.03.2015	0	130	31.07.2015	1875.05	886.323	2.076	12.975	4.1292	5.2644	1.3264	28.722	27.7605	0	0	2	0
1138	HAL_15	Halle	2015	Stress	HEB_16_064	290	16	D		6	4	0	23.03.2015	0	130	31.07.2015	1875.05	881.406	2.0195	12.6219	3.8838	4.585	1.2268	32.6766	27.81	2	0	0	0
1139	HAL_15	Halle	2015	Stress	HEB_10_172	282	10	D		6	3	0	23.03.2015	0	130	31.07.2015	1875.05	882.197	1.7343	10.8394	4.0143	5.2898	1.2808	27.6332	24.6024	0	0	0	2
1140	HAL_15	Halle	2015	Stress	HEB_25_020	304	25	D		6	2	0	23.03.2015	0	130	31.07.2015	1875.05	884.535	2.469	15.4314	4.6871	4.6528	1.4076	34.3734	36.0918	2	2	0	0
1141	HAL_15	Halle	2015	Stress	HEB_05_043	270	5	D		6	1	0	23.03.2015	0	130	31.07.2015	1875.05	889.855	2.2026	13.7663	3.8617	3.9961	1.2715	35.5997	27.7197	2	0	0	0
1142	HAL_15	Halle	2015	Stress	HEB_18_225	291	18	D		7	1	0	23.03.2015	0	130	31.07.2015	1875.05	891.566	2.0526	12.8285	3.8334	4.8396	1.2681	38.3498	32.3195	2	0	2	2
1143	HAL_15	Halle	2015	Stress	HEB_10_173	283	10	D		7	2	0	23.03.2015	0	130	31.07.2015	1875.05	892.743	1.8258	11.4115	3.7548	4.5916	1.1739	27.0143	24.2891	2	0	0	0
1144	HAL_15	Halle	2015	Stress	HEB_08_202	277	8	D		7	3	0	23.03.2015	0	130	31.07.2015	1875.05	889	1.6198	10.1237	3.396	4.6935	1.09	20.4695	18.9561	0	0	2	2
1145	HAL_15	Halle	2015	Stress	Quench	306	/	D		7	4	0	23.03.2015	0	130	31.07.2015	1875.05	886.95	1.7684	11.0524	3.4893	4.4957	1.0996	27.1661	24.7855	Hv	Hv	Hv	Hv
1146	HAL_15	Halle	2015	Stress	HEB_09_033	278	9	D		8	4	0	23.03.2015	0	130	31.07.2015	1875.05	892.96	1.7806	11.1287	3.6215	4.5953	1.2223	25.338	23.1927	0	2	2	0
1147	HAL_15	Halle	2015	Stress	HEB_22_123	302	22	D		8	3	0	23.03.2015	0	130	31.07.2015	1875.05	884.446	1.953	12.2061	3.8478	4.6627	1.2461	27.0458	22.0026	0	0	2	2
1148	HAL_15	Halle	2015	Stress	HEB_04_149	269	4	D		8	2	0	23.03.2015	0	130	31.07.2015	1875.05	882.071	1.6325	10.2033	3.4933	4.5656	1.055	24.9114	21.4656	0	2	0	2
1149	HAL_15	Halle	2015	Stress	Barke	305	/	D		8	1	0	23.03.2015	0	130	31.07.2015	1875.05	881.674	1.4299	8.9371	3.4593	4.1931	1.1129	23.5629	18.3287	Hv	Hv	Hv	Hv
1150	HAL_15	Halle	2015	Stress	HEB_03_085	264	3	D		9	1	0	23.03.2015	0	130	31.07.2015	1875.05	884.917	1.955	12.2187	3.8632	4.1769	1.2518	34.5696	29.7131	2	0	2	0
1151	HAL_15	Halle	2015	Stress	Scarlett	308	/	D		9	2	0	23.03.2015	0	130	31.07.2015	1875.05	883.023	1.6301	10.1881	3.4653	3.8231	1.156	25.3546	22.1504	Hv	Hv	Hv	Hv
1152	HAL_15	Halle	2015	Stress	HEB_11_098	286	11	D		9	3	0	23.03.2015	0	130	31.07.2015	1875.05	885.279	1.9881	12.4255	4.0006	4.0656	1.182	30.5509	30.3416	2	0	2	0
1153	HAL_15	Halle	2015	Stress	HEB_10_010	281	10	D		9	4	0	23.03.2015	0	130	31.07.2015	1875.05	884.623	1.9669	12.2934	3.7621	4.0754	1.2073	30.6359	25.6586	0	2	0	0
1154	HAL_15	Halle	2015	Stress	HEB_04_112	266	4	D		10	4	0	23.03.2015	0	130	31.07.2015	1875.05	885.606	1.9535	12.2092	3.6027	4.2693	1.1607	33.378	32.1644	2	0	2	0
1155	HAL_15	Halle	2015	Stress	HEB_04_135	268	4	D		10	3	0	23.03.2015	0	130	31.07.2015	1875.05	882.529	2.0283	12.6766	3.9048	4.456	1.2092	32.8084	33.4742	0	0	0	2
1156	HAL_15	Halle	2015	Stress	HEB_21_184	298	21	D		10	2	0	23.03.2015	0	130	31.07.2015	1875.05	882.935	1.7782	11.1135	3.8508	5.1317	1.1609	35.0976	28.9569	0	2	0	2
1157	HAL_15	Halle	2015	Stress	HEB_11_025	285	11	D		10	1	0	23.03.2015	0	130	31.07.2015	1875.05	889.289	2.3389	14.6184	4.473	4.6571	1.3394	38.8224	34.2022	0	2	0	2
1158	HAL_15	Halle	2015	Stress	HEB_25_014	303	25	D		11	1	0	23.03.2015	0	130	31.07.2015	1875.05	886.649	2.0601	12.8755	3.9231	4.3573	1.2723	30.0046	28.0316	0	2	0	0
1159	HAL_15	Halle	2015	Stress	HEB_22_003	299	22	D		11	2	0	23.03.2015	0	130	31.07.2015	1875.05	888.216	2.09	13.0623	3.7897	3.8395	1.2094	33.4741	30.1005	2	0	0	2
1160	HAL_15	Halle	2015	Stress	HEB_19_076	292	19	D		11	3	0	23.03.2015	0	130	31.07.2015	1875.05	884.456	2.4535	15.3343	4.2229	3.9226	1.3651	42.0762	35.9524	2	0	0	0
1161	HAL_15	Halle	2015	Stress	HEB_04_123	267	4	D		11	4	0	23.03.2015	0	130	31.07.2015	1875.05	893.71	2.5176	15.735	4.5172	4.3128	1.365	46.1555	51.0566	2	2	0	0
1162	HAL_15	Halle	2015	Stress	HEB_08_165	276	8	D		12	4	0	23.03.2015	0	130	31.07.2015	1875.05	879.6	2.0919	13.0741	4.158	4.689	1.3525	37.853	32.838	0	0	0	2
1163	HAL_15	Halle	2015	Stress	HEB_07_107	274	7	D		12	3	0	23.03.2015	0	130	31.07.2015	1875.05	879.756	2.1824	13.6401	3.9312	4.2139	1.3044	34.7025	30.4496	0	0	0	0
1164	HAL_15	Halle	2015	Stress	HEB_15_082	288	15	D		12	2	0	23.03.2015	0	130	31.07.2015	1875.05	885.188	2.1238	13.274	4.002	3.9347	1.2695	35.8559	34.7838	2	0	0	2
1165	HAL_15	Halle	2015	Stress	HEB_01_093	259	1	D		12	1	0	23.03.2015	0	130	31.07.2015	1875.05	881.45	2.6434	16.5211	4.7321	4.66	1.4201	40.6107	42.8213	2	2	0	0
1166	HAL_15	Halle	2015	Stress	HEB_06_116	272	6	D		13	1	0	23.03.2015	0	130	31.07.2015	1875.05	882.685	1.8693	11.6831	3.3812	4.1501	1.1724	30.66	28.34	0	2	0	2
1167	HAL_15	Halle	2015	Stress	HEB_22_022	301	22	D		13	2	0	23.03.2015	0	130	31.07.2015	1875.05	889.372	2.2435	14.022	3.9893	4.4758	1.3038	39.0613	35.5292	2	0	2	0
1168	HAL_15	Halle	2015	Stress	HEB_20_064	294	20	D		13	3	0	23.03.2015	0	130	31.07.2015	1875.05	886.478	2.132	13.3252	3.9945	4.9194	1.2718	30.4231	29.9047	0	0	2	2
1169	HAL_15	Halle	2015	Stress	HEB_15_094	289	15	D		13	4	0	23.03.2015	0	130	31.07.2015	1875.05	884.674	2.9502	18.439	4.7287	4.9781	1.5122	39.0931	49.826	0	2	2	0
1170	HAL_15	Halle	2015	Stress	HEB_14_045	287	14	D		14	4	0	23.03.2015	0	130	31.07.2015	1875.05	891.222	2.2104	13.8153	4.2309	4.4977	1.3471	32.2463	37.2896	0	2	2	2
1171	HAL_15	Halle	2015	Stress	HEB_01_104	260	1	D		14	3	0	23.03.2015	0	130	31.07.2015	1875.05	892.239	1.7596	10.9976	3.533	4.3145	1.1363	31.0568	24.5948	2	0	0	0
1172	HAL_15	Halle	2015	Stress	Marthe	307	/	D		14	2	0	23.03.2015	0	130	31.07.2015	1875.05	888.943	1.8203	11.3766	3.6036	4.2152	1.1521	32.7359	26.4598	Hv	Hv	Hv	Hv
1173	HAL_15	Halle	2015	Stress	HEB_03_040	263	3	D		14	1	0	23.03.2015	0	130	31.07.2015	1875.05	882.447	1.9265	12.0404	3.7184	4.7735	1.2719	28.6205	22.2704	0	0	0	0
1174	HAL_15	Halle	2015	Stress	HEB_05_047	271	5	D		15	1	0	23.03.2015	0	130	31.07.2015	1875.05	885.44	1.9199	11.9997	3.5812	3.7515	1.148	29.6759	22.2586	2	0	0	2
1175	HAL_15	Halle	2015	Stress	HEB_21_160	297	21	D		15	2	0	23.03.2015	0	130	31.07.2015	1875.05	884.577	2.0575	12.8593	3.5698	4.3374	1.1251	32.6135	26.276	0	2	0	0
1176	HAL_15	Halle	2015	Stress	HEB_01_080	258	1	D		15	3	0	23.03.2015	0	130	31.07.2015	1875.05	891.161	2.3677	14.7981	4.7494	5.0228	1.4472	39.5168	39.7485	0	2	0	2
1177	HAL_15	Halle	2015	Stress	HEB_22_014	300	22	D		15	4	0	23.03.2015	0	130	31.07.2015	1875.05	884.767	2.1654	13.534	4.112	4.5873	1.3	43.4075	44.6996	2	2	0	2
1178	HAL_16	Halle	2016	Control	HEB_07_107	742	7	A		2	1	0	15.03.2016	0	126	19.07.2016	1779.3	901.738	1.9108	11.9422	2.9487	4.1218	1.0933	35.2992	22.4521	0	0	0	0
1179	HAL_16	Halle	2016	Control	HEB_05_047	739	5	A		2	2	0	15.03.2016	0	126	19.07.2016	1779.3	903.521	2.2855	14.2844	2.8548	3.5196	1.0462	35.2281	22.1142	2	0	0	2
1180	HAL_16	Halle	2016	Control	HEB_01_080	726	1	A		2	3	0	15.03.2016	0	126	19.07.2016	1779.3	903.933	2.2181	13.863	3.3757	4.4528	1.174	42.1928	30.6244	0	2	0	2
1181	HAL_16	Halle	2016	Control	HEB_04_135	736	4	A		2	4	0	15.03.2016	0	126	19.07.2016	1779.3	902.524	1.6077	10.0482	3.2103	5.4425	1.0248	35.4429	23.2606	0	0	0	2
1182	HAL_16	Halle	2016	Control	HEB_08_202	745	8	A		3	4	0	15.03.2016	0	126	19.07.2016	1779.3	898.49	1.7607	11.0046	3.1365	5.2969	1.0144	26.6878	20.1352	0	0	2	2
1183	HAL_16	Halle	2016	Control	HEB_06_116	740	6	A		3	3	0	15.03.2016	0	126	19.07.2016	1779.3	898.517	1.9621	12.2633	3.0614	4.5115	1.0644	35.7103	27.9351	0	2	0	2
1184	HAL_16	Halle	2016	Control	HEB_21_184	766	21	A		3	2	0	15.03.2016	0	126	19.07.2016	1779.3	902.984	2.0299	12.6871	3.5684	5.3099	1.1301	48.9663	29.7463	0	2	0	2
1185	HAL_16	Halle	2016	Control	HEB_21_011	763	21	A		3	1	0	15.03.2016	0	126	19.07.2016	1779.3	904.256	2.1277	13.2982	3.3276	4.2853	1.1811	39.7818	30.7031	2	0	2	0
1186	HAL_16	Halle	2016	Control	HEB_04_123	735	4	A		4	1	0	15.03.2016	0	126	19.07.2016	1779.3	900.46	2.4832	15.5199	3.3942	3.9227	1.2092	40.4673	29.5286	2	2	0	0
1187	HAL_16	Halle	2016	Control	HEB_11_025	753	11	A		4	2	0	15.03.2016	0	126	19.07.2016	1779.3	898.715	2.2532	14.0826	3.6223	4.7174	1.201	39.9108	30.8167	0	2	0	2
1188	HAL_16	Halle	2016	Control	HEB_03_172	733	3	A		4	3	0	15.03.2016	0	126	19.07.2016	1779.3	899.625	1.7919	11.1991	3.2193	4.3477	1.066	30.1205	23.952	0	2	0	0
1189	HAL_16	Halle	2016	Control	HEB_22_022	769	22	A		4	4	0	15.03.2016	0	126	19.07.2016	1779.3	899.077	2.1511	13.4443	3.079	4.2661	1.1574	42.0274	30.327	2	0	2	0
1190	HAL_16	Halle	2016	Control	HEB_19_076	760	19	A		5	4	0	15.03.2016	0	126	19.07.2016	1779.3	900.897	2.1245	13.2784	3.1455	3.7714	1.174	37.5534	25.6327	2	0	0	0
1191	HAL_16	Halle	2016	Control	HEB_05_043	738	5	A		5	3	0	15.03.2016	0	126	19.07.2016	1779.3	902.59	1.9976	12.4849	3.0987	3.7305	1.1652	33.5369	24.6671	2	0	0	0
1192	HAL_16	Halle	2016	Control	HEB_15_094	757	15	A		5	2	0	15.03.2016	0	126	19.07.2016	1779.3	898.202	2.1755	13.5966	3.9094	4.7413	1.2546	32.338	23.3344	0	2	2	0
1193	HAL_16	Halle	2016	Control	HEB_25_020	772	25	A		5	1	0	15.03.2016	0	126	19.07.2016	1779.3	900.349	2.2158	13.8488	3.2707	4.059	1.1798	32.3004	23.0725	2	2	0	0
1194	HAL_16	Halle	2016	Control	HEB_01_093	727	1	A		6	1	0	15.03.2016	0	126	19.07.2016	1779.3	900.748	2.3258	14.5365	3.4985	4.115	1.2745	35.4245	29.273	2	2	0	0
1195	HAL_16	Halle	2016	Control	HEB_04_149	737	4	A		6	2	0	15.03.2016	0	126	19.07.2016	1779.3	899.13	1.636	10.2252	2.985	4.568	0.9414	28.9093	19.7329	0	2	0	2
1196	HAL_16	Halle	2016	Control	HEB_20_064	762	20	A		6	3	0	15.03.2016	0	126	19.07.2016	1779.3	899.022	1.6918	10.574	3.3533	5.1067	1.0117	25.0952	19.4117	0	0	2	2
1197	HAL_16	Halle	2016	Control	Quench	774	Cultivar	A		6	4	0	15.03.2016	0	126	19.07.2016	1779.3	900.505	1.4092	8.8076	2.6903	4.6505	0.9539	22.4745	18.1646	Hv	Hv	Hv	Hv
1198	HAL_16	Halle	2016	Control	HEB_03_040	731	3	A		7	4	0	15.03.2016	0	126	19.07.2016	1779.3	896.497	1.6788	10.4922	2.8276	4.9824	1.0502	37.3443	22.4409	0	0	0	0
1199	HAL_16	Halle	2016	Control	HEB_08_165	744	8	A		7	3	0	15.03.2016	0	126	19.07.2016	1779.3	902.224	1.7424	10.8898	3.2224	4.6333	1.1533	33.0998	20.4717	0	0	0	2
1200	HAL_16	Halle	2016	Control	HEB_10_184	752	10	A		7	2	0	15.03.2016	0	126	19.07.2016	1779.3	902.736	1.6029	10.0182	2.5588	4.0953	0.9901	28.9263	20.7037	2	0	0	2
1201	HAL_16	Halle	2016	Control	HEB_11_098	754	11	A		7	1	0	15.03.2016	0	126	19.07.2016	1779.3	901.552	1.8346	11.4663	3.1941	3.6036	1.0864	33.4629	26.6116	2	0	2	0
1202	HAL_16	Halle	2016	Control	HEB_15_082	756	15	A		8	1	0	15.03.2016	0	126	19.07.2016	1779.3	904.971	2.0995	13.122	2.7814	3.3123	1.0759	35.7256	24.2878	2	0	0	2
1203	HAL_16	Halle	2016	Control	HEB_01_132	729	1	A		8	2	0	15.03.2016	0	126	19.07.2016	1779.3	903.128	1.4848	9.2802	2.9695	4.2944	1.064	28.699	18.0887	0	0	0	0
1204	HAL_16	Halle	2016	Control	HEB_21_160	765	21	A		8	3	0	15.03.2016	0	126	19.07.2016	1779.3	905.056	2.0573	12.8583	3.2257	4.2741	1.068	50.3297	27.7224	0	2	0	0
1205	HAL_16	Halle	2016	Control	HEB_16_064	758	16	A		8	4	0	15.03.2016	0	126	19.07.2016	1779.3	901.869	1.7863	11.1643	3.0525	4.1878	1.0455	33.0858	21.5506	2	0	0	0
1206	HAL_16	Halle	2016	Control	HEB_21_141	764	21	A		9	4	0	15.03.2016	0	126	19.07.2016	1779.3	903.941	1.8674	11.6711	3.5097	4.8233	1.0731	38.4682	31.3002	0	0	2	0
1207	HAL_16	Halle	2016	Control	HEB_01_032	725	1	A		9	3	0	15.03.2016	0	126	19.07.2016	1779.3	904.36	1.7913	11.1958	3.0981	3.6915	1.1487	30.8799	21.7785	0	2	0	0
1208	HAL_16	Halle	2016	Control	HEB_22_014	768	22	A		9	2	0	15.03.2016	0	126	19.07.2016	1779.3	903.186	2.0073	12.5459	2.9619	3.8883	1.0728	35.3474	27.366	2	2	0	2
1209	HAL_16	Halle	2016	Control	HEB_09_163	748	9	A		9	1	0	15.03.2016	0	126	19.07.2016	1779.3	904.922	2.8135	17.5844	3.6928	3.9052	1.268	46.1063	33.8767	2	2	0	0
1210	HAL_16	Halle	2016	Control	HEB_22_123	770	22	A		10	1	0	15.03.2016	0	126	19.07.2016	1779.3	899.571	1.7442	10.901	3.4653	4.7112	1.1465	27.6655	21.6499	0	0	2	2
1211	HAL_16	Halle	2016	Control	HEB_02_040	730	2	A		10	2	0	15.03.2016	0	126	19.07.2016	1779.3	898.433	1.9245	12.0279	2.9082	3.903	1.0157	29.7691	21.1887	0	0	0	2
1212	HAL_16	Halle	2016	Control	HEB_18_225	759	18	A		10	3	0	15.03.2016	0	126	19.07.2016	1779.3	900.808	2.0382	12.7386	3.0231	4.28	1.1258	40.9587	29.7292	2	0	2	2
1213	HAL_16	Halle	2016	Control	HEB_09_137	747	9	A		10	4	0	15.03.2016	0	126	19.07.2016	1779.3	902.525	1.6897	10.5606	3.0696	4.21	1.0516	27.5496	20.0892	0	0	2	0
1214	HAL_16	Halle	2016	Control	HEB_01_104	728	1	A		11	4	0	15.03.2016	0	126	19.07.2016	1779.3	897.291	1.8946	11.8412	2.6858	3.5906	1.0338	41.6783	21.3992	2	0	0	0
1215	HAL_16	Halle	2016	Control	HEB_22_003	767	22	A		11	3	0	15.03.2016	0	126	19.07.2016	1779.3	900.514	1.7912	11.195	3.0674	3.2643	1.1007	37.5156	25.294	2	0	0	2
1216	HAL_16	Halle	2016	Control	Marthe	775	Cultivar	A		11	2	0	15.03.2016	0	126	19.07.2016	1779.3	903.477	1.5485	9.6779	2.6565	3.8929	0.9806	26.5714	19.4222	Hv	Hv	Hv	Hv
1217	HAL_16	Halle	2016	Control	HEB_25_014	771	25	A		11	1	0	15.03.2016	0	126	19.07.2016	1779.3	900.399	1.8125	11.3283	2.936	3.7846	1.0615	31.0777	20.4326	0	2	0	0
1218	HAL_16	Halle	2016	Control	HEB_10_172	750	10	A		12	1	0	15.03.2016	0	126	19.07.2016	1779.3	897.378	1.559	9.7437	3.0203	4.6233	1.0646	37.292	19.015	0	0	0	2
1219	HAL_16	Halle	2016	Control	HEB_04_112	734	4	A		12	2	0	15.03.2016	0	126	19.07.2016	1779.3	900.598	1.791	11.194	2.9587	4.228	1.0838	32.1079	25.2182	2	0	2	0
1220	HAL_16	Halle	2016	Control	HEB_14_045	755	14	A		12	3	0	15.03.2016	0	126	19.07.2016	1779.3	897.822	1.9046	11.9038	3.7287	4.607	1.1415	31.7199	24.3354	0	2	2	2
1221	HAL_16	Halle	2016	Control	HEB_07_063	741	7	A		12	4	0	15.03.2016	0	126	19.07.2016	1779.3	898.244	1.6443	10.277	3.1245	4.8556	1.1011	30.5386	21.9881	0	0	2	0
1222	HAL_16	Halle	2016	Control	HEB_20_062	761	20	A		13	4	0	15.03.2016	0	126	19.07.2016	1779.3	898.629	1.7616	11.0098	3.1928	4.7331	1.0757	34.1769	22.8651	0	0	0	2
1223	HAL_16	Halle	2016	Control	HEB_08_096	743	8	A		13	3	0	15.03.2016	0	126	19.07.2016	1779.3	900.704	2.1461	13.4131	3.6022	4.3657	1.216	38.3092	27.1145	2	0	0	2
1224	HAL_16	Halle	2016	Control	HEB_10_010	749	10	A		13	2	0	15.03.2016	0	126	19.07.2016	1779.3	899.036	1.9232	12.0198	3.0572	3.7331	1.0473	30.6268	18.61	0	0	0	0
1225	HAL_16	Halle	2016	Control	HEB_09_033	746	9	A		13	1	0	15.03.2016	0	126	19.07.2016	1779.3	898.365	1.8166	11.354	3.4684	4.4749	1.1627	34.7256	24.045	0	2	2	0
1226	HAL_16	Halle	2016	Control	HEB_03_085	732	3	A		14	1	0	15.03.2016	0	126	19.07.2016	1779.3	900.371	1.9525	12.2033	2.877	4.0222	1.0739	36.6078	27.0774	2	0	2	0
1227	HAL_16	Halle	2016	Control	Scarlett	776	Cultivar	A		14	2	0	15.03.2016	0	126	19.07.2016	1779.3	901.236	1.488	9.2997	2.8301	4.0103	1.0556	30.4261	20.5163	Hv	Hv	Hv	Hv
1228	HAL_16	Halle	2016	Control	Barke	773	Cultivar	A		14	3	0	15.03.2016	0	126	19.07.2016	1779.3	896.28	1.5609	9.7556	2.9271	4.2815	1.0593	28.1229	20.6515	Hv	Hv	Hv	Hv
1229	HAL_16	Halle	2016	Control	HEB_10_173	751	10	A		14	4	0	15.03.2016	0	126	19.07.2016	1779.3	898.113	1.7626	11.0162	2.8347	3.9911	1.0066	28.3447	19.0409	2	0	0	0
1230	HAL_16	Halle	2016	Control	HEB_07_063	793	7	B		2	1	0	15.03.2016	0	126	19.07.2016	1779.3	899.706	1.6772	10.4826	3.2977	4.6844	1.1355	31.5959	23.7626	0	0	2	0
1231	HAL_16	Halle	2016	Control	HEB_21_011	815	21	B		2	2	0	15.03.2016	0	126	19.07.2016	1779.3	901.092	1.9277	12.0479	3.0662	3.8737	1.1564	36.679	26.1849	2	0	2	0
1232	HAL_16	Halle	2016	Control	HEB_19_076	812	19	B		2	3	0	15.03.2016	0	126	19.07.2016	1779.3	899.275	2.0972	13.1078	3.2912	3.8698	1.2035	34.8285	27.2425	2	0	0	0
1233	HAL_16	Halle	2016	Control	HEB_01_093	779	1	B		2	4	0	15.03.2016	0	126	19.07.2016	1779.3	898.444	2.3863	14.9147	3.5504	4.2279	1.2609	37.5658	29.8722	2	2	0	0
1234	HAL_16	Halle	2016	Control	HEB_09_137	799	9	B		3	4	0	15.03.2016	0	126	19.07.2016	1779.3	896.68	1.6829	10.518	3.3617	4.3997	1.0618	26.5554	18.8372	0	0	2	0
1235	HAL_16	Halle	2016	Control	HEB_22_022	821	22	B		3	3	0	15.03.2016	0	126	19.07.2016	1779.3	900.1	1.9853	12.4083	3.3911	4.2607	1.2208	40.2256	29.1725	2	0	2	0
1236	HAL_16	Halle	2016	Control	HEB_10_184	804	10	B		3	2	0	15.03.2016	0	126	19.07.2016	1779.3	898.341	1.525	9.5315	3.0051	4.3352	1.0697	29.176	23.2827	2	0	0	2
1237	HAL_16	Halle	2016	Control	HEB_08_165	796	8	B		3	1	0	15.03.2016	0	126	19.07.2016	1779.3	898.884	1.6565	10.3531	3.5774	4.9535	1.2119	32.6232	19.8731	0	0	0	2
1238	HAL_16	Halle	2016	Control	HEB_04_149	789	4	B		4	1	0	15.03.2016	0	126	19.07.2016	1779.3	898.603	1.5468	9.6678	3.3941	5.1745	1.0056	35.3652	22.6161	0	2	0	2
1239	HAL_16	Halle	2016	Control	Marthe	827	Cultivar	B		4	2	0	15.03.2016	0	126	19.07.2016	1779.3	896.241	1.6837	10.5231	2.7624	4.0482	1.0165	30.1757	21.5998	Hv	Hv	Hv	Hv
1240	HAL_16	Halle	2016	Control	HEB_01_104	780	1	B		4	3	0	15.03.2016	0	126	19.07.2016	1779.3	896.533	1.8493	11.5584	3.1558	4.0297	1.0988	33.6186	22.7228	2	0	0	0
1241	HAL_16	Halle	2016	Control	HEB_15_094	809	15	B		4	4	0	15.03.2016	0	126	19.07.2016	1779.3	902.493	2.1884	13.6774	4.3173	5.1878	1.3175	34.0464	24.5276	0	2	2	0
1242	HAL_16	Halle	2016	Control	HEB_07_107	794	7	B		5	4	0	15.03.2016	0	126	19.07.2016	1779.3	899.412	1.8078	11.299	3.4255	4.3545	1.2316	32.9572	21.4077	0	0	0	0
1243	HAL_16	Halle	2016	Control	HEB_06_116	792	6	B		5	3	0	15.03.2016	0	126	19.07.2016	1779.3	896.552	1.8828	11.7673	3.2168	4.2548	1.1114	32.7943	24.2415	0	2	0	2
1244	HAL_16	Halle	2016	Control	HEB_20_062	813	20	B		5	2	0	15.03.2016	0	126	19.07.2016	1779.3	898.192	1.6244	10.1523	3.6056	5.2285	1.1557	36.737	26.0985	0	0	0	2
1245	HAL_16	Halle	2016	Control	HEB_02_040	782	2	B		5	1	0	15.03.2016	0	126	19.07.2016	1779.3	898.134	1.7024	10.6401	3.2469	4.5246	1.0653	31.4351	22.4527	0	0	0	2
1246	HAL_16	Halle	2016	Control	HEB_03_040	783	3	B		6	1	0	15.03.2016	0	126	19.07.2016	1779.3	896.596	1.7221	10.7629	3.2943	5.2351	1.1611	39.0295	22.749	0	0	0	0
1247	HAL_16	Halle	2016	Control	HEB_25_020	824	25	B		6	2	0	15.03.2016	0	126	19.07.2016	1779.3	897.822	2.2666	14.1662	3.692	4.1792	1.2554	32.0538	25.0264	2	2	0	0
1248	HAL_16	Halle	2016	Control	HEB_25_014	823	25	B		6	3	0	15.03.2016	0	126	19.07.2016	1779.3	897.486	1.7204	10.7523	3.549	4.6243	1.1501	32.1203	23.5942	0	2	0	0
1249	HAL_16	Halle	2016	Control	HEB_21_160	817	21	B		6	4	0	15.03.2016	0	126	19.07.2016	1779.3	898.355	2.1061	13.1629	3.3237	4.2806	1.0638	48.3077	28.2077	0	2	0	0
1250	HAL_16	Halle	2016	Control	HEB_22_003	819	22	B		7	4	0	15.03.2016	0	126	19.07.2016	1779.3	898.761	1.7413	10.883	3.2408	3.4558	1.1128	36.5071	24.6273	2	0	0	2
1251	HAL_16	Halle	2016	Control	HEB_03_085	784	3	B		7	3	0	15.03.2016	0	126	19.07.2016	1779.3	895.216	1.7705	11.0658	3.226	4.2952	1.1147	34.4016	24.5201	2	0	2	0
1252	HAL_16	Halle	2016	Control	Quench	826	Cultivar	B		7	2	0	15.03.2016	0	126	19.07.2016	1779.3	898.73	1.3764	8.6024	2.907	4.5171	0.9726	22.3595	17.8623	Hv	Hv	Hv	Hv
1253	HAL_16	Halle	2016	Control	HEB_14_045	807	14	B		7	1	0	15.03.2016	0	126	19.07.2016	1779.3	898.35	2.1061	13.163	3.9689	4.7871	1.2095	33.1575	27.118	0	2	2	2
1254	HAL_16	Halle	2016	Control	HEB_04_135	788	4	B		8	1	0	15.03.2016	0	126	19.07.2016	1779.3	897.741	1.6063	10.0391	3.3009	5.3078	1.0339	35.3861	21.3779	0	0	0	2
1255	HAL_16	Halle	2016	Control	HEB_08_096	795	8	B		8	2	0	15.03.2016	0	126	19.07.2016	1779.3	898.691	2.1275	13.2971	3.6752	4.4298	1.2111	34.0871	27.323	2	0	0	2
1256	HAL_16	Halle	2016	Control	HEB_08_202	797	8	B		8	3	0	15.03.2016	0	126	19.07.2016	1779.3	897.163	1.5727	9.8296	3.1567	5.0502	0.9692	25.9665	16.2036	0	0	2	2
1257	HAL_16	Halle	2016	Control	HEB_11_098	806	11	B		8	4	0	15.03.2016	0	126	19.07.2016	1779.3	896.683	1.8479	11.5495	3.1946	3.652	1.0808	33.0185	25.4646	2	0	2	0
1258	HAL_16	Halle	2016	Control	HEB_18_225	811	18	B		9	4	0	15.03.2016	0	126	19.07.2016	1779.3	899.411	1.9101	11.9384	3.2497	4.5464	1.1467	35.4497	29.7085	2	0	2	2
1259	HAL_16	Halle	2016	Control	HEB_21_141	816	21	B		9	3	0	15.03.2016	0	126	19.07.2016	1779.3	898.361	1.7866	11.1662	3.5744	5.0872	1.0944	33.8172	27.242	0	0	2	0
1260	HAL_16	Halle	2016	Control	HEB_01_032	777	1	B		9	2	0	15.03.2016	0	126	19.07.2016	1779.3	901.371	1.8383	11.4894	3.3859	3.7601	1.1789	31.6074	20.8438	0	2	0	0
1261	HAL_16	Halle	2016	Control	HEB_10_173	803	10	B		9	1	0	15.03.2016	0	126	19.07.2016	1779.3	900	1.7267	10.7917	3.1569	4.0946	1.0427	24.2953	17.2325	2	0	0	0
1262	HAL_16	Halle	2016	Control	HEB_01_080	778	1	B		10	1	0	15.03.2016	0	126	19.07.2016	1779.3	896.868	2.0638	12.8991	3.8196	4.5816	1.2052	40.118	27.4675	0	2	0	2
1263	HAL_16	Halle	2016	Control	HEB_09_033	798	9	B		10	2	0	15.03.2016	0	126	19.07.2016	1779.3	897.488	1.9488	12.1798	3.5245	4.6691	1.1328	30.7544	24.0042	0	2	2	0
1264	HAL_16	Halle	2016	Control	HEB_20_064	814	20	B		10	3	0	15.03.2016	0	126	19.07.2016	1779.3	898.415	1.6729	10.4559	3.4681	5.1477	1.0992	26.1016	20.1659	0	0	2	2
1265	HAL_16	Halle	2016	Control	HEB_15_082	808	15	B		10	4	0	15.03.2016	0	126	19.07.2016	1779.3	897.863	2.1184	13.2398	3.2402	3.7781	1.1246	36.7134	26.0502	2	0	0	2
1266	HAL_16	Halle	2016	Control	HEB_16_064	810	16	B		11	4	0	15.03.2016	0	126	19.07.2016	1779.3	896.827	1.7216	10.7602	3.4755	4.6696	1.0578	28.6107	22.0555	2	0	0	0
1267	HAL_16	Halle	2016	Control	HEB_10_010	801	10	B		11	3	0	15.03.2016	0	126	19.07.2016	1779.3	896.707	1.7899	11.1868	3.104	3.8525	1.0513	28.7287	17.2615	0	0	0	0
1268	HAL_16	Halle	2016	Control	HEB_04_123	787	4	B		11	2	0	15.03.2016	0	126	19.07.2016	1779.3	898.782	2.2408	14.0051	3.9467	3.8341	1.2921	43.605	28.4959	2	2	0	0
1269	HAL_16	Halle	2016	Control	HEB_11_025	805	11	B		11	1	0	15.03.2016	0	126	19.07.2016	1779.3	898.265	2.595	16.2188	4.3552	4.8296	1.3381	45.8987	31.6273	0	2	0	2
1270	HAL_16	Halle	2016	Control	HEB_21_184	818	21	B		12	1	0	15.03.2016	0	126	19.07.2016	1779.3	897.655	1.7769	11.1053	3.5221	5.2819	1.0815	40.9453	24.3919	0	2	0	2
1271	HAL_16	Halle	2016	Control	HEB_05_047	791	5	B		12	2	0	15.03.2016	0	126	19.07.2016	1779.3	898.973	2.0134	12.5838	3.3531	4.021	1.0922	31.794	20.5057	2	0	0	2
1272	HAL_16	Halle	2016	Control	HEB_01_132	781	1	B		12	3	0	15.03.2016	0	126	19.07.2016	1779.3	895.655	1.6323	10.202	3.1226	4.3062	1.093	27.6048	18.8624	0	0	0	0
1273	HAL_16	Halle	2016	Control	HEB_05_043	790	5	B		12	4	0	15.03.2016	0	126	19.07.2016	1779.3	899.89	1.9658	12.2862	3.1743	3.9457	1.1732	30.4153	23.4111	2	0	0	0
1274	HAL_16	Halle	2016	Control	HEB_10_172	802	10	B		13	4	0	15.03.2016	0	126	19.07.2016	1779.3	897.358	1.6069	10.0434	3.2952	4.9644	1.1359	29.6149	19.9574	0	0	0	2
1275	HAL_16	Halle	2016	Control	HEB_04_112	786	4	B		13	3	0	15.03.2016	0	126	19.07.2016	1779.3	898.766	1.7524	10.9525	3.1763	4.3649	1.081	29.4481	21.52	2	0	2	0
1276	HAL_16	Halle	2016	Control	Scarlett	828	Cultivar	B		13	2	0	15.03.2016	0	126	19.07.2016	1779.3	900.065	1.7043	10.652	2.9385	4.5112	1.0768	28.0805	19.8272	Hv	Hv	Hv	Hv
1277	HAL_16	Halle	2016	Control	HEB_22_123	822	22	B		13	1	0	15.03.2016	0	126	19.07.2016	1779.3	898.536	1.7529	10.9553	3.7417	5.4254	1.1913	24.6165	20.776	0	0	2	2
1278	HAL_16	Halle	2016	Control	Barke	825	Cultivar	B		14	1	0	15.03.2016	0	126	19.07.2016	1779.3	897.749	1.7544	10.9649	3.2544	4.7363	1.0999	29.0994	22.0687	Hv	Hv	Hv	Hv
1279	HAL_16	Halle	2016	Control	HEB_09_163	800	9	B		14	2	0	15.03.2016	0	126	19.07.2016	1779.3	899.434	2.6261	16.4131	3.9697	4.5222	1.2424	43.7359	30.1548	2	2	0	0
1280	HAL_16	Halle	2016	Control	HEB_03_172	785	3	B		14	3	0	15.03.2016	0	126	19.07.2016	1779.3	898.441	1.6729	10.4556	3.1981	4.5615	1.0709	27.2767	21.0398	0	2	0	0
1281	HAL_16	Halle	2016	Control	HEB_22_014	820	22	B		14	4	0	15.03.2016	0	126	19.07.2016	1779.3	898.648	2.1276	13.2977	3.4724	4.2804	1.1651	39.8094	29.6484	2	2	0	2
1282	HAL_16	Halle	2016	Control	HEB_10_173	855	10	C		2	1	0	15.03.2016	0	126	20.07.2016	1779.3	897.721	1.8825	11.7659	3.0592	4.4701	1.1236	36.3134	26.4281	2	0	0	0
1283	HAL_16	Halle	2016	Control	HEB_04_123	839	4	C		2	2	0	15.03.2016	0	126	20.07.2016	1779.3	898.541	2.3672	14.7948	3.8934	3.9911	1.3161	42.2675	27.8419	2	2	0	0
1284	HAL_16	Halle	2016	Control	HEB_09_137	851	9	C		2	3	0	15.03.2016	0	126	20.07.2016	1779.3	897.611	1.807	11.2939	3.4119	4.387	1.0794	26.2605	20.0583	0	0	2	0
1285	HAL_16	Halle	2016	Control	HEB_09_033	850	9	C		2	4	0	15.03.2016	0	126	20.07.2016	1779.3	898.676	1.9351	12.0942	3.7985	4.7376	1.2282	36.6234	23.7997	0	2	2	0
1286	HAL_16	Halle	2016	Control	HEB_03_085	836	3	C		3	4	0	15.03.2016	0	126	20.07.2016	1779.3	898.022	1.8173	11.3583	3.3582	4.6687	1.1479	32.3396	23.9176	2	0	2	0
1287	HAL_16	Halle	2016	Control	HEB_18_225	863	18	C		3	3	0	15.03.2016	0	126	20.07.2016	1779.3	898.188	1.8381	11.4884	3.3524	4.8668	1.1731	38.5359	29.2278	2	0	2	2
1288	HAL_16	Halle	2016	Control	HEB_21_141	868	21	C		3	2	0	15.03.2016	0	126	20.07.2016	1779.3	900.364	1.7049	10.6554	3.806	5.6133	1.1252	41.3969	29.081	0	0	2	0
1289	HAL_16	Halle	2016	Control	HEB_07_063	845	7	C		3	1	0	15.03.2016	0	126	20.07.2016	1779.3	896.572	1.6797	10.4983	3.4873	5.1237	1.1532	31.2988	23.2185	0	0	2	0
1290	HAL_16	Halle	2016	Control	HEB_10_172	854	10	C		4	1	0	15.03.2016	0	126	20.07.2016	1779.3	895.374	1.5513	9.6957	3.2366	5.546	1.0832	29.3775	20.3871	0	0	0	2
1291	HAL_16	Halle	2016	Control	Quench	878	Cultivar	C		4	2	0	15.03.2016	0	126	20.07.2016	1779.3	896.345	1.4637	9.1483	2.9285	4.972	1.0194	24.6157	21.4014	Hv	Hv	Hv	Hv
1292	HAL_16	Halle	2016	Control	HEB_01_132	833	1	C		4	3	0	15.03.2016	0	126	20.07.2016	1779.3	899.696	1.3838	8.6488	3.1547	4.595	1.1454	25.6772	18.5201	0	0	0	0
1293	HAL_16	Halle	2016	Control	Scarlett	880	Cultivar	C		4	4	0	15.03.2016	0	126	20.07.2016	1779.3	896.37	1.5596	9.7477	3.0112	4.4547	1.064	28.8824	20.07	Hv	Hv	Hv	Hv
1294	HAL_16	Halle	2016	Control	HEB_04_112	838	4	C		5	4	0	15.03.2016	0	126	20.07.2016	1779.3	899.311	1.7035	10.647	3.3509	4.85	1.1141	28.5928	22.4255	2	0	2	0
1295	HAL_16	Halle	2016	Control	HEB_20_062	865	20	C		5	3	0	15.03.2016	0	126	20.07.2016	1779.3	897.934	1.685	10.5311	3.3236	5.1284	1.1065	31.4527	21.039	0	0	0	2
1296	HAL_16	Halle	2016	Control	Barke	877	Cultivar	C		5	2	0	15.03.2016	0	126	20.07.2016	1779.3	899.208	1.5236	9.5223	3.2159	4.8056	1.105	29.5708	19.369	Hv	Hv	Hv	Hv
1297	HAL_16	Halle	2016	Control	Marthe	879	Cultivar	C		5	1	0	15.03.2016	0	126	20.07.2016	1779.3	900.128	1.5964	9.9777	2.8956	4.2628	1.0465	29.9871	20.8404	Hv	Hv	Hv	Hv
1298	HAL_16	Halle	2016	Control	HEB_25_014	875	25	C		6	1	0	15.03.2016	0	126	20.07.2016	1779.3	897.393	1.7607	11.0041	3.1929	4.3735	1.1084	31.0445	21.4307	0	2	0	0
1299	HAL_16	Halle	2016	Control	HEB_19_076	864	19	C		6	2	0	15.03.2016	0	126	20.07.2016	1779.3	896.627	2.051	12.8189	3.3608	4.15	1.202	42.8034	25.2916	2	0	0	0
1300	HAL_16	Halle	2016	Control	HEB_08_096	847	8	C		6	3	0	15.03.2016	0	126	20.07.2016	1779.3	895.337	2.0864	13.0398	3.5458	4.5489	1.218	35.9076	27.1374	2	0	0	2
1301	HAL_16	Halle	2016	Control	HEB_22_014	872	22	C		6	4	0	15.03.2016	0	126	20.07.2016	1779.3	896.13	1.8703	11.6891	3.4389	4.2913	1.1619	38.2147	28.409	2	2	0	2
1302	HAL_16	Halle	2016	Control	HEB_01_093	831	1	C		7	4	0	15.03.2016	0	126	20.07.2016	1779.3	900.37	2.2024	13.7652	3.8699	4.5008	1.3432	36.17	31.3989	2	2	0	0
1303	HAL_16	Halle	2016	Control	HEB_08_202	849	8	C		7	3	0	15.03.2016	0	126	20.07.2016	1779.3	896.005	1.4219	8.8867	3.2084	4.964	1.0124	28.1479	17.3546	0	0	2	2
1304	HAL_16	Halle	2016	Control	HEB_03_172	837	3	C		7	2	0	15.03.2016	0	126	20.07.2016	1779.3	895.539	1.6895	10.5593	3.4685	4.3484	1.1126	28.0517	20.4508	0	2	0	0
1305	HAL_16	Halle	2016	Control	HEB_08_165	848	8	C		7	1	0	15.03.2016	0	126	20.07.2016	1779.3	897.621	1.9206	12.004	3.523	4.9713	1.211	34.1434	20.3834	0	0	0	2
1306	HAL_16	Halle	2016	Control	HEB_06_116	844	6	C		8	1	0	15.03.2016	0	126	20.07.2016	1779.3	895.512	1.914	11.9624	3.1515	4.2059	1.0521	35.4913	24.0954	0	2	0	2
1307	HAL_16	Halle	2016	Control	HEB_22_022	873	22	C		8	2	0	15.03.2016	0	126	20.07.2016	1779.3	894.97	1.9263	12.0395	3.0782	4.1176	1.1284	39.7045	28.1526	2	0	2	0
1308	HAL_16	Halle	2016	Control	HEB_21_184	870	21	C		8	3	0	15.03.2016	0	126	20.07.2016	1779.3	897.263	1.6974	10.6086	3.5697	5.34	1.1268	43.2683	27.6727	0	2	0	2
1309	HAL_16	Halle	2016	Control	HEB_01_080	830	1	C		8	4	0	15.03.2016	0	126	20.07.2016	1779.3	895.1	1.9897	12.4358	3.8154	4.5507	1.1971	44.5047	28.5891	0	2	0	2
1310	HAL_16	Halle	2016	Control	HEB_05_047	843	5	C		9	4	0	15.03.2016	0	126	20.07.2016	1779.3	897.592	2.0165	12.6032	3.3645	3.6237	1.1318	30.7472	21.4503	2	0	0	2
1311	HAL_16	Halle	2016	Control	HEB_05_043	842	5	C		9	3	0	15.03.2016	0	126	20.07.2016	1779.3	899.173	1.8801	11.7504	3.4069	3.7192	1.2344	30.2885	24.5147	2	0	0	0
1312	HAL_16	Halle	2016	Control	HEB_15_082	860	15	C		9	2	0	15.03.2016	0	126	20.07.2016	1779.3	897.782	1.8178	11.3613	3.3387	3.9521	1.1533	32.9039	24.5589	2	0	0	2
1313	HAL_16	Halle	2016	Control	HEB_10_010	853	10	C		9	1	0	15.03.2016	0	126	20.07.2016	1779.3	897.657	1.905	11.906	3.2808	3.9539	1.1009	30.6822	20.0171	0	0	0	0
1314	HAL_16	Halle	2016	Control	HEB_04_149	841	4	C		10	1	0	15.03.2016	0	126	20.07.2016	1779.3	896.708	1.6683	10.427	3.3657	4.6852	1.0058	28.2308	20.8207	0	2	0	2
1315	HAL_16	Halle	2016	Control	HEB_02_040	834	2	C		10	2	0	15.03.2016	0	126	20.07.2016	1779.3	897.257	1.6562	10.351	3.3444	4.308	1.0605	31.7854	21.5454	0	0	0	2
1316	HAL_16	Halle	2016	Control	HEB_10_184	856	10	C		10	3	0	15.03.2016	0	126	20.07.2016	1779.3	895.161	1.6165	10.1029	2.8285	4.0593	1.0261	33.6134	21.639	2	0	0	2
1317	HAL_16	Halle	2016	Control	HEB_11_098	858	11	C		10	4	0	15.03.2016	0	126	20.07.2016	1779.3	895.629	1.8333	11.4584	3.364	3.6074	1.1194	33.1561	25.4911	2	0	2	0
1318	HAL_16	Halle	2016	Control	HEB_01_032	829	1	C		11	4	0	15.03.2016	0	126	20.07.2016	1779.3	896.753	1.8087	11.3047	3.3703	4.0628	1.1692	30.3286	19.5389	0	2	0	0
1319	HAL_16	Halle	2016	Control	HEB_21_160	869	21	C		11	3	0	15.03.2016	0	126	20.07.2016	1779.3	897.878	2.1417	13.3857	3.621	4.5729	1.1169	43.9802	28.033	0	2	0	0
1320	HAL_16	Halle	2016	Control	HEB_22_123	874	22	C		11	2	0	15.03.2016	0	126	20.07.2016	1779.3	894.971	1.7475	10.9221	3.7135	5.5146	1.1774	22.3047	20.479	0	0	2	2
1321	HAL_16	Halle	2016	Control	HEB_03_040	835	3	C		11	1	0	15.03.2016	0	126	20.07.2016	1779.3	895.821	1.6264	10.1653	3.1858	4.9921	1.0855	30.4771	19.5324	0	0	0	0
1322	HAL_16	Halle	2016	Control	HEB_11_025	857	11	C		12	1	0	15.03.2016	0	126	20.07.2016	1779.3	898.39	2.5301	15.813	4.7025	5.0442	1.4138	48.5572	36.1129	0	2	0	2
1323	HAL_16	Halle	2016	Control	HEB_07_107	846	7	C		12	2	0	15.03.2016	0	126	20.07.2016	1779.3	894.556	1.8244	11.4023	3.4485	4.1874	1.2267	31.5524	20.3671	0	0	0	0
1324	HAL_16	Halle	2016	Control	HEB_14_045	859	14	C		12	3	0	15.03.2016	0	126	20.07.2016	1779.3	898.993	1.891	11.8188	4.1834	5.1486	1.2485	30.986	25.6892	0	2	2	2
1325	HAL_16	Halle	2016	Control	HEB_09_163	852	9	C		12	4	0	15.03.2016	0	126	20.07.2016	1779.3	897.96	2.7373	17.1082	4.424	4.3853	1.3899	47.3945	31.7617	2	2	0	0
1326	HAL_16	Halle	2016	Control	HEB_04_135	840	4	C		13	4	0	15.03.2016	0	126	20.07.2016	1779.3	895.958	1.5827	9.8916	3.5035	5.3294	1.0098	32.416	22.9952	0	0	0	2
1327	HAL_16	Halle	2016	Control	HEB_22_003	871	22	C		13	3	0	15.03.2016	0	126	20.07.2016	1779.3	897.515	1.7749	11.0931	3.3705	3.6714	1.1388	33.6049	23.4584	2	0	0	2
1328	HAL_16	Halle	2016	Control	HEB_15_094	861	15	C		13	2	0	15.03.2016	0	126	20.07.2016	1779.3	898.95	2.2371	13.9816	4.3514	5.2015	1.3341	40.2164	26.7855	0	2	2	0
1329	HAL_16	Halle	2016	Control	HEB_20_064	866	20	C		13	1	0	15.03.2016	0	126	20.07.2016	1779.3	897.677	1.6988	10.6177	3.6213	5.2392	1.0864	27.7158	21.1012	0	0	2	2
1330	HAL_16	Halle	2016	Control	HEB_16_064	862	16	C		14	1	0	15.03.2016	0	126	20.07.2016	1779.3	900.174	1.5864	9.9147	3.2369	4.3727	1.048	27.0982	21.0388	2	0	0	0
1331	HAL_16	Halle	2016	Control	HEB_21_011	867	21	C		14	2	0	15.03.2016	0	126	20.07.2016	1779.3	897.57	1.9051	11.9071	3.5049	4.437	1.2357	37.9503	26.1283	2	0	2	0
1332	HAL_16	Halle	2016	Control	HEB_01_104	832	1	C		14	3	0	15.03.2016	0	126	20.07.2016	1779.3	897.121	1.6352	10.2202	3.1435	4.2236	1.0933	37.0162	21.0461	2	0	0	0
1333	HAL_16	Halle	2016	Control	HEB_25_020	876	25	C		14	4	0	15.03.2016	0	126	20.07.2016	1779.3	898.859	2.086	13.0374	3.7387	4.3962	1.2868	32.1017	24.8439	2	2	0	0
1334	HAL_16	Halle	2016	Control	HEB_21_011	919	21	D		2	1	0	15.03.2016	0	126	20.07.2016	1779.3	905.349	1.7739	11.0869	2.9639	3.7225	1.1108	31.7374	24.2225	2	0	2	0
1335	HAL_16	Halle	2016	Control	HEB_02_040	886	2	D		2	2	0	15.03.2016	0	126	20.07.2016	1779.3	903.972	1.864	11.65	3.2779	4.2205	1.0229	25.7726	22.3919	0	0	0	2
1336	HAL_16	Halle	2016	Control	HEB_14_045	911	14	D		2	3	0	15.03.2016	0	126	20.07.2016	1779.3	910.844	2.2177	13.8608	4.0035	4.6514	1.2215	33.7345	27.188	0	2	2	2
1337	HAL_16	Halle	2016	Control	HEB_11_098	910	11	D		2	4	0	15.03.2016	0	126	20.07.2016	1779.3	905.237	1.8724	11.7027	3.2502	3.4512	1.0893	30.7195	25.7558	2	0	2	0
1338	HAL_16	Halle	2016	Control	HEB_03_085	888	3	D		3	4	0	15.03.2016	0	126	20.07.2016	1779.3	901.577	1.7048	10.6549	3.2765	4.1768	1.0982	32.6473	26.4622	2	0	2	0
1339	HAL_16	Halle	2016	Control	HEB_09_033	902	9	D		3	3	0	15.03.2016	0	126	20.07.2016	1779.3	905.172	2.0471	12.7945	3.698	4.5342	1.152	37.3223	26.7736	0	2	2	0
1340	HAL_16	Halle	2016	Control	HEB_20_064	918	20	D		3	2	0	15.03.2016	0	126	20.07.2016	1779.3	902.522	1.6266	10.166	3.472	4.8768	1.047	27.3978	20.0682	0	0	2	2
1341	HAL_16	Halle	2016	Control	HEB_01_032	881	1	D		3	1	0	15.03.2016	0	126	20.07.2016	1779.3	898.185	1.7992	11.2449	3.5258	3.9353	1.2006	30.8713	21.2071	0	2	0	0
1342	HAL_16	Halle	2016	Control	HEB_09_163	904	9	D		4	1	0	15.03.2016	0	126	20.07.2016	1779.3	900.255	2.577	16.1066	4.1968	4.4692	1.2861	41.2455	30.478	2	2	0	0
1343	HAL_16	Halle	2016	Control	Marthe	931	Cultivar	D		4	2	0	15.03.2016	0	126	20.07.2016	1779.3	902.962	1.5593	9.7457	2.7835	4.1361	1.0132	25.4064	20.1589	Hv	Hv	Hv	Hv
1344	HAL_16	Halle	2016	Control	HEB_04_123	891	4	D		4	3	0	15.03.2016	0	126	20.07.2016	1779.3	901.889	2.2564	14.1024	3.8246	3.8453	1.3052	42.4086	29.5424	2	2	0	0
1345	HAL_16	Halle	2016	Control	HEB_01_093	883	1	D		4	4	0	15.03.2016	0	126	20.07.2016	1779.3	898.753	2.1897	13.6856	3.8338	4.3729	1.3238	33.607	29.9234	2	2	0	0
1346	HAL_16	Halle	2016	Control	HEB_09_137	903	9	D		5	4	0	15.03.2016	0	126	20.07.2016	1779.3	900.991	1.6271	10.1694	3.397	4.3645	1.0471	23.8696	19.449	0	0	2	0
1347	HAL_16	Halle	2016	Control	HEB_01_104	884	1	D		5	3	0	15.03.2016	0	126	20.07.2016	1779.3	899.94	1.6079	10.0493	3.0276	3.8832	1.063	33.7378	21.4466	2	0	0	0
1348	HAL_16	Halle	2016	Control	HEB_03_040	887	3	D		5	2	0	15.03.2016	0	126	20.07.2016	1779.3	901.035	1.6592	10.37	3.1658	5.0612	1.1071	35.7334	22.4905	0	0	0	0
1349	HAL_16	Halle	2016	Control	Barke	929	Cultivar	D		5	1	0	15.03.2016	0	126	20.07.2016	1779.3	898.983	1.4594	9.1214	3.1342	4.3895	1.0674	27.9063	19.9472	Hv	Hv	Hv	Hv
1350	HAL_16	Halle	2016	Control	HEB_01_132	885	1	D		6	1	0	15.03.2016	0	126	20.07.2016	1779.3	898.944	1.5018	9.386	3.0588	4.2646	1.1035	25.9144	17.847	0	0	0	0
1351	HAL_16	Halle	2016	Control	HEB_25_014	927	25	D		6	2	0	15.03.2016	0	126	20.07.2016	1779.3	900.812	1.9383	12.1141	3.3243	4.2032	1.1413	30.5454	23.1918	0	2	0	0
1352	HAL_16	Halle	2016	Control	HEB_04_149	893	4	D		6	3	0	15.03.2016	0	126	20.07.2016	1779.3	899.357	1.6301	10.1878	3.0374	4.8543	0.9251	25.3443	18.4054	0	2	0	2
1353	HAL_16	Halle	2016	Control	HEB_04_112	890	4	D		6	4	0	15.03.2016	0	126	20.07.2016	1779.3	900.958	1.8203	11.3768	2.7532	4.0816	1.0231	27.2128	21.6062	2	0	2	0
1354	HAL_16	Halle	2016	Control	HEB_16_064	914	16	D		7	4	0	15.03.2016	0	126	20.07.2016	1779.3	898.909	1.7388	10.8673	3.2397	4.5619	1.0487	28.2828	22.0843	2	0	0	0
1355	HAL_16	Halle	2016	Control	HEB_05_043	894	5	D		7	3	0	15.03.2016	0	126	20.07.2016	1779.3	900.018	1.94	12.1248	3.1751	3.5705	1.196	31.0245	24.1291	2	0	0	0
1356	HAL_16	Halle	2016	Control	HEB_08_096	899	8	D		7	2	0	15.03.2016	0	126	20.07.2016	1779.3	898.484	1.9221	12.0133	3.6158	4.4557	1.2397	32.9398	27.758	2	0	0	2
1357	HAL_16	Halle	2016	Control	HEB_22_003	923	22	D		7	1	0	15.03.2016	0	126	20.07.2016	1779.3	898.634	1.7816	11.135	3.1714	3.4168	1.103	32.8285	22.7137	2	0	0	2
1358	HAL_16	Halle	2016	Control	HEB_22_022	925	22	D		8	1	0	15.03.2016	0	126	20.07.2016	1779.3	899.227	1.8127	11.3292	2.9853	4.1603	1.1249	34.3971	25.1451	2	0	2	0
1359	HAL_16	Halle	2016	Control	Scarlett	932	Cultivar	D		8	2	0	15.03.2016	0	126	20.07.2016	1779.3	899.246	1.5557	9.7234	2.9335	4.2969	1.0508	24.8899	18.3179	Hv	Hv	Hv	Hv
1360	HAL_16	Halle	2016	Control	HEB_10_172	906	10	D		8	3	0	15.03.2016	0	126	20.07.2016	1779.3	898.044	1.6001	10.0009	3.0633	4.6462	1.061	26.9768	19.7256	0	0	0	2
1361	HAL_16	Halle	2016	Control	HEB_03_172	889	3	D		8	4	0	15.03.2016	0	126	20.07.2016	1779.3	897.224	1.7866	11.1664	3.255	3.9543	1.0632	27.9345	21.3064	0	2	0	0
1362	HAL_16	Halle	2016	Control	HEB_10_173	907	10	D		9	4	0	15.03.2016	0	126	20.07.2016	1779.3	901.018	1.7147	10.717	3.0044	4.1463	1.0801	31.1889	22.4654	2	0	0	0
1363	HAL_16	Halle	2016	Control	HEB_07_107	898	7	D		9	3	0	15.03.2016	0	126	20.07.2016	1779.3	898.612	1.6759	10.4745	2.9178	4.0156	1.0969	27.8798	18.1851	0	0	0	0
1364	HAL_16	Halle	2016	Control	HEB_01_080	882	1	D		9	2	0	15.03.2016	0	126	20.07.2016	1779.3	899.372	1.9225	12.0153	3.7115	4.369	1.1815	38.6213	26.2457	0	2	0	2
1365	HAL_16	Halle	2016	Control	HEB_10_010	905	10	D		9	1	0	15.03.2016	0	126	20.07.2016	1779.3	899.01	1.7831	11.1442	3.1045	3.7482	1.0475	29.178	17.0554	0	0	0	0
1366	HAL_16	Halle	2016	Control	HEB_22_014	924	22	D		10	1	0	15.03.2016	0	126	20.07.2016	1779.3	897.046	1.9274	12.0465	3.1696	3.953	1.079	31.8826	25.9554	2	2	0	2
1367	HAL_16	Halle	2016	Control	HEB_18_225	915	18	D		10	2	0	15.03.2016	0	126	20.07.2016	1779.3	893.296	1.762	11.0126	3.1348	4.5504	1.1061	33.771	27.871	2	0	2	2
1368	HAL_16	Halle	2016	Control	HEB_20_062	917	20	D		10	3	0	15.03.2016	0	126	20.07.2016	1779.3	892.603	1.6648	10.405	3.3149	4.781	1.1061	32.7191	23.034	0	0	0	2
1369	HAL_16	Halle	2016	Control	HEB_15_082	912	15	D		10	4	0	15.03.2016	0	126	20.07.2016	1779.3	894.162	1.9337	12.0853	3.0952	3.617	1.1046	34.0397	24.0898	2	0	0	2
1370	HAL_16	Halle	2016	Control	HEB_11_025	909	11	D		11	4	0	15.03.2016	0	126	20.07.2016	1779.3	892.38	2.0899	13.062	4.0486	4.6879	1.2755	40.1603	29.6084	0	2	0	2
1371	HAL_16	Halle	2016	Control	Quench	930	Cultivar	D		11	3	0	15.03.2016	0	126	20.07.2016	1779.3	893.232	1.5013	9.3831	2.7594	4.3447	0.968	23.5558	18.7989	Hv	Hv	Hv	Hv
1372	HAL_16	Halle	2016	Control	HEB_21_160	921	21	D		11	2	0	15.03.2016	0	126	20.07.2016	1779.3	893.087	2.067	12.9187	3.5144	4.7206	1.0918	39.6916	28.1723	0	2	0	0
1373	HAL_16	Halle	2016	Control	HEB_06_116	896	6	D		11	1	0	15.03.2016	0	126	20.07.2016	1779.3	890.286	2.0735	12.9593	3.2288	4.322	1.0968	34.0385	28.1921	0	2	0	2
1374	HAL_16	Halle	2016	Control	HEB_04_135	892	4	D		12	1	0	15.03.2016	0	126	20.07.2016	1779.3	892.693	1.687	10.5439	3.5304	5.2089	1.1021	33.7526	24.2382	0	0	0	2
1375	HAL_16	Halle	2016	Control	HEB_08_165	900	8	D		12	2	0	15.03.2016	0	126	20.07.2016	1779.3	894.281	1.6181	10.1129	3.3354	4.883	1.1552	30.7187	17.9613	0	0	0	2
1376	HAL_16	Halle	2016	Control	HEB_15_094	913	15	D		12	3	0	15.03.2016	0	126	20.07.2016	1779.3	894.519	2.0201	12.6255	4.0216	5.1252	1.2497	28.967	22.5709	0	2	2	0
1377	HAL_16	Halle	2016	Control	HEB_21_141	920	21	D		12	4	0	15.03.2016	0	126	20.07.2016	1779.3	894.138	1.7816	11.135	3.8118	5.433	1.1178	40.2936	30.5299	0	0	2	0
1378	HAL_16	Halle	2016	Control	HEB_21_184	922	21	D		13	4	0	15.03.2016	0	126	20.07.2016	1779.3	893.149	1.7074	10.6715	3.5444	5.3793	1.0728	38.8562	25.5801	0	2	0	2
1379	HAL_16	Halle	2016	Control	HEB_08_202	901	8	D		13	3	0	15.03.2016	0	126	20.07.2016	1779.3	892.624	1.611	10.0686	3.1834	5.1489	1.0214	24.3672	17.8181	0	0	2	2
1380	HAL_16	Halle	2016	Control	HEB_10_184	908	10	D		13	2	0	15.03.2016	0	126	20.07.2016	1779.3	896.285	1.6368	10.2297	2.8909	4.2821	1.0255	26.8613	24.0738	2	0	0	2
1381	HAL_16	Halle	2016	Control	HEB_25_020	928	25	D		13	1	0	15.03.2016	0	126	20.07.2016	1779.3	895.913	2.1799	13.6244	3.5321	3.7568	1.2458	31.8415	25.5883	2	2	0	0
1382	HAL_16	Halle	2016	Control	HEB_07_063	897	7	D		14	1	0	15.03.2016	0	126	20.07.2016	1779.3	894.168	1.6842	10.5265	3.3214	4.8712	1.1158	29.6307	25.3841	0	0	2	0
1383	HAL_16	Halle	2016	Control	HEB_05_047	895	5	D		14	2	0	15.03.2016	0	126	20.07.2016	1779.3	896.186	2.0163	12.602	3.0496	3.5416	1.0517	30.9296	20.0374	2	0	0	2
1384	HAL_16	Halle	2016	Control	HEB_22_123	926	22	D		14	3	0	15.03.2016	0	126	20.07.2016	1779.3	897.082	1.7223	10.7641	3.4728	4.9687	1.1493	22.9523	20.1546	0	0	2	2
1385	HAL_16	Halle	2016	Control	HEB_19_076	916	19	D		14	4	0	15.03.2016	0	126	20.07.2016	1779.3	893.986	2.1734	13.5838	3.4647	4.1225	1.2244	37.749	28.9988	2	0	0	0
1386	HAL_16	Halle	2016	Stress	HEB_08_096	535	8	A		2	1	0	15.03.2016	0	126	19.07.2016	1779.3	897.01	1.8472	11.5453	3.503	4.624	1.1215	33.3938	25.7952	2	0	0	2
1387	HAL_16	Halle	2016	Stress	HEB_21_011	555	21	A		2	2	0	15.03.2016	0	126	19.07.2016	1779.3	898.277	1.8892	11.8073	3.4531	4.6746	1.1239	29.8329	24.1852	2	0	2	0
1388	HAL_16	Halle	2016	Stress	HEB_15_082	548	15	A		2	3	0	15.03.2016	0	126	19.07.2016	1779.3	895.689	1.8723	11.7019	3.2169	3.9598	1.062	29.54	21.2386	2	0	0	2
1389	HAL_16	Halle	2016	Stress	HEB_08_165	536	8	A		2	4	0	15.03.2016	0	126	19.07.2016	1779.3	898.108	1.6279	10.1742	3.882	5.0404	1.2241	31.5957	21.854	0	0	0	2
1390	HAL_16	Halle	2016	Stress	HEB_25_020	564	25	A		3	4	0	15.03.2016	0	126	19.07.2016	1779.3	898.386	2.0259	12.6616	3.5388	4.1791	1.1813	28.0736	23.2358	2	2	0	0
1391	HAL_16	Halle	2016	Stress	HEB_01_132	521	1	A		3	3	0	15.03.2016	0	126	19.07.2016	1779.3	896.41	1.4257	8.9105	3.3629	4.5479	1.0768	22.8236	18.6477	0	0	0	0
1392	HAL_16	Halle	2016	Stress	HEB_05_047	531	5	A		3	2	0	15.03.2016	0	126	19.07.2016	1779.3	898.868	1.6955	10.5967	3.3415	3.8921	1.0058	27.685	17.6306	2	0	0	2
1393	HAL_16	Halle	2016	Stress	Marthe	567	Cultivar	A		3	1	0	15.03.2016	0	126	19.07.2016	1779.3	896.871	1.5509	9.6934	3.1489	4.5476	0.9979	22.8631	18.8218	Hv	Hv	Hv	Hv
1394	HAL_16	Halle	2016	Stress	HEB_09_137	539	9	A		4	1	0	15.03.2016	0	126	19.07.2016	1779.3	900.245	1.6018	10.0112	3.5868	4.884	1.0659	24.5188	21.4222	0	0	2	0
1395	HAL_16	Halle	2016	Stress	HEB_20_064	554	20	A		4	2	0	15.03.2016	0	126	19.07.2016	1779.3	895.863	1.5862	9.9136	3.6763	4.8985	1.0354	23.3501	21.9364	0	0	2	2
1396	HAL_16	Halle	2016	Stress	HEB_04_135	528	4	A		4	3	0	15.03.2016	0	126	19.07.2016	1779.3	899.55	1.4096	8.81	3.7015	5.2397	1.0768	30.5204	24.8085	0	0	0	2
1397	HAL_16	Halle	2016	Stress	Scarlett	568	Cultivar	A		4	4	0	15.03.2016	0	126	19.07.2016	1779.3	896.193	1.4495	9.0591	3.4873	4.6123	1.0906	26.5153	20.1525	Hv	Hv	Hv	Hv
1398	HAL_16	Halle	2016	Stress	HEB_20_062	553	20	A		5	4	0	15.03.2016	0	126	19.07.2016	1779.3	896.629	1.6082	10.0515	3.5304	4.9177	1.0648	24.9099	20.5668	0	0	0	2
1399	HAL_16	Halle	2016	Stress	HEB_06_116	532	6	A		5	3	0	15.03.2016	0	126	19.07.2016	1779.3	897.102	1.8889	11.8054	3.2445	4.2847	1.0572	37.6604	24.4808	0	2	0	2
1400	HAL_16	Halle	2016	Stress	HEB_10_172	542	10	A		5	2	0	15.03.2016	0	126	19.07.2016	1779.3	899.187	1.4369	8.9803	3.669	4.8337	1.1058	22.5457	19.6182	0	0	0	2
1401	HAL_16	Halle	2016	Stress	HEB_04_123	527	4	A		5	1	0	15.03.2016	0	126	19.07.2016	1779.3	900.848	2.0436	12.7727	3.8218	3.8537	1.1799	32.9596	23.8753	2	2	0	0
1402	HAL_16	Halle	2016	Stress	HEB_10_173	543	10	A		6	1	0	15.03.2016	0	126	19.07.2016	1779.3	901.997	1.6674	10.4213	3.603	4.9194	1.0529	23.3263	17.059	2	0	0	0
1403	HAL_16	Halle	2016	Stress	HEB_09_163	540	9	A		6	2	0	15.03.2016	0	126	19.07.2016	1779.3	903.109	2.2135	13.8342	3.9568	4.2018	1.1701	34.3362	26.2604	2	2	0	0
1404	HAL_16	Halle	2016	Stress	HEB_01_080	518	1	A		6	3	0	15.03.2016	0	126	19.07.2016	1779.3	898.605	1.8573	11.6083	3.9386	4.8873	1.161	35.7653	28.6479	0	2	0	2
1405	HAL_16	Halle	2016	Stress	HEB_05_043	530	5	A		6	4	0	15.03.2016	0	126	19.07.2016	1779.3	900.508	1.7501	10.9383	3.2901	3.8481	1.1286	31.1797	20.5145	2	0	0	0
1406	HAL_16	Halle	2016	Stress	Barke	565	Cultivar	A		7	4	0	15.03.2016	0	126	19.07.2016	1779.3	897.374	1.4242	8.901	3.4745	4.5811	1.0427	22.3346	18.1015	Hv	Hv	Hv	Hv
1407	HAL_16	Halle	2016	Stress	HEB_07_063	533	7	A		7	3	0	15.03.2016	0	126	19.07.2016	1779.3	899.235	1.6725	10.4533	3.6722	4.8175	1.1016	27.8545	22.9872	0	0	2	0
1408	HAL_16	Halle	2016	Stress	HEB_22_014	560	22	A		7	2	0	15.03.2016	0	126	19.07.2016	1779.3	897.784	1.7443	10.9018	3.4795	4.1471	1.0617	31.2929	23.3377	2	2	0	2
1409	HAL_16	Halle	2016	Stress	HEB_07_107	534	7	A		7	1	0	15.03.2016	0	126	19.07.2016	1779.3	896.209	1.6213	10.133	3.1926	4.2495	1.013	25.2309	18.2646	0	0	0	0
1410	HAL_16	Halle	2016	Stress	HEB_10_010	541	10	A		8	1	0	15.03.2016	0	126	19.07.2016	1779.3	897.015	1.7346	10.8415	3.3801	4.0318	1.0357	25.2374	17.9994	0	0	0	0
1411	HAL_16	Halle	2016	Stress	HEB_03_085	524	3	A		8	2	0	15.03.2016	0	126	19.07.2016	1779.3	895.532	1.5879	9.9243	3.6333	4.3328	1.0855	33.259	26.9737	2	0	2	0
1412	HAL_16	Halle	2016	Stress	HEB_25_014	563	25	A		8	3	0	15.03.2016	0	126	19.07.2016	1779.3	894.06	1.5323	9.5771	3.2633	4.2063	1.022	22.5015	19.4282	0	2	0	0
1413	HAL_16	Halle	2016	Stress	HEB_19_076	552	19	A		8	4	0	15.03.2016	0	126	19.07.2016	1779.3	896.907	1.9188	11.9926	3.2978	3.7454	1.1033	40.2766	24.5786	2	0	0	0
1414	HAL_16	Halle	2016	Stress	HEB_22_022	561	22	A		9	4	0	15.03.2016	0	126	19.07.2016	1779.3	896.588	1.9418	12.1363	3.4152	4.2917	1.0933	31.7063	24.2425	2	0	2	0
1415	HAL_16	Halle	2016	Stress	HEB_03_172	525	3	A		9	3	0	15.03.2016	0	126	19.07.2016	1779.3	895.665	1.5642	9.7763	3.4428	4.2138	0.9978	22.4738	19.0598	0	2	0	0
1416	HAL_16	Halle	2016	Stress	HEB_08_202	537	8	A		9	2	0	15.03.2016	0	126	19.07.2016	1779.3	896.185	1.4595	9.122	3.4851	5.1326	0.9771	20.4157	17.2258	0	0	2	2
1417	HAL_16	Halle	2016	Stress	HEB_03_040	523	3	A		9	1	0	15.03.2016	0	126	19.07.2016	1779.3	895.029	1.5999	9.9997	3.3478	4.9457	1.0506	28.6255	20.8303	0	0	0	0
1418	HAL_16	Halle	2016	Stress	HEB_11_025	545	11	A		10	1	0	15.03.2016	0	126	19.07.2016	1779.3	896.24	2.4491	15.307	4.2685	4.5105	1.2748	37.889	31.4476	0	2	0	2
1419	HAL_16	Halle	2016	Stress	HEB_22_123	562	22	A		10	2	0	15.03.2016	0	126	19.07.2016	1779.3	894.656	1.6431	10.2693	3.8156	4.9399	1.1429	27.538	22.3291	0	0	2	2
1420	HAL_16	Halle	2016	Stress	HEB_01_032	517	1	A		10	3	0	15.03.2016	0	126	19.07.2016	1779.3	895.861	1.5181	9.4881	3.4319	3.8592	1.0979	25.2825	19.4073	0	2	0	0
1421	HAL_16	Halle	2016	Stress	Quench	566	Cultivar	A		10	4	0	15.03.2016	0	126	19.07.2016	1779.3	898.32	1.3247	8.2793	3.332	4.7686	0.9854	20.6572	19.7793	Hv	Hv	Hv	Hv
1422	HAL_16	Halle	2016	Stress	HEB_16_064	550	16	A		11	4	0	15.03.2016	0	126	19.07.2016	1779.3	897.482	1.6156	10.0977	3.3719	4.6616	0.9664	27.2242	20.2712	2	0	0	0
1423	HAL_16	Halle	2016	Stress	HEB_15_094	549	15	A		11	3	0	15.03.2016	0	126	19.07.2016	1779.3	902.053	1.7405	10.878	4.2827	5.4137	1.2177	26.2868	21.2339	0	2	2	0
1424	HAL_16	Halle	2016	Stress	HEB_04_112	526	4	A		11	2	0	15.03.2016	0	126	19.07.2016	1779.3	905.859	1.7442	10.9013	3.3337	4.6889	1.0533	28.5536	20.9889	2	0	2	0
1425	HAL_16	Halle	2016	Stress	HEB_01_104	520	1	A		11	1	0	15.03.2016	0	126	19.07.2016	1779.3	903.61	1.5715	9.8217	3.1836	4.3199	0.9985	28.4929	17.6636	2	0	0	0
1426	HAL_16	Halle	2016	Stress	HEB_10_184	544	10	A		12	1	0	15.03.2016	0	126	19.07.2016	1779.3	906.139	1.6995	10.622	3.4095	4.8291	1.0346	26.4559	22.5019	2	0	0	2
1427	HAL_16	Halle	2016	Stress	HEB_14_045	547	14	A		12	2	0	15.03.2016	0	126	19.07.2016	1779.3	905.41	1.8113	11.3208	4.0836	5.0802	1.1748	28.4787	24.0788	0	2	2	2
1428	HAL_16	Halle	2016	Stress	HEB_01_093	519	1	A		12	3	0	15.03.2016	0	126	19.07.2016	1779.3	902.226	1.9396	12.1228	3.9897	5.0083	1.2245	35.279	22.6185	2	2	0	0
1429	HAL_16	Halle	2016	Stress	HEB_04_149	529	4	A		12	4	0	15.03.2016	0	126	19.07.2016	1779.3	900.135	1.422	8.8876	3.7044	5.2304	1.0123	23.6969	19.7962	0	2	0	2
1430	HAL_16	Halle	2016	Stress	HEB_21_184	558	21	A		13	4	0	15.03.2016	0	126	19.07.2016	1779.3	900.41	1.6104	10.0649	3.8854	6.0932	1.1038	31.7382	26.1852	0	2	0	2
1431	HAL_16	Halle	2016	Stress	HEB_18_225	551	18	A		13	3	0	15.03.2016	0	126	19.07.2016	1779.3	902.506	1.8393	11.4958	3.8585	5.2385	1.1777	33.4517	29.2613	2	0	2	2
1432	HAL_16	Halle	2016	Stress	HEB_22_003	559	22	A		13	2	0	15.03.2016	0	126	19.07.2016	1779.3	903.928	1.7147	10.7171	3.4838	4.0854	1.085	32.2645	20.5858	2	0	0	2
1433	HAL_16	Halle	2016	Stress	HEB_21_160	557	21	A		13	1	0	15.03.2016	0	126	19.07.2016	1779.3	906.619	1.6876	10.5474	3.5724	4.7079	1.0275	30.5021	23.0042	0	2	0	0
1434	HAL_16	Halle	2016	Stress	HEB_09_033	538	9	A		14	1	0	15.03.2016	0	126	19.07.2016	1779.3	903.887	1.914	11.9622	4.0136	5.0509	1.1794	28.7454	25.0832	0	2	2	0
1435	HAL_16	Halle	2016	Stress	HEB_21_141	556	21	A		14	2	0	15.03.2016	0	126	19.07.2016	1779.3	903.263	1.6606	10.379	3.9589	5.9161	1.0935	29.5838	30.3835	0	0	2	0
1436	HAL_16	Halle	2016	Stress	HEB_02_040	522	2	A		14	3	0	15.03.2016	0	126	19.07.2016	1779.3	902.091	1.5852	9.9075	3.7177	4.8912	1.0596	23.3552	20.4065	0	0	0	2
1437	HAL_16	Halle	2016	Stress	HEB_11_098	546	11	A		14	4	0	15.03.2016	0	126	19.07.2016	1779.3	903.91	1.7701	11.063	3.6955	4.106	1.0614	29.9773	24.7778	2	0	2	0
1438	HAL_16	Halle	2016	Stress	HEB_09_137	591	9	B		2	1	0	15.03.2016	0	126	19.07.2016	1779.3	902.286	1.7733	11.083	3.7703	5.0318	1.0957	25.8314	20.6893	0	0	2	0
1439	HAL_16	Halle	2016	Stress	HEB_03_172	577	3	B		2	2	0	15.03.2016	0	126	19.07.2016	1779.3	896.834	1.5833	9.8959	3.5724	4.3503	1.046	26.0737	19.7938	0	2	0	0
1440	HAL_16	Halle	2016	Stress	HEB_01_132	573	1	B		2	3	0	15.03.2016	0	126	19.07.2016	1779.3	895.932	1.3729	8.5804	3.2255	4.4261	1.0592	24.8073	14.9389	0	0	0	0
1441	HAL_16	Halle	2016	Stress	HEB_04_149	581	4	B		2	4	0	15.03.2016	0	126	19.07.2016	1779.3	896.953	1.4271	8.9191	3.5546	4.82	0.9906	24.4214	18.933	0	2	0	2
1442	HAL_16	Halle	2016	Stress	HEB_21_011	607	21	B		3	4	0	15.03.2016	0	126	19.07.2016	1779.3	896.512	1.7066	10.6663	3.6247	4.4964	1.1632	32.2433	21.9716	2	0	2	0
1443	HAL_16	Halle	2016	Stress	HEB_10_010	593	10	B		3	3	0	15.03.2016	0	126	19.07.2016	1779.3	900.05	1.611	10.0689	3.4384	4.1261	1.0683	27.223	15.6731	0	0	0	0
1444	HAL_16	Halle	2016	Stress	HEB_04_112	578	4	B		3	2	0	15.03.2016	0	126	19.07.2016	1779.3	900.603	1.61	10.0627	3.299	4.6336	1.0637	28.5917	19.3957	2	0	2	0
1445	HAL_16	Halle	2016	Stress	HEB_15_094	601	15	B		3	1	0	15.03.2016	0	126	19.07.2016	1779.3	902.215	2.0948	13.0928	4.5146	5.2862	1.3157	28.1862	21.556	0	2	2	0
1446	HAL_16	Halle	2016	Stress	HEB_21_184	610	21	B		4	1	0	15.03.2016	0	126	19.07.2016	1779.3	898.798	1.5354	9.5962	3.6891	5.3906	1.0819	39.027	26.3117	0	2	0	2
1447	HAL_16	Halle	2016	Stress	HEB_11_098	598	11	B		4	2	0	15.03.2016	0	126	19.07.2016	1779.3	900.06	1.7554	10.9715	3.6045	4.0807	1.1022	34.6145	21.6708	2	0	2	0
1448	HAL_16	Halle	2016	Stress	HEB_10_172	594	10	B		4	3	0	15.03.2016	0	126	19.07.2016	1779.3	897.709	1.515	9.4686	3.7538	5.2986	1.1383	24.1266	19.803	0	0	0	2
1449	HAL_16	Halle	2016	Stress	HEB_02_040	574	2	B		4	4	0	15.03.2016	0	126	19.07.2016	1779.3	897.862	1.6595	10.3719	3.5614	4.6533	1.0379	25.8276	19.0023	0	0	0	2
1450	HAL_16	Halle	2016	Stress	HEB_07_063	585	7	B		5	4	0	15.03.2016	0	126	19.07.2016	1779.3	897.19	1.6942	10.5886	3.8361	5.2658	1.1527	27.0675	23.973	0	0	2	0
1451	HAL_16	Halle	2016	Stress	HEB_08_096	587	8	B		5	3	0	15.03.2016	0	126	19.07.2016	1779.3	898.12	1.8149	11.3431	4.1101	4.89	1.2475	35.0381	28.2931	2	0	0	2
1452	HAL_16	Halle	2016	Stress	HEB_03_085	576	3	B		5	2	0	15.03.2016	0	126	19.07.2016	1779.3	896.966	1.5943	9.9641	3.5704	4.7613	1.0779	28.54	22.031	2	0	2	0
1453	HAL_16	Halle	2016	Stress	HEB_07_107	586	7	B		5	1	0	15.03.2016	0	126	19.07.2016	1779.3	895.537	1.5298	9.5613	3.4029	4.6625	1.1112	25.0254	17.3298	0	0	0	0
1454	HAL_16	Halle	2016	Stress	HEB_09_033	590	9	B		6	1	0	15.03.2016	0	126	19.07.2016	1779.3	899.298	1.8904	11.8148	3.6824	4.7605	1.1558	26.7035	20.4088	0	2	2	0
1455	HAL_16	Halle	2016	Stress	HEB_22_003	611	22	B		6	2	0	15.03.2016	0	126	19.07.2016	1779.3	897.595	1.66	10.375	3.4686	4.0279	1.0732	30.2139	21.8617	2	0	0	2
1456	HAL_16	Halle	2016	Stress	HEB_03_040	575	3	B		6	3	0	15.03.2016	0	126	19.07.2016	1779.3	898.566	1.4913	9.3204	3.3786	5.6959	1.0592	27.2434	18.1228	0	0	0	0
1457	HAL_16	Halle	2016	Stress	Barke	617	Cultivar	B		6	4	0	15.03.2016	0	126	19.07.2016	1779.3	897.17	1.4379	8.9866	3.4085	4.7515	1.0403	23.834	17.4493	Hv	Hv	Hv	Hv
1458	HAL_16	Halle	2016	Stress	HEB_08_202	589	8	B		7	4	0	15.03.2016	0	126	19.07.2016	1779.3	899.052	1.4905	9.3154	3.5992	5.4088	1.0029	22.2285	18.0367	0	0	2	2
1459	HAL_16	Halle	2016	Stress	HEB_22_022	613	22	B		7	3	0	15.03.2016	0	126	19.07.2016	1779.3	899.506	1.6342	10.2139	3.2643	4.7712	1.0727	33.2514	23.4687	2	0	2	0
1460	HAL_16	Halle	2016	Stress	HEB_01_080	570	1	B		7	2	0	15.03.2016	0	126	19.07.2016	1779.3	898.542	1.6916	10.5727	3.9641	4.675	1.1746	35.5855	25.8496	0	2	0	2
1461	HAL_16	Halle	2016	Stress	HEB_01_032	569	1	B		7	1	0	15.03.2016	0	126	19.07.2016	1779.3	898.481	1.5081	9.4256	3.5924	4.2667	1.1309	26.0162	17.8892	0	2	0	0
1462	HAL_16	Halle	2016	Stress	HEB_21_141	608	21	B		8	1	0	15.03.2016	0	126	19.07.2016	1779.3	899.75	1.5671	9.7944	3.6624	5.3822	1.0394	29.7713	25.3482	0	0	2	0
1463	HAL_16	Halle	2016	Stress	HEB_25_014	615	25	B		8	2	0	15.03.2016	0	126	19.07.2016	1779.3	898.228	1.6254	10.1589	3.3017	4.4504	1.0628	24.3605	17.0091	0	2	0	0
1464	HAL_16	Halle	2016	Stress	HEB_22_123	614	22	B		8	3	0	15.03.2016	0	126	19.07.2016	1779.3	898.076	1.5478	9.6735	3.8417	5.6234	1.1348	20.9561	18.3657	0	0	2	2
1465	HAL_16	Halle	2016	Stress	HEB_01_093	571	1	B		8	4	0	15.03.2016	0	126	19.07.2016	1779.3	896.457	2.0414	12.7586	4.0399	4.5539	1.2821	30.8077	22.8046	2	2	0	0
1466	HAL_16	Halle	2016	Stress	HEB_06_116	584	6	B		9	4	0	15.03.2016	0	126	19.07.2016	1779.3	897.05	1.9062	11.9141	3.2939	4.1486	1.0761	31.056	22.5138	0	2	0	2
1467	HAL_16	Halle	2016	Stress	HEB_11_025	597	11	B		9	3	0	15.03.2016	0	126	19.07.2016	1779.3	897.809	2.3056	14.4101	4.2783	4.7553	1.2689	34.8071	25.9749	0	2	0	2
1468	HAL_16	Halle	2016	Stress	HEB_01_104	572	1	B		9	2	0	15.03.2016	0	126	19.07.2016	1779.3	896.802	1.5611	9.7569	3.2306	4.0658	1.0248	29.9537	17.8366	2	0	0	0
1469	HAL_16	Halle	2016	Stress	HEB_14_045	599	14	B		9	1	0	15.03.2016	0	126	19.07.2016	1779.3	900.191	1.7552	10.9699	4.0404	5.1401	1.1911	26.2655	24.8604	0	2	2	2
1470	HAL_16	Halle	2016	Stress	HEB_22_014	612	22	B		10	1	0	15.03.2016	0	126	19.07.2016	1779.3	897.983	1.8152	11.3449	3.5808	4.4043	1.1036	32.373	25.6828	2	2	0	2
1471	HAL_16	Halle	2016	Stress	HEB_04_123	579	4	B		10	2	0	15.03.2016	0	126	19.07.2016	1779.3	897.455	1.9165	11.9783	3.9876	4.2382	1.2006	33.626	24.5056	2	2	0	0
1472	HAL_16	Halle	2016	Stress	HEB_19_076	604	19	B		10	3	0	15.03.2016	0	126	19.07.2016	1779.3	898.112	2.0042	12.5263	3.6502	4.2846	1.1607	34.9844	24.0994	2	0	0	0
1473	HAL_16	Halle	2016	Stress	HEB_10_184	596	10	B		10	4	0	15.03.2016	0	126	19.07.2016	1779.3	896.591	1.4945	9.3409	3.1157	4.6059	0.9693	25.5028	18.3493	2	0	0	2
1474	HAL_16	Halle	2016	Stress	HEB_25_020	616	25	B		11	4	0	15.03.2016	0	126	19.07.2016	1779.3	899.854	1.8948	11.8422	3.9011	4.6981	1.1766	28.6494	22.1807	2	2	0	0
1475	HAL_16	Halle	2016	Stress	HEB_16_064	602	16	B		11	3	0	15.03.2016	0	126	19.07.2016	1779.3	899.16	1.7794	11.1215	3.7435	4.9018	1.0436	29.4995	23.6927	2	0	0	0
1476	HAL_16	Halle	2016	Stress	Scarlett	620	Cultivar	B		11	2	0	15.03.2016	0	126	19.07.2016	1779.3	899.26	1.4679	9.1742	3.3596	4.3796	1.0764	23.0414	17.5409	Hv	Hv	Hv	Hv
1477	HAL_16	Halle	2016	Stress	HEB_18_225	603	18	B		11	1	0	15.03.2016	0	126	19.07.2016	1779.3	896.634	1.7845	11.1528	3.7341	4.9142	1.1724	32.63	27.9443	2	0	2	2
1478	HAL_16	Halle	2016	Stress	HEB_08_165	588	8	B		12	1	0	15.03.2016	0	126	19.07.2016	1779.3	896.622	1.8291	11.4318	3.9656	5.0385	1.2175	29.1289	22.2833	0	0	0	2
1479	HAL_16	Halle	2016	Stress	HEB_04_135	580	4	B		12	2	0	15.03.2016	0	126	19.07.2016	1779.3	897.792	1.526	9.5373	3.6293	5.1802	1.0601	28.7237	23.0564	0	0	0	2
1480	HAL_16	Halle	2016	Stress	Marthe	619	Cultivar	B		12	3	0	15.03.2016	0	126	19.07.2016	1779.3	896.809	1.5611	9.7568	3.3355	4.8485	1.0203	32.2196	19.4586	Hv	Hv	Hv	Hv
1481	HAL_16	Halle	2016	Stress	HEB_15_082	600	15	B		12	4	0	15.03.2016	0	126	19.07.2016	1779.3	900.065	1.8888	11.8047	3.3558	3.9902	1.0797	33.9789	21.6071	2	0	0	2
1482	HAL_16	Halle	2016	Stress	HEB_20_062	605	20	B		13	4	0	15.03.2016	0	126	19.07.2016	1779.3	898.484	1.7363	10.8516	3.7349	4.9684	1.0883	28.1196	21.7672	0	0	0	2
1483	HAL_16	Halle	2016	Stress	HEB_21_160	609	21	B		13	3	0	15.03.2016	0	126	19.07.2016	1779.3	901.8	1.8186	11.3662	3.7217	4.5655	1.0696	31.8393	25.7557	0	2	0	0
1484	HAL_16	Halle	2016	Stress	Quench	618	Cultivar	B		13	2	0	15.03.2016	0	126	19.07.2016	1779.3	902.74	1.3958	8.7234	3.4005	4.9978	0.9977	21.0239	18.6838	Hv	Hv	Hv	Hv
1485	HAL_16	Halle	2016	Stress	HEB_05_043	582	5	B		13	1	0	15.03.2016	0	126	19.07.2016	1779.3	903.494	1.8152	11.3448	3.493	3.9967	1.1751	32.619	21.693	2	0	0	0
1486	HAL_16	Halle	2016	Stress	HEB_05_047	583	5	B		14	1	0	15.03.2016	0	126	19.07.2016	1779.3	904.361	1.8687	11.6795	3.3904	3.8155	1.0578	27.7083	17.6237	2	0	0	2
1487	HAL_16	Halle	2016	Stress	HEB_09_163	592	9	B		14	2	0	15.03.2016	0	126	19.07.2016	1779.3	904.043	2.1902	13.6885	4.212	4.5269	1.2569	38.8405	28.1475	2	2	0	0
1488	HAL_16	Halle	2016	Stress	HEB_20_064	606	20	B		14	3	0	15.03.2016	0	126	19.07.2016	1779.3	896.707	1.5947	9.967	3.8701	5.1904	1.0919	25.828	22.2036	0	0	2	2
1489	HAL_16	Halle	2016	Stress	HEB_10_173	595	10	B		14	4	0	15.03.2016	0	126	19.07.2016	1779.3	898.644	1.6024	10.0151	3.6336	4.8304	1.0339	21.7465	18.1835	2	0	0	0
1490	HAL_16	Halle	2016	Stress	HEB_07_107	638	7	C		2	1	0	15.03.2016	0	126	20.07.2016	1779.3	896.407	1.6315	10.197	3.5043	4.7428	1.1493	26.3108	18.8113	0	0	0	0
1491	HAL_16	Halle	2016	Stress	HEB_09_163	644	9	C		2	2	0	15.03.2016	0	126	20.07.2016	1779.3	897.587	2.2237	13.8984	4.2864	4.5544	1.2413	39.035	29.2783	2	2	0	0
1492	HAL_16	Halle	2016	Stress	HEB_25_020	668	25	C		2	3	0	15.03.2016	0	126	20.07.2016	1779.3	902.814	1.9727	12.3295	3.7884	4.5177	1.1489	25.3906	21.8828	2	2	0	0
1493	HAL_16	Halle	2016	Stress	HEB_10_173	647	10	C		2	4	0	15.03.2016	0	126	20.07.2016	1779.3	905.377	1.5993	9.9958	3.4018	4.5659	1.0555	27.258	20.2665	2	0	0	0
1494	HAL_16	Halle	2016	Stress	HEB_22_014	664	22	C		3	4	0	15.03.2016	0	126	20.07.2016	1779.3	904.736	1.6657	10.4105	3.7431	4.4546	1.1291	32.7409	26.8082	2	2	0	2
1495	HAL_16	Halle	2016	Stress	HEB_16_064	654	16	C		3	3	0	15.03.2016	0	126	20.07.2016	1779.3	902.478	1.5613	9.7579	3.4402	4.4021	1.0182	22.6602	20.0782	2	0	0	0
1496	HAL_16	Halle	2016	Stress	HEB_19_076	656	19	C		3	2	0	15.03.2016	0	126	20.07.2016	1779.3	895.715	1.9225	12.0155	3.6493	4.1844	1.1947	33.9377	23.8844	2	0	0	0
1497	HAL_16	Halle	2016	Stress	HEB_21_141	660	21	C		3	1	0	15.03.2016	0	126	20.07.2016	1779.3	903.087	1.6145	10.0904	3.798	5.2118	1.0685	29.2328	27.4178	0	0	2	0
1498	HAL_16	Halle	2016	Stress	HEB_05_047	635	5	C		4	1	0	15.03.2016	0	126	20.07.2016	1779.3	897.59	1.7001	10.6257	3.4852	3.8615	1.0531	24.2684	18.2927	2	0	0	2
1499	HAL_16	Halle	2016	Stress	HEB_01_080	622	1	C		4	2	0	15.03.2016	0	126	20.07.2016	1779.3	903.414	1.6139	10.0867	3.732	4.3891	1.0981	24.4816	21.6121	0	2	0	2
1500	HAL_16	Halle	2016	Stress	HEB_02_040	626	2	C		4	3	0	15.03.2016	0	126	20.07.2016	1779.3	903.354	1.5487	9.6792	3.5927	4.7193	1.0157	20.2483	20.1274	0	0	0	2
1501	HAL_16	Halle	2016	Stress	HEB_10_010	645	10	C		4	4	0	15.03.2016	0	126	20.07.2016	1779.3	904.495	1.6871	10.5446	3.4645	4.0409	1.0323	25.1319	17.9711	0	0	0	0
1502	HAL_16	Halle	2016	Stress	HEB_03_172	629	3	C		5	4	0	15.03.2016	0	126	20.07.2016	1779.3	901.751	1.4538	9.0865	3.6865	4.5696	1.059	21.597	18.6794	0	2	0	0
1503	HAL_16	Halle	2016	Stress	Quench	670	Cultivar	C		5	3	0	15.03.2016	0	126	20.07.2016	1779.3	904.688	1.3198	8.2487	3.2686	4.7164	0.9745	18.3601	17.0334	Hv	Hv	Hv	Hv
1504	HAL_16	Halle	2016	Stress	HEB_20_062	657	20	C		5	2	0	15.03.2016	0	126	20.07.2016	1779.3	895.592	1.6939	10.5866	3.5663	5.0344	1.0708	26.3106	21.3183	0	0	0	2
1505	HAL_16	Halle	2016	Stress	HEB_04_149	633	4	C		5	1	0	15.03.2016	0	126	20.07.2016	1779.3	894.355	1.3898	8.6864	3.6659	4.9815	1.0134	21.9941	19.6313	0	2	0	2
1506	HAL_16	Halle	2016	Stress	HEB_01_093	623	1	C		6	1	0	15.03.2016	0	126	20.07.2016	1779.3	896.204	2.1178	13.2364	4.1375	4.7268	1.3176	31.7048	22.7399	2	2	0	0
1507	HAL_16	Halle	2016	Stress	HEB_01_104	624	1	C		6	2	0	15.03.2016	0	126	20.07.2016	1779.3	895.965	1.4956	9.3475	3.4663	4.4576	1.0545	29.4596	17.7443	2	0	0	0
1508	HAL_16	Halle	2016	Stress	HEB_21_160	661	21	C		6	3	0	15.03.2016	0	126	20.07.2016	1779.3	897.068	1.7892	11.1823	3.6933	4.7879	1.0587	35.7315	24.7079	0	2	0	0
1509	HAL_16	Halle	2016	Stress	HEB_14_045	651	14	C		6	4	0	15.03.2016	0	126	20.07.2016	1779.3	896.015	1.8995	11.872	4.2441	5.2774	1.2468	30.5615	27.2927	0	2	2	2
1510	HAL_16	Halle	2016	Stress	HEB_11_098	650	11	C		7	4	0	15.03.2016	0	126	20.07.2016	1779.3	897.817	1.7604	11.0024	3.8452	4.1555	1.1028	29.1079	23.489	2	0	2	0
1511	HAL_16	Halle	2016	Stress	HEB_04_123	631	4	C		7	3	0	15.03.2016	0	126	20.07.2016	1779.3	898.038	1.8852	11.7826	4.085	4.3826	1.2426	39.928	23.1472	2	2	0	0
1512	HAL_16	Halle	2016	Stress	HEB_21_184	662	21	C		7	2	0	15.03.2016	0	126	20.07.2016	1779.3	896.604	1.5715	9.8218	3.7823	5.5014	1.0912	37.6479	25.0867	0	2	0	2
1513	HAL_16	Halle	2016	Stress	HEB_15_082	652	15	C		7	1	0	15.03.2016	0	126	20.07.2016	1779.3	904.313	1.7417	10.8853	3.3337	4.0224	1.0814	28.3938	19.8422	2	0	0	2
1514	HAL_16	Halle	2016	Stress	HEB_10_184	648	10	C		8	1	0	15.03.2016	0	126	20.07.2016	1779.3	895.199	1.4533	9.0832	3.3622	4.8305	1.0458	23.9857	20.121	2	0	0	2
1515	HAL_16	Halle	2016	Stress	HEB_01_132	625	1	C		8	2	0	15.03.2016	0	126	20.07.2016	1779.3	900.334	1.4128	8.8301	3.356	4.5267	1.0523	21.6683	14.9029	0	0	0	0
1516	HAL_16	Halle	2016	Stress	HEB_05_043	634	5	C		8	3	0	15.03.2016	0	126	20.07.2016	1779.3	905.99	1.6843	10.5272	3.7374	4.2502	1.1625	27.692	21.3478	2	0	0	0
1517	HAL_16	Halle	2016	Stress	HEB_08_096	639	8	C		8	4	0	15.03.2016	0	126	20.07.2016	1779.3	903.434	1.8839	11.7745	4.0474	4.9273	1.2366	33.0099	26.6623	2	0	0	2
1518	HAL_16	Halle	2016	Stress	HEB_09_033	642	9	C		9	4	0	15.03.2016	0	126	20.07.2016	1779.3	897.137	1.701	10.631	3.8052	5.0986	1.1668	26.2842	20.6991	0	2	2	0
1519	HAL_16	Halle	2016	Stress	HEB_08_202	641	8	C		9	3	0	15.03.2016	0	126	20.07.2016	1779.3	895.937	1.4744	9.2152	3.7688	5.7909	1.0387	21.517	18.3304	0	0	2	2
1520	HAL_16	Halle	2016	Stress	HEB_07_063	637	7	C		9	2	0	15.03.2016	0	126	20.07.2016	1779.3	896.686	1.7018	10.6364	3.8465	5.4954	1.1764	26.3907	23.1654	0	0	2	0
1521	HAL_16	Halle	2016	Stress	HEB_03_085	628	3	C		9	1	0	15.03.2016	0	126	20.07.2016	1779.3	903.941	1.7214	10.7584	3.8551	4.8341	1.1617	35.5179	25.8592	2	0	2	0
1522	HAL_16	Halle	2016	Stress	HEB_06_116	636	6	C		10	1	0	15.03.2016	0	126	20.07.2016	1779.3	903.995	1.8297	11.4353	3.4431	4.8173	1.1168	32.2739	28.1893	0	2	0	2
1523	HAL_16	Halle	2016	Stress	HEB_04_112	630	4	C		10	2	0	15.03.2016	0	126	20.07.2016	1779.3	904.081	1.7642	11.0264	3.2228	4.8054	1.052	38.0025	21.9488	2	0	2	0
1524	HAL_16	Halle	2016	Stress	HEB_10_172	646	10	C		10	3	0	15.03.2016	0	126	20.07.2016	1779.3	904.601	1.5576	9.735	3.78	5.5742	1.1384	24.5638	22.5761	0	0	0	2
1525	HAL_16	Halle	2016	Stress	HEB_01_032	621	1	C		10	4	0	15.03.2016	0	126	20.07.2016	1779.3	902.871	1.5063	9.4144	3.7089	4.545	1.1544	28.3396	19.1084	0	2	0	0
1526	HAL_16	Halle	2016	Stress	Marthe	671	Cultivar	C		11	4	0	15.03.2016	0	126	20.07.2016	1779.3	904.25	1.5361	9.6005	3.3521	4.9531	0.997	26.5816	18.9024	Hv	Hv	Hv	Hv
1527	HAL_16	Halle	2016	Stress	HEB_18_225	655	18	C		11	3	0	15.03.2016	0	126	20.07.2016	1779.3	899.226	1.8394	11.496	3.791	5.2448	1.1543	37.0302	30.0483	2	0	2	2
1528	HAL_16	Halle	2016	Stress	HEB_09_137	643	9	C		11	2	0	15.03.2016	0	126	20.07.2016	1779.3	899.326	1.7402	10.8762	3.355	4.8494	1.002	26.5229	17.8675	0	0	2	0
1529	HAL_16	Halle	2016	Stress	HEB_08_165	640	8	C		11	1	0	15.03.2016	0	126	20.07.2016	1779.3	897.972	1.6671	10.4193	3.9969	5.3328	1.2014	30.0911	22.5014	0	0	0	2
1530	HAL_16	Halle	2016	Stress	HEB_21_011	659	21	C		12	1	0	15.03.2016	0	126	20.07.2016	1779.3	898.28	1.7099	10.6871	3.543	4.7273	1.1139	27.5159	21.1137	2	0	2	0
1531	HAL_16	Halle	2016	Stress	HEB_15_094	653	15	C		12	2	0	15.03.2016	0	126	20.07.2016	1779.3	900.18	2.0663	12.9141	4.6972	5.7113	1.3155	30.9557	22.878	0	2	2	0
1532	HAL_16	Halle	2016	Stress	HEB_03_040	627	3	C		12	3	0	15.03.2016	0	126	20.07.2016	1779.3	898.407	1.4926	9.329	3.7182	5.8483	1.1119	26.6765	20.2084	0	0	0	0
1533	HAL_16	Halle	2016	Stress	HEB_04_135	632	4	C		12	4	0	15.03.2016	0	126	20.07.2016	1779.3	898.466	1.6439	10.2745	3.9743	5.633	1.1631	31.1452	25.6352	0	0	0	2
1534	HAL_16	Halle	2016	Stress	Barke	669	Cultivar	C		13	4	0	15.03.2016	0	126	20.07.2016	1779.3	897.151	1.4513	9.0704	3.6564	5.0608	1.0766	24.7672	17.7262	Hv	Hv	Hv	Hv
1535	HAL_16	Halle	2016	Stress	HEB_25_014	667	25	C		13	3	0	15.03.2016	0	126	20.07.2016	1779.3	897.69	1.5796	9.8726	3.6102	4.7809	1.1043	23.2981	19.1297	0	2	0	0
1536	HAL_16	Halle	2016	Stress	HEB_22_022	665	22	C		13	2	0	15.03.2016	0	126	20.07.2016	1779.3	899.182	1.8039	11.2741	3.7016	5.0647	1.1394	43.9982	22.9234	2	0	2	0
1537	HAL_16	Halle	2016	Stress	HEB_20_064	658	20	C		13	1	0	15.03.2016	0	126	20.07.2016	1779.3	896.516	1.5716	9.8227	3.8906	5.4709	1.0921	24.0184	20.7932	0	0	2	2
1538	HAL_16	Halle	2016	Stress	Scarlett	672	Cultivar	C		14	1	0	15.03.2016	0	126	20.07.2016	1779.3	895.566	1.5298	9.561	3.4438	4.8741	1.1034	22.0696	18.2604	Hv	Hv	Hv	Hv
1539	HAL_16	Halle	2016	Stress	HEB_11_025	649	11	C		14	2	0	15.03.2016	0	126	20.07.2016	1779.3	896.569	1.9396	12.1226	4.0817	4.9143	1.1906	34.6869	24.8385	0	2	0	2
1540	HAL_16	Halle	2016	Stress	HEB_22_003	663	22	C		14	3	0	15.03.2016	0	126	20.07.2016	1779.3	898.319	1.633	10.2066	3.3865	3.933	1.0816	31.6455	20.6137	2	0	0	2
1541	HAL_16	Halle	2016	Stress	HEB_22_123	666	22	C		14	4	0	15.03.2016	0	126	20.07.2016	1779.3	896.317	1.5285	9.553	3.8901	5.6404	1.1745	34.5853	19.2475	0	0	2	2
1542	HAL_16	Halle	2016	Stress	HEB_18_225	707	18	D		2	1	0	15.03.2016	0	126	20.07.2016	1779.3	897.264	1.8668	11.6674	3.9463	5.466	1.2018	36.3089	26.8897	2	0	2	2
1543	HAL_16	Halle	2016	Stress	HEB_14_045	703	14	D		2	2	0	15.03.2016	0	126	20.07.2016	1779.3	896.047	1.9251	12.032	4.1983	5.2509	1.2089	30.5909	24.3161	0	2	2	2
1544	HAL_16	Halle	2016	Stress	HEB_04_135	684	4	D		2	3	0	15.03.2016	0	126	20.07.2016	1779.3	895.874	1.5069	9.4182	3.8613	5.8154	1.0793	28.4309	22.5661	0	0	0	2
1545	HAL_16	Halle	2016	Stress	HEB_21_141	712	21	D		2	4	0	15.03.2016	0	126	20.07.2016	1779.3	899.864	1.7191	10.7447	3.9797	5.8322	1.0784	33.9437	31.6116	0	0	2	0
1546	HAL_16	Halle	2016	Stress	HEB_03_040	679	3	D		3	4	0	15.03.2016	0	126	20.07.2016	1779.3	897.648	1.5262	9.5388	3.6882	5.5443	1.1209	26.8968	19.5344	0	0	0	0
1547	HAL_16	Halle	2016	Stress	HEB_01_104	676	1	D		3	3	0	15.03.2016	0	126	20.07.2016	1779.3	899.83	1.4681	9.1753	3.5349	4.5239	1.0737	27.4271	18.5019	2	0	0	0
1548	HAL_16	Halle	2016	Stress	HEB_21_011	711	21	D		3	2	0	15.03.2016	0	126	20.07.2016	1779.3	898.9	1.6231	10.1443	3.9456	4.9108	1.1952	26.1033	24.5676	2	0	2	0
1549	HAL_16	Halle	2016	Stress	HEB_15_094	705	15	D		3	1	0	15.03.2016	0	126	20.07.2016	1779.3	900.389	1.8825	11.7657	4.5222	5.9286	1.2475	25.61	22.5211	0	2	2	0
1550	HAL_16	Halle	2016	Stress	HEB_10_173	699	10	D		4	1	0	15.03.2016	0	126	20.07.2016	1779.3	899.161	1.5459	9.6618	3.4666	4.892	1.1026	28.593	21.7156	2	0	0	0
1551	HAL_16	Halle	2016	Stress	HEB_08_165	692	8	D		4	2	0	15.03.2016	0	126	20.07.2016	1779.3	898.587	1.6237	10.1479	3.9747	5.3915	1.2062	26.1692	19.9109	0	0	0	2
1552	HAL_16	Halle	2016	Stress	HEB_04_112	682	4	D		4	3	0	15.03.2016	0	126	20.07.2016	1779.3	896.818	1.5053	9.4083	3.2753	4.8422	1.0549	25.5456	18.7843	2	0	2	0
1553	HAL_16	Halle	2016	Stress	HEB_10_184	700	10	D		4	4	0	15.03.2016	0	126	20.07.2016	1779.3	897.328	1.4822	9.2636	3.4223	4.9209	1.048	24.7885	20.5456	2	0	0	2
1554	HAL_16	Halle	2016	Stress	HEB_11_098	702	11	D		5	4	0	15.03.2016	0	126	20.07.2016	1779.3	897.782	1.5533	9.708	3.8639	4.1328	1.1092	27.9267	21.522	2	0	2	0
1555	HAL_16	Halle	2016	Stress	HEB_07_063	689	7	D		5	3	0	15.03.2016	0	126	20.07.2016	1779.3	898.503	1.5793	9.8706	4.0236	5.4192	1.185	26.8466	23.5605	0	0	2	0
1556	HAL_16	Halle	2016	Stress	HEB_22_003	715	22	D		5	2	0	15.03.2016	0	126	20.07.2016	1779.3	895.615	1.6726	10.4537	3.8432	4.3482	1.1501	31.3075	22.4572	2	0	0	2
1557	HAL_16	Halle	2016	Stress	HEB_25_020	720	25	D		5	1	0	15.03.2016	0	126	20.07.2016	1779.3	897.492	1.7894	11.1839	4.1885	4.7891	1.2643	24.7951	21.3549	2	2	0	0
1558	HAL_16	Halle	2016	Stress	HEB_08_096	691	8	D		6	1	0	15.03.2016	0	126	20.07.2016	1779.3	898.84	1.8969	11.8556	4.1868	5.0996	1.2775	36.321	24.4439	2	0	0	2
1559	HAL_16	Halle	2016	Stress	HEB_15_082	704	15	D		6	2	0	15.03.2016	0	126	20.07.2016	1779.3	897.36	1.7897	11.1856	3.808	4.3065	1.1851	32.6008	21.7349	2	0	0	2
1560	HAL_16	Halle	2016	Stress	HEB_01_032	673	1	D		6	3	0	15.03.2016	0	126	20.07.2016	1779.3	898.526	1.656	10.3503	3.829	4.4636	1.1962	27.3303	18.2912	0	2	0	0
1561	HAL_16	Halle	2016	Stress	Marthe	723	Cultivar	D		6	4	0	15.03.2016	0	126	20.07.2016	1779.3	898.811	1.393	8.7059	3.4023	5.042	1.061	25.7883	17.8264	Hv	Hv	Hv	Hv
1562	HAL_16	Halle	2016	Stress	HEB_22_014	716	22	D		7	4	0	15.03.2016	0	126	20.07.2016	1779.3	896.321	1.7371	10.8569	3.9003	4.8059	1.1554	32.1281	26.9903	2	2	0	2
1563	HAL_16	Halle	2016	Stress	HEB_09_163	696	9	D		7	3	0	15.03.2016	0	126	20.07.2016	1779.3	896.495	2.2644	14.1523	4.5378	4.9779	1.2947	36.2052	28.1039	2	2	0	0
1564	HAL_16	Halle	2016	Stress	HEB_05_047	687	5	D		7	2	0	15.03.2016	0	126	20.07.2016	1779.3	896.755	1.6816	10.5101	3.5694	4.0831	1.0541	24.9086	18.7135	2	0	0	2
1565	HAL_16	Halle	2016	Stress	HEB_22_022	717	22	D		7	1	0	15.03.2016	0	126	20.07.2016	1779.3	895.456	1.7834	11.1466	3.6188	4.6691	1.1179	31.6936	23.7505	2	0	2	0
1566	HAL_16	Halle	2016	Stress	HEB_25_014	719	25	D		8	1	0	15.03.2016	0	126	20.07.2016	1779.3	895.713	1.7059	10.6619	3.5289	4.3521	1.1087	27.9011	20.3396	0	2	0	0
1567	HAL_16	Halle	2016	Stress	Scarlett	724	Cultivar	D		8	2	0	15.03.2016	0	126	20.07.2016	1779.3	896.717	1.4397	8.9981	3.2146	4.664	1.0636	21.8848	17.1856	Hv	Hv	Hv	Hv
1568	HAL_16	Halle	2016	Stress	HEB_04_149	685	4	D		8	3	0	15.03.2016	0	126	20.07.2016	1779.3	896.497	1.3854	8.6587	3.6094	4.8964	1.0087	21.0147	20.291	0	2	0	2
1569	HAL_16	Halle	2016	Stress	HEB_06_116	688	6	D		8	4	0	15.03.2016	0	126	20.07.2016	1779.3	898.398	1.8978	11.8614	3.6534	4.4251	1.1744	35.4852	29.5473	0	2	0	2
1570	HAL_16	Halle	2016	Stress	HEB_11_025	701	11	D		9	4	0	15.03.2016	0	126	20.07.2016	1779.3	898.03	2.1614	13.5087	4.3147	4.8161	1.2711	35.5858	29.6936	0	2	0	2
1571	HAL_16	Halle	2016	Stress	HEB_03_172	681	3	D		9	3	0	15.03.2016	0	126	20.07.2016	1779.3	897.865	1.4924	9.3277	3.5996	4.5749	1.08	25.3813	18.9182	0	2	0	0
1572	HAL_16	Halle	2016	Stress	HEB_01_132	677	1	D		9	2	0	15.03.2016	0	126	20.07.2016	1779.3	896.957	1.4728	9.2047	3.4976	4.702	1.1159	23.6605	17.0804	0	0	0	0
1573	HAL_16	Halle	2016	Stress	HEB_09_033	694	9	D		9	1	0	15.03.2016	0	126	20.07.2016	1779.3	900.489	1.8501	11.5632	3.6638	4.7811	1.1136	26.8291	21.6456	0	2	2	0
1574	HAL_16	Halle	2016	Stress	HEB_20_064	710	20	D		10	1	0	15.03.2016	0	126	20.07.2016	1779.3	897.927	1.6844	10.5277	3.781	5.1479	1.0735	23.0679	20.9496	0	0	2	2
1575	HAL_16	Halle	2016	Stress	HEB_21_160	713	21	D		10	2	0	15.03.2016	0	126	20.07.2016	1779.3	899.735	1.8894	11.809	3.6778	4.8015	1.0785	33.9097	27.0227	0	2	0	0
1576	HAL_16	Halle	2016	Stress	HEB_16_064	706	16	D		10	3	0	15.03.2016	0	126	20.07.2016	1779.3	897.936	1.5469	9.668	3.5935	4.7414	1.048	26.5867	22.4773	2	0	0	0
1577	HAL_16	Halle	2016	Stress	HEB_08_202	693	8	D		10	4	0	15.03.2016	0	126	20.07.2016	1779.3	898.501	1.3734	8.5837	3.4953	5.5284	0.9711	19.7339	16.2952	0	0	2	2
1578	HAL_16	Halle	2016	Stress	HEB_01_080	674	1	D		11	4	0	15.03.2016	0	126	20.07.2016	1779.3	899.322	1.6846	10.5288	3.8524	4.8721	1.1762	28.31	23.6652	0	2	0	2
1579	HAL_16	Halle	2016	Stress	HEB_10_010	697	10	D		11	3	0	15.03.2016	0	126	20.07.2016	1779.3	897.542	1.6779	10.487	3.4704	4.2525	1.0891	28.1045	16.932	0	0	0	0
1580	HAL_16	Halle	2016	Stress	HEB_21_184	714	21	D		11	2	0	15.03.2016	0	126	20.07.2016	1779.3	901.307	1.4224	8.8899	3.5765	5.5352	1.061	30.8616	23.0653	0	2	0	2
1581	HAL_16	Halle	2016	Stress	HEB_02_040	678	2	D		11	1	0	15.03.2016	0	126	20.07.2016	1779.3	901.583	1.6804	10.5024	3.7302	4.6877	1.0493	25.2225	21.4423	0	0	0	2
1582	HAL_16	Halle	2016	Stress	HEB_20_062	709	20	D		12	1	0	15.03.2016	0	126	20.07.2016	1779.3	905.111	1.6528	10.3302	3.6568	5.3584	1.1073	26.5091	22.3922	0	0	0	2
1583	HAL_16	Halle	2016	Stress	Quench	722	Cultivar	D		12	2	0	15.03.2016	0	126	20.07.2016	1779.3	905.226	1.3952	8.7202	3.2117	4.828	0.9587	20.5576	19.0632	Hv	Hv	Hv	Hv
1584	HAL_16	Halle	2016	Stress	Barke	721	Cultivar	D		12	3	0	15.03.2016	0	126	20.07.2016	1779.3	902.667	1.5499	9.6866	3.243	4.6037	1.0447	24.4102	17.0783	Hv	Hv	Hv	Hv
1585	HAL_16	Halle	2016	Stress	HEB_03_085	680	3	D		12	4	0	15.03.2016	0	126	20.07.2016	1779.3	904.491	1.8154	11.3462	3.5623	4.4261	1.1029	36.9635	24.9355	2	0	2	0
1586	HAL_16	Halle	2016	Stress	HEB_01_093	675	1	D		13	4	0	15.03.2016	0	126	20.07.2016	1779.3	905.434	2.1029	13.1429	3.9206	4.666	1.2658	29.3638	22.4707	2	2	0	0
1587	HAL_16	Halle	2016	Stress	HEB_05_043	686	5	D		13	3	0	15.03.2016	0	126	20.07.2016	1779.3	905.807	1.7476	10.9226	3.351	3.9334	1.1505	28.3585	18.9912	2	0	0	0
1588	HAL_16	Halle	2016	Stress	HEB_22_123	718	22	D		13	2	0	15.03.2016	0	126	20.07.2016	1779.3	904.247	1.5471	9.6696	3.8175	5.1264	1.1664	22.9707	21.5377	0	0	2	2
1589	HAL_16	Halle	2016	Stress	HEB_07_107	690	7	D		13	1	0	15.03.2016	0	126	20.07.2016	1779.3	903.584	1.6014	10.0087	3.3762	4.2763	1.1119	25.6328	18.2338	0	0	0	0
1590	HAL_16	Halle	2016	Stress	HEB_10_172	698	10	D		14	1	0	15.03.2016	0	126	20.07.2016	1779.3	908.212	1.5833	9.8958	3.6938	5.1721	1.1401	23.7433	21.5724	0	0	0	2
1591	HAL_16	Halle	2016	Stress	HEB_09_137	695	9	D		14	2	0	15.03.2016	0	126	20.07.2016	1779.3	908.047	1.8512	11.5702	3.4828	4.3995	1.0561	26.3457	21.063	0	0	2	0
1592	HAL_16	Halle	2016	Stress	HEB_04_123	683	4	D		14	3	0	15.03.2016	0	126	20.07.2016	1779.3	910.327	2.0278	12.674	3.7402	4.0355	1.1895	33.1761	22.7216	2	2	0	0
1593	HAL_16	Halle	2016	Stress	HEB_19_076	708	19	D		14	4	0	15.03.2016	0	126	20.07.2016	1779.3	907.715	2.0761	12.9756	3.7748	4.1586	1.1767	34.806	27.0935	2	0	0	0
Legend
1) RunNo = running number
2) The environment names are combinations of location [Dundee (DUN), Halle (HAL)] and year [2015 (15) & 2016 (16)]
3) Trait abbreviations are given in Supplementary Table 1
4) GDD = growing degree days
5) Ppd-H1 = i_BK_16 peak marker (Maurer et al. 2015); 0 = homozygous Barke allele, 2 = homozygous wild allele, Hv = cultivar allele
6) Denso = i_12_30924 peak marker (Maurer et al. 2015); 0 = homozygous Barke allele, 2 = homozygous wild allele, Hv = cultivar allele
7) Vrn-H1 = i_11_10705 peak marker (Maurer et al. 2015); 0 = homozygous Barke allele, 2 = homozygous wild allele, Hv = cultivar allele
8) Vrn-H3 = i_12_10218 peak marker (Maurer et al. 2015); 0 = homozygous Barke allele, 2 = homozygous wild allele, Hv = cultivar allele

## Sheet: 3b) Hyperspectral image data
S3 Table. Raw data - 3b) Hyperspectral image data
Hyperspectral image data shown as mean reflectance at the respective wavelength											Wavelength of spectral band
Environment	Location	Year	Treatment	Line	FieldNumber	Family	Block	Repetition	Range	Plot	950.764	956.193	961.622	967.052	972.481	977.91	983.34	988.769	994.198	999.627	1005.06	1010.49	1015.92	1021.34	1026.77	1032.2	1037.63	1043.06	1048.49	1053.92	1059.35	1064.78	1070.21	1075.64	1081.07	1086.5	1091.93	1097.35	1102.78	1108.21	1113.64	1119.07	1124.5	1129.93	1135.36	1140.79	1146.22	1151.65	1157.08
DUN_15	Dundee	2015	Control	Barke	22	/	A		5	2	0.677698	0.677209	0.675064	0.671953	0.668314	0.664994	0.663161	0.661988	0.662326	0.663218	0.664868	0.665918	0.668455	0.670866	0.672655	0.676378	0.680089	0.682704	0.683864	0.685857	0.688326	0.689449	0.69171	0.694333	0.69705	0.699098	0.698759	0.699825	0.700549	0.700872	0.701746	0.701713	0.701482	0.699219	0.694421	0.686515	0.676845	0.664211	0.654498
DUN_15	Dundee	2015	Control	Barke	75	/	A		15	5	0.679537	0.679219	0.677201	0.674197	0.670703	0.667351	0.66543	0.664123	0.664382	0.665267	0.666937	0.667942	0.670385	0.672737	0.674392	0.678136	0.681881	0.68457	0.685826	0.687844	0.690297	0.691381	0.693589	0.696253	0.699047	0.701214	0.700955	0.702058	0.70283	0.703162	0.704062	0.704082	0.703962	0.70185	0.697305	0.689614	0.680117	0.667488	0.65771
DUN_15	Dundee	2015	Control	Barke	337	/	B		8	20	0.645938	0.645615	0.643764	0.640991	0.637715	0.634605	0.632943	0.631924	0.63237	0.633295	0.634957	0.635932	0.638386	0.6408	0.64262	0.646316	0.650013	0.65255	0.653733	0.655636	0.658088	0.659247	0.661553	0.664229	0.666959	0.669024	0.668711	0.669756	0.670532	0.670897	0.67186	0.671941	0.671902	0.669866	0.665414	0.657925	0.648823	0.636801	0.627617
DUN_15	Dundee	2015	Control	Barke	372	/	B		15	20	0.666513	0.666085	0.664114	0.661094	0.65754	0.654191	0.652462	0.651357	0.651744	0.652564	0.654096	0.655132	0.657642	0.660119	0.661945	0.665602	0.669277	0.671738	0.672859	0.674749	0.677237	0.678447	0.680754	0.68337	0.685989	0.688018	0.687656	0.688669	0.689448	0.68985	0.69082	0.690888	0.690754	0.688569	0.683897	0.676118	0.666707	0.654383	0.644956
DUN_15	Dundee	2015	Control	HEB_01_032	23	1	A		5	3	0.628253	0.628011	0.626456	0.624031	0.621225	0.61864	0.617377	0.616528	0.616999	0.617836	0.619299	0.620163	0.622415	0.624619	0.626238	0.629673	0.633127	0.635458	0.636542	0.638319	0.640668	0.64176	0.643971	0.646503	0.649103	0.651068	0.650771	0.651727	0.652464	0.652855	0.653808	0.653941	0.653988	0.652145	0.648087	0.64124	0.632998	0.622094	0.613922
DUN_15	Dundee	2015	Control	HEB_01_032	90	1	A		18	5	0.63856	0.638173	0.636361	0.633618	0.630407	0.627382	0.625787	0.624716	0.625002	0.625795	0.627259	0.628134	0.630429	0.632637	0.634285	0.637781	0.641302	0.643741	0.644893	0.646752	0.649144	0.650244	0.652472	0.65505	0.657749	0.659774	0.659567	0.660606	0.661372	0.661764	0.66276	0.662873	0.66291	0.661013	0.656806	0.649691	0.641012	0.629532	0.620757
DUN_15	Dundee	2015	Control	HEB_01_032	346	1	B		10	19	0.610211	0.609972	0.608487	0.606208	0.603445	0.600848	0.599576	0.598713	0.599174	0.599978	0.601362	0.602209	0.604342	0.60651	0.608142	0.611563	0.614994	0.617317	0.618365	0.620147	0.622442	0.623577	0.625802	0.628342	0.630938	0.632889	0.632705	0.633697	0.634548	0.634977	0.636033	0.636293	0.636517	0.634929	0.631206	0.624697	0.616869	0.60629	0.598409
DUN_15	Dundee	2015	Control	HEB_01_032	354	1	B		11	22	0.613239	0.613148	0.611679	0.609337	0.606567	0.603942	0.602694	0.601834	0.60233	0.603245	0.604722	0.60561	0.607874	0.610099	0.611774	0.615212	0.618694	0.621043	0.622162	0.623982	0.626331	0.627488	0.62978	0.632338	0.635028	0.637003	0.636801	0.637818	0.638691	0.639199	0.640263	0.640566	0.640773	0.639046	0.635196	0.628511	0.620491	0.609806	0.601788
DUN_15	Dundee	2015	Control	HEB_01_080	29	1	A		6	4	0.614166	0.614031	0.612602	0.610378	0.607868	0.605542	0.604425	0.603706	0.604267	0.605216	0.606771	0.607641	0.609824	0.61193	0.613475	0.616816	0.620227	0.622545	0.623568	0.625296	0.627505	0.628469	0.630617	0.633048	0.635644	0.637582	0.637337	0.638284	0.63898	0.639336	0.640297	0.640427	0.640553	0.638908	0.635253	0.628949	0.621301	0.61101	0.603369
DUN_15	Dundee	2015	Control	HEB_01_080	57	1	A		12	2	0.62378	0.62374	0.622287	0.620082	0.617502	0.61516	0.614	0.613214	0.613679	0.61463	0.616156	0.617008	0.619187	0.621212	0.622677	0.625915	0.62928	0.631628	0.632643	0.634342	0.636503	0.637369	0.639406	0.641784	0.644351	0.64628	0.645979	0.64691	0.647588	0.647842	0.648712	0.648743	0.648797	0.647093	0.643402	0.637092	0.629391	0.61897	0.611231
DUN_15	Dundee	2015	Control	HEB_01_080	332	1	B		7	20	0.59878	0.598829	0.597629	0.595758	0.59353	0.591486	0.590584	0.590008	0.590657	0.591665	0.593189	0.59402	0.59618	0.598186	0.5997	0.602993	0.606275	0.608475	0.60945	0.611042	0.613229	0.614202	0.616254	0.618663	0.621191	0.623038	0.622817	0.62375	0.624437	0.624832	0.625829	0.626043	0.626304	0.624788	0.621507	0.615682	0.608688	0.599068	0.592092
DUN_15	Dundee	2015	Control	HEB_01_093	36	1	A		8	1	0.644569	0.644328	0.642513	0.639849	0.636831	0.634009	0.63245	0.631287	0.631589	0.632442	0.633993	0.634878	0.637072	0.639074	0.640504	0.643875	0.647393	0.649959	0.651123	0.652932	0.655193	0.656131	0.658213	0.660673	0.663361	0.665461	0.665284	0.666332	0.667046	0.667316	0.668193	0.668217	0.668199	0.666283	0.662266	0.65536	0.646966	0.635655	0.627027
DUN_15	Dundee	2015	Control	HEB_01_093	79	1	A		16	4	0.63889	0.638464	0.636613	0.633821	0.630588	0.627568	0.625938	0.624787	0.625011	0.625744	0.627132	0.627932	0.630164	0.632301	0.633818	0.63719	0.640583	0.642991	0.644066	0.645846	0.648142	0.64914	0.651299	0.653748	0.656356	0.658313	0.658037	0.659053	0.659753	0.660081	0.660985	0.661016	0.661	0.659043	0.654898	0.647865	0.639365	0.627987	0.619262
DUN_15	Dundee	2015	Control	HEB_01_093	304	1	B		1	22	0.654409	0.653962	0.651995	0.649049	0.645675	0.642533	0.64086	0.639738	0.64005	0.640912	0.642373	0.643247	0.645532	0.647795	0.649432	0.652925	0.65644	0.658822	0.659858	0.661622	0.663967	0.664995	0.667204	0.66974	0.672405	0.674381	0.674096	0.675112	0.675877	0.676301	0.677268	0.677364	0.677373	0.675429	0.671292	0.664206	0.655659	0.64423	0.635584
DUN_15	Dundee	2015	Control	HEB_01_093	352	1	B		11	20	0.636579	0.636012	0.634051	0.631044	0.627578	0.624282	0.622488	0.621276	0.621474	0.622088	0.623411	0.624134	0.626363	0.628603	0.630202	0.633603	0.636964	0.639207	0.640182	0.641898	0.644203	0.645249	0.647421	0.649887	0.652447	0.654324	0.653961	0.654892	0.655581	0.65597	0.656898	0.657007	0.656964	0.654897	0.650623	0.643377	0.634732	0.623221	0.614396
DUN_15	Dundee	2015	Control	HEB_01_104	13	1	A		3	3	0.662761	0.662032	0.659825	0.656667	0.65306	0.649747	0.647897	0.646639	0.646847	0.647628	0.649088	0.649947	0.652257	0.654472	0.656077	0.659603	0.663154	0.665589	0.666664	0.668482	0.670795	0.671792	0.673979	0.676458	0.679085	0.681072	0.680707	0.68166	0.682307	0.6826	0.683422	0.683369	0.683195	0.681015	0.676422	0.668839	0.659664	0.647565	0.638342
DUN_15	Dundee	2015	Control	HEB_01_104	96	1	A		20	1	0.654906	0.654572	0.652798	0.650068	0.646922	0.64394	0.642406	0.641314	0.641614	0.642346	0.64379	0.644569	0.646881	0.649053	0.650603	0.654075	0.657545	0.659942	0.660984	0.662764	0.665152	0.666145	0.668349	0.670847	0.673451	0.675439	0.675076	0.676035	0.67678	0.677151	0.678083	0.678151	0.678118	0.676082	0.671847	0.664721	0.656135	0.644747	0.636141
DUN_15	Dundee	2015	Control	HEB_01_104	323	1	B		5	21	0.653079	0.652619	0.650626	0.647703	0.644327	0.641143	0.639393	0.638224	0.638523	0.639325	0.640762	0.641604	0.643852	0.646024	0.647644	0.651173	0.654732	0.657118	0.658122	0.659905	0.662191	0.663244	0.665412	0.667911	0.670514	0.672497	0.672144	0.673132	0.673785	0.674177	0.675067	0.675134	0.675108	0.673125	0.668947	0.661805	0.653144	0.641689	0.632961
DUN_15	Dundee	2015	Control	HEB_01_104	392	1	B		19	20	0.644604	0.644283	0.64254	0.63989	0.636749	0.63382	0.632296	0.631369	0.631761	0.632562	0.63404	0.634912	0.637179	0.639452	0.641101	0.644625	0.648111	0.650426	0.651402	0.653238	0.655569	0.656629	0.658846	0.661347	0.663937	0.665858	0.665513	0.666525	0.667249	0.667637	0.668599	0.668691	0.668692	0.666708	0.66254	0.655512	0.647045	0.635855	0.627447
DUN_15	Dundee	2015	Control	HEB_01_132	25	1	A		5	5	0.675331	0.674744	0.67254	0.669353	0.665724	0.662335	0.660444	0.659209	0.659512	0.660367	0.661977	0.662959	0.665361	0.667661	0.66934	0.672989	0.67665	0.679174	0.680277	0.682144	0.684486	0.685503	0.687686	0.690221	0.692891	0.694924	0.694555	0.695553	0.696208	0.696472	0.697306	0.697293	0.697134	0.69493	0.69036	0.682674	0.673258	0.660774	0.651201
DUN_15	Dundee	2015	Control	HEB_01_132	68	1	A		14	3	0.666632	0.666079	0.663973	0.660882	0.657282	0.653981	0.652116	0.650865	0.651112	0.651848	0.65335	0.654241	0.656599	0.658857	0.660467	0.664024	0.667596	0.670055	0.671114	0.67298	0.675315	0.676269	0.678416	0.680939	0.683531	0.685516	0.685179	0.686136	0.686772	0.687012	0.687807	0.68775	0.687565	0.685368	0.68083	0.67321	0.663901	0.651577	0.642094
DUN_15	Dundee	2015	Control	HEB_01_132	347	1	B		10	20	0.649118	0.64868	0.64688	0.644145	0.640943	0.637909	0.636309	0.635323	0.63566	0.636435	0.637902	0.638768	0.641109	0.643366	0.645018	0.648502	0.652011	0.654307	0.65531	0.657105	0.659376	0.660455	0.662656	0.665147	0.667675	0.669579	0.66918	0.670135	0.670807	0.671158	0.672073	0.672148	0.672096	0.670106	0.665927	0.658783	0.650068	0.6386	0.629923
DUN_15	Dundee	2015	Control	HEB_01_132	399	1	B		20	22	0.650939	0.650455	0.648521	0.645638	0.642177	0.638895	0.637142	0.636006	0.636265	0.636936	0.638329	0.639214	0.641509	0.643825	0.645479	0.648985	0.652452	0.654771	0.655767	0.657506	0.659864	0.660935	0.663144	0.665633	0.668176	0.670061	0.669685	0.670621	0.671298	0.671679	0.672599	0.67266	0.672565	0.670543	0.666183	0.658802	0.649865	0.638097	0.629085
DUN_15	Dundee	2015	Control	HEB_02_040	47	2	A		10	2	0.673023	0.672248	0.66992	0.666566	0.662758	0.659226	0.657191	0.65578	0.655934	0.65667	0.658104	0.658969	0.661249	0.663419	0.664932	0.66842	0.671941	0.674403	0.675484	0.677288	0.679586	0.68049	0.682587	0.685049	0.687669	0.689709	0.689368	0.69034	0.690986	0.691178	0.691983	0.69187	0.691633	0.689392	0.684807	0.677194	0.667877	0.655587	0.646126
DUN_15	Dundee	2015	Control	HEB_02_040	62	2	A		13	2	0.657871	0.657123	0.654798	0.651507	0.647847	0.644422	0.642419	0.64102	0.641153	0.641892	0.643424	0.644229	0.646442	0.648542	0.650044	0.653509	0.657043	0.659487	0.660575	0.662348	0.66454	0.665426	0.667465	0.669894	0.672514	0.674486	0.674117	0.675054	0.675618	0.675756	0.676517	0.676412	0.676215	0.67402	0.669551	0.661983	0.652747	0.640495	0.63108
DUN_15	Dundee	2015	Control	HEB_02_040	308	2	B		2	21	0.661234	0.660516	0.658227	0.65499	0.651285	0.647815	0.645888	0.644534	0.644692	0.645379	0.646783	0.647579	0.649802	0.651939	0.653452	0.656904	0.660358	0.662722	0.663678	0.665382	0.667626	0.66859	0.670664	0.673102	0.675701	0.677665	0.677258	0.678202	0.678842	0.679119	0.679967	0.679956	0.679844	0.677714	0.673385	0.666049	0.657141	0.645301	0.63625
DUN_15	Dundee	2015	Control	HEB_02_040	357	2	B		12	20	0.64348	0.642727	0.640585	0.637399	0.633757	0.630351	0.628555	0.627351	0.627536	0.628198	0.629534	0.630308	0.632557	0.634814	0.636437	0.63981	0.643243	0.64549	0.646427	0.648113	0.650409	0.651456	0.653624	0.656068	0.658567	0.660396	0.66	0.660887	0.661583	0.661917	0.662831	0.662868	0.662752	0.660665	0.65627	0.64896	0.640142	0.628453	0.619553
DUN_15	Dundee	2015	Control	HEB_03_040	48	3	A		10	3	0.645186	0.644654	0.642634	0.639597	0.636134	0.63292	0.63108	0.629847	0.630033	0.63076	0.632212	0.633048	0.635317	0.637468	0.639041	0.642459	0.645925	0.648367	0.649491	0.651242	0.653512	0.654458	0.656578	0.658999	0.661588	0.663524	0.663224	0.664136	0.664749	0.664952	0.665719	0.665645	0.665423	0.663227	0.658775	0.651268	0.642158	0.630132	0.620824
DUN_15	Dundee	2015	Control	HEB_03_040	86	3	A		18	1	0.631779	0.631392	0.629581	0.626841	0.623679	0.620679	0.619055	0.617971	0.61825	0.618993	0.620418	0.621252	0.623498	0.625648	0.627263	0.63064	0.634069	0.636443	0.637503	0.639268	0.641545	0.642549	0.644677	0.647141	0.649687	0.651603	0.651275	0.652188	0.652832	0.653076	0.653909	0.653879	0.65378	0.651709	0.647413	0.640214	0.631466	0.619887	0.611046
DUN_15	Dundee	2015	Control	HEB_03_085	43	3	A		9	3	0.634289	0.633876	0.632015	0.629257	0.62614	0.623257	0.62164	0.620506	0.620743	0.621471	0.62292	0.623684	0.625761	0.627712	0.629121	0.63239	0.63575	0.638095	0.639111	0.640783	0.642937	0.643787	0.645798	0.648177	0.650731	0.652674	0.652359	0.653241	0.653863	0.654023	0.654763	0.654681	0.654528	0.652458	0.648256	0.641277	0.632854	0.62158	0.613
DUN_15	Dundee	2015	Control	HEB_03_085	58	3	A		12	3	0.633693	0.633191	0.631271	0.628429	0.625231	0.622275	0.620696	0.619571	0.619808	0.620507	0.621931	0.622676	0.624871	0.62693	0.628407	0.631744	0.635133	0.637449	0.638435	0.640128	0.642351	0.64327	0.64533	0.647738	0.650286	0.652157	0.65182	0.652687	0.6533	0.653503	0.65429	0.65419	0.654006	0.651893	0.647611	0.640477	0.631879	0.620429	0.611711
DUN_15	Dundee	2015	Control	HEB_03_172	50	4	A		10	5	0.625657	0.62496	0.622744	0.6196	0.616072	0.612785	0.610836	0.609468	0.609549	0.610176	0.611537	0.61228	0.614378	0.616371	0.617844	0.621136	0.624542	0.626985	0.628084	0.629844	0.632064	0.633013	0.635129	0.637587	0.640196	0.64216	0.641922	0.642844	0.643498	0.643698	0.6445	0.644452	0.644314	0.642226	0.637876	0.630485	0.621473	0.60955	0.600231
DUN_15	Dundee	2015	Control	HEB_03_172	66	4	A		14	1	0.62124	0.620528	0.618464	0.615516	0.612151	0.609004	0.607249	0.606025	0.60619	0.606771	0.608047	0.608729	0.610798	0.61283	0.614309	0.617607	0.620928	0.623152	0.624168	0.625873	0.628084	0.629079	0.631202	0.633609	0.63614	0.638022	0.637703	0.638558	0.639177	0.639412	0.640268	0.640234	0.640137	0.6381	0.633814	0.626626	0.617936	0.606444	0.597551
DUN_15	Dundee	2015	Control	HEB_03_172	349	4	B		10	22	0.603157	0.602697	0.601015	0.598455	0.59544	0.592639	0.591228	0.590262	0.590547	0.591184	0.592441	0.593113	0.595147	0.597177	0.598652	0.601874	0.605093	0.60724	0.608145	0.609814	0.61201	0.613077	0.615248	0.617637	0.620144	0.621923	0.621572	0.622447	0.623133	0.62351	0.624428	0.624582	0.624625	0.62278	0.61879	0.612072	0.604136	0.593627	0.585604
DUN_15	Dundee	2015	Control	HEB_04_112	14	4	A		3	4	0.655122	0.654554	0.652357	0.649285	0.645813	0.642556	0.640758	0.639495	0.639734	0.64054	0.642068	0.642934	0.645234	0.647405	0.648972	0.652496	0.656078	0.658526	0.659608	0.661411	0.663682	0.664669	0.666778	0.669269	0.671907	0.673859	0.67353	0.674446	0.675065	0.675298	0.676085	0.676009	0.675792	0.673598	0.669053	0.661504	0.652345	0.640212	0.630949
DUN_15	Dundee	2015	Control	HEB_04_112	84	4	A		17	4	0.650817	0.650129	0.647938	0.644798	0.641127	0.637697	0.635784	0.63446	0.634571	0.635176	0.636532	0.637276	0.639555	0.641725	0.643287	0.646723	0.650126	0.652481	0.653494	0.655258	0.657562	0.658548	0.660656	0.663079	0.665643	0.667547	0.667156	0.66806	0.66868	0.668909	0.669696	0.669601	0.669357	0.667107	0.662523	0.654942	0.645719	0.633577	0.624215
DUN_15	Dundee	2015	Control	HEB_04_112	338	4	B		8	21	0.645894	0.645306	0.643192	0.640269	0.636823	0.633587	0.631817	0.630674	0.630923	0.631645	0.633039	0.633854	0.636079	0.638274	0.639904	0.643338	0.646847	0.649154	0.650109	0.651799	0.654034	0.655017	0.657188	0.659644	0.662193	0.664022	0.663638	0.664518	0.665134	0.665442	0.66634	0.666334	0.666252	0.664155	0.659819	0.652571	0.643787	0.632164	0.623282
DUN_15	Dundee	2015	Control	HEB_04_123	8	4	A		2	3	0.634225	0.633604	0.631499	0.62852	0.625227	0.622098	0.620354	0.619118	0.619384	0.620131	0.621558	0.622337	0.624522	0.626614	0.628115	0.631556	0.634999	0.637424	0.638476	0.640243	0.642482	0.643445	0.645568	0.648013	0.650607	0.652587	0.652253	0.653156	0.653812	0.654047	0.654867	0.654847	0.654711	0.652664	0.648342	0.640999	0.63213	0.620384	0.611358
DUN_15	Dundee	2015	Control	HEB_04_123	55	4	A		11	5	0.639205	0.638542	0.636421	0.633422	0.630031	0.626916	0.625123	0.623856	0.624034	0.62473	0.626182	0.626936	0.629084	0.631122	0.632575	0.635931	0.639377	0.641786	0.642841	0.64459	0.64677	0.64771	0.6498	0.65221	0.654833	0.656774	0.656477	0.657419	0.658057	0.658285	0.659075	0.659033	0.658937	0.656942	0.652695	0.645505	0.636783	0.62516	0.61621
DUN_15	Dundee	2015	Control	HEB_04_123	340	4	B		8	23	0.598587	0.597983	0.596149	0.593493	0.590304	0.58741	0.585795	0.584707	0.584921	0.585577	0.586857	0.587546	0.589493	0.591529	0.593055	0.596278	0.599479	0.601623	0.602558	0.604175	0.606348	0.607308	0.609427	0.611824	0.614342	0.616086	0.615745	0.616575	0.617199	0.617484	0.618397	0.618441	0.61847	0.616609	0.612589	0.60574	0.597611	0.586724	0.578432
DUN_15	Dundee	2015	Control	HEB_04_135	33	4	A		7	3	0.667252	0.666529	0.664307	0.661233	0.657771	0.654579	0.652735	0.651493	0.651688	0.652418	0.653833	0.654598	0.656757	0.658821	0.660237	0.663571	0.666977	0.669235	0.670097	0.671662	0.673768	0.6745	0.67644	0.678755	0.681204	0.683004	0.682454	0.683239	0.683758	0.683883	0.684583	0.684422	0.684206	0.682126	0.677859	0.670761	0.662063	0.650463	0.64173
DUN_15	Dundee	2015	Control	HEB_04_135	61	4	A		13	1	0.664682	0.663973	0.661771	0.658649	0.655152	0.651857	0.650026	0.648704	0.648843	0.649492	0.650856	0.651587	0.653775	0.655834	0.657262	0.660574	0.663938	0.66619	0.667075	0.668694	0.6708	0.671573	0.673552	0.675878	0.678319	0.680087	0.679614	0.680412	0.680968	0.681091	0.681777	0.681636	0.681401	0.679327	0.675063	0.667925	0.659213	0.647575	0.638704
DUN_15	Dundee	2015	Control	HEB_04_149	20	4	A		4	5	0.678635	0.677769	0.675229	0.671744	0.667798	0.664182	0.662055	0.660571	0.660717	0.661405	0.662854	0.663719	0.665999	0.668182	0.669684	0.673239	0.676739	0.679119	0.680137	0.681877	0.684127	0.684978	0.687023	0.689436	0.691974	0.693906	0.693426	0.694288	0.69486	0.695015	0.695732	0.695545	0.69523	0.692906	0.688235	0.680485	0.670957	0.658432	0.648825
DUN_15	Dundee	2015	Control	HEB_04_149	99	4	A		20	4	0.660137	0.659433	0.657239	0.654039	0.650342	0.646875	0.644877	0.64347	0.643507	0.644025	0.645299	0.646008	0.648195	0.650342	0.651851	0.655238	0.658595	0.66089	0.661841	0.66353	0.665784	0.66674	0.668829	0.671217	0.673672	0.675484	0.675017	0.675869	0.676466	0.676683	0.677472	0.677329	0.677087	0.67491	0.670335	0.662796	0.653639	0.641606	0.632359
DUN_15	Dundee	2015	Control	HEB_04_149	327	4	B		6	20	0.664225	0.663502	0.661226	0.658033	0.654303	0.650825	0.648983	0.647856	0.648206	0.649081	0.650589	0.651496	0.653841	0.656081	0.657707	0.66123	0.66476	0.667052	0.668005	0.66972	0.671986	0.672914	0.67499	0.677432	0.679941	0.681831	0.681402	0.682308	0.682972	0.683204	0.684021	0.683993	0.683871	0.681705	0.677325	0.669886	0.660987	0.64918	0.640324
DUN_15	Dundee	2015	Control	HEB_05_043	40	5	A		8	5	0.675226	0.674754	0.672698	0.669598	0.666085	0.662858	0.661014	0.659809	0.660075	0.66097	0.662578	0.663574	0.665994	0.668248	0.66991	0.673575	0.677337	0.680056	0.681344	0.683378	0.685836	0.68695	0.689197	0.691854	0.694647	0.696875	0.696689	0.697845	0.698588	0.69892	0.699801	0.699769	0.699574	0.697283	0.692575	0.684756	0.675288	0.662779	0.653105
DUN_15	Dundee	2015	Control	HEB_05_043	81	5	A		17	1	0.663832	0.663552	0.661852	0.65916	0.655955	0.653015	0.651472	0.650434	0.650809	0.651687	0.653267	0.654227	0.656622	0.658904	0.660565	0.664189	0.667831	0.670462	0.671645	0.673627	0.676064	0.677196	0.679462	0.682081	0.684854	0.686992	0.686769	0.687902	0.688709	0.689105	0.690038	0.690146	0.690093	0.688084	0.683786	0.676516	0.667641	0.655938	0.647014
DUN_15	Dundee	2015	Control	HEB_05_043	348	5	B		10	21	0.650331	0.649919	0.648081	0.645272	0.641962	0.638844	0.637239	0.636172	0.636529	0.63734	0.638804	0.639704	0.64207	0.644438	0.646151	0.649728	0.653334	0.655741	0.656774	0.658674	0.661066	0.662222	0.664516	0.667139	0.669778	0.671767	0.671449	0.6725	0.67326	0.673713	0.674675	0.674804	0.674753	0.672724	0.668407	0.661194	0.652441	0.640888	0.632108
DUN_15	Dundee	2015	Control	HEB_05_043	370	5	B		14	23	0.642085	0.642015	0.640604	0.638304	0.635521	0.63293	0.631729	0.631028	0.631641	0.632573	0.634234	0.635249	0.637682	0.640088	0.64188	0.645516	0.649167	0.651652	0.652805	0.654766	0.65724	0.658478	0.660866	0.663499	0.666235	0.668334	0.6681	0.669186	0.670063	0.670532	0.671623	0.671827	0.671876	0.670004	0.665909	0.658925	0.650568	0.639531	0.631194
DUN_15	Dundee	2015	Control	HEB_05_047	35	5	A		7	5	0.652658	0.652178	0.650152	0.647265	0.644005	0.640933	0.639188	0.637883	0.638053	0.638716	0.640129	0.64084	0.642919	0.644834	0.646192	0.649449	0.652851	0.655219	0.656266	0.657976	0.660149	0.660964	0.662925	0.665314	0.667879	0.669863	0.669557	0.6705	0.671137	0.671328	0.672101	0.672048	0.671951	0.669943	0.665838	0.658873	0.650495	0.639166	0.630516
DUN_15	Dundee	2015	Control	HEB_05_047	54	5	A		11	4	0.649562	0.649038	0.647002	0.644082	0.640846	0.63784	0.636148	0.634951	0.635201	0.635973	0.637461	0.638254	0.640394	0.642414	0.643849	0.647207	0.650643	0.653056	0.654094	0.655811	0.657983	0.65884	0.660874	0.663298	0.66591	0.667906	0.667592	0.66853	0.669143	0.669312	0.670105	0.670071	0.669975	0.667969	0.663803	0.656775	0.648256	0.636867	0.628217
DUN_15	Dundee	2015	Control	HEB_05_047	341	5	B		9	19	0.620813	0.620371	0.618607	0.616062	0.613171	0.610437	0.609089	0.608094	0.608445	0.609199	0.610478	0.611151	0.613139	0.615135	0.616588	0.619833	0.623099	0.625161	0.626008	0.627557	0.629688	0.630574	0.632611	0.634979	0.637392	0.639167	0.638755	0.639561	0.640191	0.64043	0.64133	0.64142	0.641415	0.639634	0.63582	0.629438	0.621809	0.611471	0.603827
DUN_15	Dundee	2015	Control	HEB_05_047	380	5	B		16	23	0.622724	0.622211	0.620307	0.617488	0.614219	0.611129	0.609478	0.60838	0.608689	0.609404	0.610755	0.611497	0.613646	0.615763	0.617286	0.620645	0.624036	0.626283	0.627203	0.628924	0.631152	0.632161	0.634319	0.636796	0.639327	0.641221	0.640884	0.64182	0.642471	0.642879	0.643817	0.643949	0.644024	0.642074	0.63798	0.63104	0.62278	0.611791	0.603444
DUN_15	Dundee	2015	Control	HEB_06_116	49	6	A		10	4	0.618208	0.61812	0.61676	0.614573	0.611999	0.609677	0.608598	0.607974	0.608591	0.609625	0.611315	0.612364	0.614786	0.617096	0.618772	0.622276	0.625832	0.62836	0.629608	0.631539	0.633976	0.635102	0.637383	0.639986	0.642764	0.644911	0.644861	0.646006	0.64688	0.647367	0.648421	0.648663	0.648839	0.647261	0.643603	0.637265	0.629483	0.618884	0.610918
DUN_15	Dundee	2015	Control	HEB_06_116	100	6	A		20	5	0.606227	0.606177	0.604829	0.602733	0.600159	0.597744	0.596575	0.595808	0.596351	0.597292	0.598847	0.599786	0.602057	0.604279	0.605924	0.609341	0.612798	0.615204	0.61637	0.618199	0.620557	0.621695	0.623957	0.626533	0.629264	0.631267	0.631116	0.632169	0.633058	0.633572	0.634668	0.634936	0.635184	0.633596	0.629986	0.623672	0.616022	0.605619	0.597746
DUN_15	Dundee	2015	Control	HEB_06_116	318	6	B		4	21	0.576893	0.576851	0.575559	0.57347	0.570957	0.568618	0.56756	0.566937	0.567548	0.568565	0.570158	0.571088	0.573356	0.575561	0.577263	0.580633	0.584103	0.586484	0.587604	0.589389	0.591686	0.592835	0.595145	0.597706	0.600433	0.602431	0.602382	0.60343	0.604284	0.604871	0.605966	0.606358	0.606693	0.605284	0.601894	0.595868	0.588543	0.578503	0.570889
DUN_15	Dundee	2015	Control	HEB_06_116	366	6	B		14	19	0.602779	0.602633	0.601135	0.598831	0.596099	0.593549	0.592326	0.59159	0.592108	0.592957	0.594452	0.595336	0.597606	0.599846	0.601567	0.604987	0.608372	0.610673	0.611725	0.613515	0.615885	0.617067	0.619337	0.621896	0.624532	0.626399	0.626196	0.62723	0.628058	0.628587	0.629684	0.629965	0.630168	0.628477	0.624704	0.61821	0.610416	0.59993	0.591992
DUN_15	Dundee	2015	Control	HEB_07_063	28	7	A		6	3	0.672715	0.671807	0.669346	0.665972	0.662243	0.658721	0.656661	0.655226	0.655319	0.65598	0.65736	0.658081	0.660242	0.66232	0.663776	0.667173	0.670611	0.672921	0.673801	0.675449	0.677623	0.678461	0.680432	0.682785	0.685279	0.687136	0.686596	0.68742	0.687925	0.688018	0.688767	0.688564	0.688345	0.686114	0.681607	0.674113	0.664942	0.652881	0.643656
DUN_15	Dundee	2015	Control	HEB_07_063	74	7	A		15	4	0.687335	0.68655	0.68421	0.680835	0.676956	0.673332	0.671218	0.66965	0.669622	0.670157	0.671461	0.672216	0.674442	0.6765	0.677897	0.681264	0.684689	0.686986	0.687933	0.689615	0.691809	0.692617	0.694604	0.696938	0.699419	0.701306	0.700792	0.701659	0.702209	0.702347	0.70307	0.702858	0.702555	0.700317	0.695785	0.688272	0.679011	0.66675	0.657317
DUN_15	Dundee	2015	Control	HEB_07_063	328	7	B		6	21	0.663947	0.66316	0.660888	0.657755	0.654106	0.650744	0.648873	0.64758	0.647712	0.648382	0.64968	0.650386	0.652509	0.654562	0.656017	0.659331	0.662708	0.66488	0.665695	0.667213	0.669338	0.670147	0.672144	0.674454	0.676872	0.678654	0.678144	0.67894	0.679496	0.679688	0.680512	0.680461	0.680309	0.678239	0.674067	0.666997	0.658446	0.647053	0.638462
DUN_15	Dundee	2015	Control	HEB_07_107	32	7	A		7	2	0.677223	0.676653	0.674505	0.671459	0.668002	0.664788	0.663013	0.661774	0.662082	0.662895	0.664388	0.665204	0.667465	0.669638	0.671195	0.674717	0.678261	0.680711	0.681702	0.683534	0.685823	0.686739	0.68886	0.691354	0.693955	0.695924	0.695494	0.696425	0.697037	0.69728	0.698066	0.69797	0.697742	0.695541	0.690976	0.683436	0.674293	0.662197	0.653033
DUN_15	Dundee	2015	Control	HEB_07_107	69	7	A		14	4	0.674876	0.674225	0.671993	0.668857	0.665275	0.661973	0.660143	0.658844	0.659029	0.659745	0.661195	0.661981	0.664268	0.666439	0.667936	0.671424	0.67497	0.677385	0.678413	0.680201	0.682466	0.683372	0.68545	0.687947	0.690506	0.692469	0.692054	0.692983	0.693574	0.693798	0.694526	0.694403	0.694146	0.691908	0.687312	0.679673	0.670428	0.658179	0.64882
DUN_15	Dundee	2015	Control	HEB_07_107	333	7	B		7	21	0.655322	0.654877	0.653001	0.65019	0.646987	0.64389	0.642337	0.641238	0.641607	0.64244	0.64396	0.644815	0.647048	0.649196	0.650837	0.654301	0.657886	0.660245	0.661252	0.662978	0.665228	0.666231	0.668382	0.670938	0.673493	0.675442	0.675082	0.676029	0.676716	0.677043	0.677985	0.678026	0.678003	0.676013	0.671821	0.664675	0.656115	0.64464	0.636045
DUN_15	Dundee	2015	Control	HEB_08_096	21	8	A		5	1	0.657057	0.656356	0.654131	0.651058	0.647614	0.64443	0.642693	0.641463	0.641732	0.642457	0.643866	0.644611	0.646794	0.648883	0.650389	0.653851	0.65732	0.65972	0.660728	0.662497	0.664766	0.665743	0.667858	0.67036	0.672957	0.674916	0.674535	0.675463	0.676105	0.676321	0.677117	0.677046	0.676848	0.674647	0.67014	0.662738	0.653863	0.642176	0.633354
DUN_15	Dundee	2015	Control	HEB_08_096	83	8	A		17	3	0.661531	0.660947	0.658879	0.65595	0.652599	0.649502	0.647832	0.646613	0.646823	0.647514	0.648922	0.649638	0.65181	0.653857	0.655233	0.658627	0.66206	0.664425	0.665452	0.667179	0.66945	0.67037	0.67244	0.674907	0.677489	0.67949	0.679132	0.680083	0.68074	0.680966	0.681788	0.681718	0.681577	0.679488	0.675169	0.667973	0.659384	0.648004	0.639442
DUN_15	Dundee	2015	Control	HEB_08_096	302	8	B		1	20	0.673479	0.672665	0.670388	0.667135	0.663305	0.659842	0.657884	0.656598	0.656785	0.657402	0.658769	0.659523	0.661773	0.66396	0.665498	0.669061	0.672546	0.674925	0.675902	0.677709	0.680036	0.681031	0.683217	0.685746	0.688377	0.69034	0.689937	0.690944	0.691622	0.691973	0.692832	0.692844	0.69268	0.690489	0.685956	0.678424	0.669364	0.657358	0.64822
DUN_15	Dundee	2015	Control	HEB_08_096	375	8	B		15	23	0.643815	0.643296	0.641398	0.638624	0.635457	0.632449	0.630961	0.629956	0.63028	0.631028	0.632417	0.633169	0.635358	0.637492	0.639026	0.642483	0.6459	0.648176	0.649181	0.650899	0.653211	0.654263	0.656481	0.658972	0.661603	0.663531	0.663208	0.664211	0.664922	0.665345	0.666356	0.666488	0.666529	0.664638	0.660542	0.653682	0.645443	0.634532	0.626417
DUN_15	Dundee	2015	Control	HEB_08_165	41	8	A		9	1	0.64853	0.647768	0.645515	0.642276	0.63867	0.635301	0.63336	0.631955	0.632026	0.632653	0.634046	0.634746	0.636875	0.638882	0.640247	0.643538	0.646928	0.649292	0.650281	0.65194	0.654092	0.65493	0.656921	0.659246	0.661777	0.663662	0.663291	0.664125	0.664681	0.664806	0.665475	0.665284	0.664974	0.66268	0.65809	0.650559	0.641483	0.629413	0.620084
DUN_15	Dundee	2015	Control	HEB_08_165	87	8	A		18	2	0.640553	0.639933	0.637784	0.634705	0.631204	0.62792	0.626039	0.624704	0.624834	0.625449	0.626798	0.627529	0.629583	0.631602	0.633013	0.636325	0.639681	0.641985	0.642933	0.644569	0.646713	0.647542	0.649546	0.651916	0.654422	0.656274	0.655882	0.656711	0.657256	0.657403	0.658126	0.657982	0.657755	0.655553	0.651155	0.643817	0.634967	0.62321	0.614123
DUN_15	Dundee	2015	Control	HEB_08_165	303	8	B		1	21	0.662994	0.662139	0.65992	0.656591	0.652721	0.649132	0.647149	0.645874	0.64599	0.646584	0.647865	0.648636	0.650929	0.653135	0.654708	0.658124	0.661506	0.663729	0.664638	0.666305	0.668558	0.669498	0.671633	0.674038	0.676525	0.678367	0.677867	0.678731	0.679357	0.679579	0.680443	0.680394	0.680157	0.677941	0.673425	0.665907	0.656863	0.6448	0.635532
DUN_15	Dundee	2015	Control	HEB_08_165	394	8	B		19	22	0.629812	0.629089	0.627044	0.624021	0.620402	0.617051	0.615239	0.614018	0.614154	0.614748	0.616051	0.616779	0.61899	0.62114	0.622734	0.626071	0.62938	0.631567	0.632485	0.634171	0.636405	0.637406	0.639555	0.641952	0.644441	0.646191	0.645786	0.646649	0.647315	0.647584	0.648431	0.648409	0.648244	0.646058	0.641611	0.63425	0.625443	0.613798	0.604814
DUN_15	Dundee	2015	Control	HEB_08_202	1	8	A		1	1	0.674934	0.674324	0.672063	0.668769	0.664943	0.661385	0.659346	0.657987	0.658193	0.658983	0.66061	0.661595	0.664081	0.666448	0.668189	0.671851	0.675559	0.678159	0.679313	0.681286	0.683722	0.684798	0.687029	0.689649	0.692363	0.694439	0.694157	0.695198	0.695947	0.696292	0.697145	0.697101	0.69689	0.694592	0.689818	0.681908	0.672262	0.659581	0.64974
DUN_15	Dundee	2015	Control	HEB_08_202	76	8	A		16	1	0.669938	0.669375	0.667175	0.66397	0.660284	0.656798	0.654792	0.653331	0.653464	0.654188	0.655765	0.656685	0.659067	0.661325	0.662938	0.666555	0.670217	0.672827	0.674038	0.675949	0.67838	0.679423	0.681637	0.68422	0.686924	0.689019	0.688731	0.689773	0.69049	0.690794	0.691637	0.691588	0.691398	0.68913	0.684423	0.676535	0.666944	0.654285	0.644421
DUN_15	Dundee	2015	Control	HEB_08_202	316	8	B		4	19	0.652997	0.652598	0.650733	0.647893	0.644488	0.641301	0.639651	0.638618	0.638961	0.639746	0.641232	0.642195	0.644592	0.646995	0.648753	0.652366	0.655956	0.658377	0.659475	0.661344	0.663773	0.664857	0.667127	0.669732	0.672383	0.674401	0.674059	0.675079	0.67583	0.676258	0.677231	0.677303	0.67721	0.675156	0.670759	0.663426	0.65455	0.64277	0.633841
DUN_15	Dundee	2015	Control	HEB_08_202	379	8	B		16	22	0.658698	0.658142	0.656027	0.6529	0.649228	0.645774	0.64395	0.64274	0.642977	0.643729	0.6452	0.64611	0.648426	0.650765	0.652462	0.656033	0.659609	0.661972	0.662998	0.664814	0.667147	0.668219	0.67048	0.673026	0.675658	0.677607	0.677239	0.678225	0.678956	0.679356	0.68034	0.680407	0.680334	0.678219	0.673749	0.666263	0.65729	0.64542	0.636392
DUN_15	Dundee	2015	Control	HEB_09_033	18	9	A		4	3	0.622402	0.621955	0.620062	0.617337	0.614266	0.611354	0.60982	0.608711	0.609035	0.609775	0.61119	0.611954	0.614072	0.6161	0.617608	0.620917	0.624293	0.62657	0.627588	0.629281	0.631492	0.63243	0.634542	0.636944	0.639492	0.641387	0.641066	0.641929	0.642554	0.642804	0.643646	0.643612	0.643527	0.641532	0.637346	0.630304	0.621831	0.610633	0.602083
DUN_15	Dundee	2015	Control	HEB_09_033	72	9	A		15	2	0.625276	0.624876	0.623029	0.620298	0.617112	0.614056	0.612343	0.611086	0.611226	0.611915	0.613304	0.614058	0.616162	0.618215	0.619679	0.622986	0.626351	0.62874	0.629835	0.631576	0.633806	0.634781	0.6369	0.639321	0.64192	0.643853	0.643614	0.644532	0.645215	0.645478	0.646302	0.646301	0.646208	0.644248	0.640071	0.632955	0.624343	0.612812	0.603878
DUN_15	Dundee	2015	Control	HEB_09_033	345	9	B		9	23	0.594593	0.594174	0.592512	0.590021	0.587007	0.584245	0.582773	0.581797	0.582073	0.582747	0.584019	0.584694	0.58679	0.588867	0.590418	0.593631	0.596856	0.599002	0.599929	0.601533	0.603699	0.604692	0.606821	0.609206	0.611638	0.613391	0.613049	0.613883	0.614517	0.614858	0.615774	0.615877	0.615927	0.614134	0.610198	0.603534	0.595477	0.584857	0.576755
DUN_15	Dundee	2015	Control	HEB_09_033	382	9	B		17	20	0.616525	0.616049	0.614171	0.611391	0.608166	0.605155	0.603519	0.602409	0.602682	0.603383	0.604724	0.605502	0.60764	0.609733	0.611291	0.614607	0.617944	0.620189	0.621135	0.622844	0.625054	0.626094	0.628289	0.630722	0.633258	0.635155	0.634837	0.635753	0.636494	0.636843	0.637797	0.637881	0.637928	0.635996	0.631968	0.625033	0.616751	0.60574	0.59734
DUN_15	Dundee	2015	Control	HEB_09_137	27	9	A		6	2	0.696816	0.696187	0.693962	0.690812	0.687223	0.683919	0.682135	0.680982	0.6813	0.682234	0.683861	0.684822	0.687287	0.689606	0.691264	0.69492	0.698589	0.701102	0.702159	0.704042	0.706438	0.707432	0.709603	0.71213	0.714786	0.716833	0.716413	0.717404	0.718102	0.718392	0.71925	0.719158	0.718969	0.716723	0.712082	0.704454	0.695147	0.682868	0.673504
DUN_15	Dundee	2015	Control	HEB_09_137	98	9	A		20	3	0.674765	0.674194	0.672179	0.669136	0.66565	0.662358	0.660518	0.659286	0.659454	0.660124	0.661501	0.662262	0.664555	0.666742	0.668301	0.671747	0.67518	0.677532	0.678522	0.680337	0.682687	0.683671	0.685825	0.688271	0.69081	0.692719	0.692266	0.693208	0.693875	0.694165	0.695046	0.695007	0.694805	0.692596	0.688057	0.680587	0.671535	0.659646	0.650551
DUN_15	Dundee	2015	Control	HEB_09_137	325	9	B		5	23	0.666066	0.665625	0.663685	0.660757	0.657333	0.654109	0.652343	0.651236	0.651542	0.652328	0.653768	0.654585	0.656849	0.659059	0.660628	0.66411	0.667657	0.669982	0.670924	0.672655	0.674947	0.675908	0.678062	0.680538	0.683068	0.685044	0.684611	0.685568	0.686278	0.686599	0.687504	0.68753	0.687443	0.685418	0.681223	0.674168	0.66561	0.65417	0.645557
DUN_15	Dundee	2015	Control	HEB_09_137	377	9	B		16	20	0.678006	0.677513	0.675496	0.672518	0.668974	0.665627	0.663879	0.662687	0.663019	0.663854	0.665417	0.666269	0.668632	0.670931	0.672574	0.676171	0.679776	0.682175	0.683164	0.684971	0.687309	0.688353	0.690547	0.693093	0.69572	0.697719	0.697273	0.698259	0.699003	0.699393	0.700353	0.700363	0.700278	0.698108	0.693719	0.686277	0.677381	0.665514	0.656537
DUN_15	Dundee	2015	Control	HEB_09_163	19	9	A		4	4	0.610381	0.609895	0.608042	0.605468	0.602551	0.599871	0.59844	0.597445	0.597751	0.598423	0.599742	0.600368	0.602386	0.604325	0.605786	0.609047	0.612392	0.61463	0.615622	0.617309	0.619531	0.62056	0.622656	0.625123	0.627685	0.629574	0.629308	0.630262	0.630916	0.6312	0.632096	0.632136	0.632132	0.630206	0.626171	0.619454	0.611514	0.600951	0.593009
DUN_15	Dundee	2015	Control	HEB_09_163	95	9	A		19	5	0.619074	0.618738	0.61707	0.614591	0.611725	0.609025	0.607646	0.606587	0.606813	0.607445	0.608678	0.609265	0.611259	0.613232	0.614669	0.61789	0.621164	0.623395	0.624408	0.626118	0.628402	0.629413	0.631565	0.634027	0.636593	0.638491	0.638235	0.639192	0.639953	0.640323	0.641278	0.641435	0.64148	0.639648	0.635714	0.629068	0.62123	0.610761	0.602836
DUN_15	Dundee	2015	Control	HEB_09_163	329	9	B		6	22	0.59145	0.591178	0.589703	0.587489	0.58491	0.582578	0.581467	0.580684	0.581091	0.581719	0.582979	0.583543	0.585517	0.587446	0.588878	0.592021	0.595162	0.597249	0.598141	0.599766	0.601953	0.602995	0.605123	0.607527	0.61004	0.611866	0.611599	0.612466	0.613251	0.61363	0.614668	0.614905	0.615112	0.613461	0.609864	0.603779	0.596707	0.587191	0.580101
DUN_15	Dundee	2015	Control	HEB_10_010	3	10	A		1	3	0.645508	0.64479	0.642634	0.639544	0.636013	0.632724	0.630907	0.629578	0.629677	0.630279	0.631572	0.63225	0.634446	0.636475	0.637984	0.641309	0.644713	0.647014	0.647986	0.649695	0.651904	0.652866	0.654935	0.657384	0.65992	0.661788	0.661392	0.662276	0.662904	0.663134	0.663927	0.663872	0.663687	0.661549	0.657104	0.649773	0.640871	0.629099	0.620055
DUN_15	Dundee	2015	Control	HEB_10_010	67	10	A		14	2	0.633869	0.633314	0.631332	0.628435	0.62513	0.622064	0.62038	0.619213	0.619402	0.620031	0.62134	0.622044	0.624166	0.626234	0.627698	0.631007	0.634372	0.636658	0.637662	0.63932	0.641591	0.642518	0.644643	0.647053	0.649602	0.651473	0.651147	0.652048	0.652675	0.652909	0.653747	0.653718	0.653624	0.651584	0.64733	0.640241	0.631667	0.620305	0.611624
DUN_15	Dundee	2015	Control	HEB_10_010	315	10	B		3	23	0.604477	0.60414	0.602456	0.599994	0.597086	0.594343	0.592838	0.591858	0.592159	0.592874	0.594268	0.59495	0.59697	0.599008	0.600504	0.603759	0.607153	0.609355	0.610334	0.611961	0.614184	0.615151	0.617271	0.619715	0.62226	0.624125	0.623852	0.624749	0.62542	0.625811	0.626764	0.626898	0.62699	0.625288	0.621478	0.614968	0.60707	0.596454	0.588486
DUN_15	Dundee	2015	Control	HEB_10_010	369	10	B		14	22	0.615534	0.615144	0.613474	0.610974	0.608002	0.605247	0.6038	0.602759	0.603073	0.603772	0.605094	0.605763	0.607829	0.609858	0.611376	0.614583	0.617902	0.620099	0.621028	0.622702	0.624873	0.625891	0.628014	0.63046	0.632997	0.634842	0.634541	0.63549	0.636207	0.63657	0.637549	0.637684	0.637803	0.636013	0.632194	0.625561	0.617673	0.607095	0.599121
DUN_15	Dundee	2015	Control	HEB_10_172	9	10	A		2	4	0.681301	0.680507	0.677979	0.674546	0.670695	0.667037	0.664922	0.663466	0.663635	0.66441	0.66598	0.666923	0.669236	0.671482	0.673046	0.676644	0.680292	0.682779	0.683849	0.685646	0.687916	0.688815	0.690913	0.693432	0.696008	0.69801	0.697584	0.698518	0.699099	0.69926	0.699992	0.699795	0.699477	0.697142	0.692384	0.684485	0.674792	0.661998	0.652172
DUN_15	Dundee	2015	Control	HEB_10_172	91	10	A		19	1	0.669672	0.668903	0.666691	0.663468	0.659767	0.656346	0.654416	0.653037	0.653152	0.65373	0.65509	0.65581	0.658041	0.660166	0.661633	0.66501	0.668358	0.670655	0.671584	0.673236	0.67543	0.676273	0.6783	0.68065	0.683126	0.684989	0.684488	0.685314	0.685883	0.686019	0.686759	0.686592	0.686348	0.684134	0.679635	0.672192	0.663056	0.651031	0.641812
DUN_15	Dundee	2015	Control	HEB_10_172	336	10	B		8	19	0.656768	0.655988	0.653654	0.650358	0.64659	0.64301	0.641006	0.639654	0.639809	0.640454	0.641825	0.642613	0.644845	0.647023	0.648582	0.652027	0.655518	0.657825	0.658739	0.660402	0.662663	0.663612	0.665766	0.668186	0.670682	0.672539	0.672055	0.672972	0.673554	0.673806	0.674609	0.674527	0.674368	0.672177	0.66767	0.66008	0.650939	0.638906	0.629674
DUN_15	Dundee	2015	Control	HEB_10_172	361	10	B		13	19	0.667241	0.666523	0.664384	0.661237	0.657523	0.65411	0.65222	0.650998	0.651181	0.651837	0.65327	0.65409	0.656434	0.658665	0.660292	0.66375	0.667141	0.669404	0.670277	0.672017	0.674256	0.675257	0.677362	0.679767	0.682239	0.684056	0.683517	0.68439	0.685059	0.68531	0.686159	0.686117	0.685968	0.683813	0.679378	0.672004	0.663039	0.651207	0.642214
DUN_15	Dundee	2015	Control	HEB_10_173	11	10	A		3	1	0.652314	0.651876	0.649957	0.64725	0.644204	0.641363	0.639892	0.638853	0.639256	0.640108	0.641672	0.642533	0.644757	0.646838	0.648328	0.651758	0.65524	0.657626	0.658635	0.660364	0.662601	0.663499	0.665579	0.668041	0.670657	0.672654	0.672329	0.673319	0.674021	0.674355	0.675264	0.675318	0.675355	0.673576	0.669715	0.663064	0.65491	0.643832	0.635562
DUN_15	Dundee	2015	Control	HEB_10_173	59	10	A		12	4	0.656636	0.656166	0.654177	0.651371	0.648192	0.64525	0.643626	0.642454	0.642728	0.643526	0.645048	0.645833	0.648012	0.650033	0.65144	0.654806	0.658253	0.66065	0.66167	0.663378	0.665574	0.666412	0.668462	0.670894	0.673474	0.675474	0.675146	0.67609	0.676749	0.676995	0.677806	0.677812	0.677751	0.675876	0.671855	0.665065	0.656724	0.645464	0.636943
DUN_15	Dundee	2015	Control	HEB_10_184	44	10	A		9	4	0.686045	0.685816	0.683922	0.68107	0.6778	0.67477	0.673111	0.672046	0.672422	0.673387	0.675151	0.676179	0.678629	0.68092	0.682472	0.686109	0.689809	0.692469	0.693701	0.695589	0.697985	0.698935	0.701045	0.703633	0.706342	0.708554	0.708266	0.709371	0.710139	0.7104	0.711274	0.71122	0.711076	0.708956	0.704628	0.697348	0.688397	0.676397	0.667297
DUN_15	Dundee	2015	Control	HEB_10_184	73	10	A		15	3	0.684271	0.684056	0.682289	0.67963	0.676464	0.673459	0.671885	0.6708	0.671134	0.671984	0.673557	0.674509	0.676932	0.679204	0.680788	0.68438	0.688014	0.690563	0.691723	0.693602	0.696008	0.697001	0.699171	0.70173	0.704409	0.70647	0.706142	0.707239	0.708003	0.708341	0.709278	0.709286	0.70919	0.70716	0.702921	0.695725	0.686875	0.675082	0.66608
DUN_15	Dundee	2015	Control	HEB_10_184	350	10	B		10	23	0.663155	0.662914	0.661164	0.658416	0.655176	0.652092	0.650569	0.649552	0.649982	0.650832	0.652379	0.653271	0.655652	0.658061	0.659783	0.663397	0.666912	0.669296	0.670336	0.672168	0.674513	0.675579	0.677823	0.680367	0.682944	0.684925	0.684605	0.685614	0.686338	0.686744	0.687711	0.687799	0.687781	0.685698	0.681414	0.674209	0.665536	0.653973	0.645227
DUN_15	Dundee	2015	Control	HEB_10_184	386	10	B		18	19	0.676931	0.676649	0.674878	0.672107	0.668799	0.665703	0.664159	0.663215	0.663666	0.664579	0.666155	0.667124	0.669619	0.672013	0.673715	0.677308	0.680906	0.68327	0.684292	0.68611	0.688494	0.689559	0.691761	0.694338	0.696961	0.698974	0.698606	0.699627	0.700424	0.70086	0.701863	0.701935	0.701925	0.699968	0.695785	0.688738	0.6802	0.668744	0.660179
DUN_15	Dundee	2015	Control	HEB_11_025	24	11	A		5	4	0.642793	0.642046	0.639869	0.636747	0.63321	0.629934	0.628084	0.6268	0.626976	0.627659	0.629025	0.629773	0.631901	0.634026	0.635557	0.63899	0.642475	0.644831	0.645834	0.647619	0.649904	0.650897	0.653053	0.655506	0.658084	0.659983	0.659612	0.660491	0.661122	0.661301	0.662068	0.66194	0.661694	0.659399	0.654748	0.647178	0.638123	0.626228	0.61706
DUN_15	Dundee	2015	Control	HEB_11_025	94	11	A		19	4	0.631472	0.630911	0.628932	0.626048	0.622745	0.619619	0.617839	0.616531	0.61664	0.617227	0.618476	0.619122	0.621181	0.623177	0.624624	0.627934	0.63128	0.633596	0.63458	0.636309	0.63857	0.639555	0.641698	0.644083	0.646634	0.648505	0.648158	0.64904	0.649722	0.649994	0.650797	0.65076	0.650633	0.648487	0.644085	0.636827	0.6282	0.616788	0.607934
DUN_15	Dundee	2015	Control	HEB_11_025	331	11	B		7	19	0.621764	0.621147	0.619223	0.616469	0.613164	0.610152	0.608589	0.60756	0.607789	0.608428	0.609694	0.610386	0.612519	0.614654	0.616225	0.619495	0.622818	0.624961	0.625855	0.627549	0.629833	0.630834	0.632983	0.635381	0.637852	0.639619	0.639214	0.640031	0.640689	0.640967	0.641854	0.641848	0.641736	0.639685	0.635412	0.62831	0.619945	0.608861	0.600386
DUN_15	Dundee	2015	Control	HEB_11_098	12	11	A		3	2	0.65942	0.658944	0.65687	0.653938	0.650602	0.647485	0.645757	0.644566	0.644897	0.645751	0.647384	0.648296	0.650526	0.65268	0.654272	0.657826	0.661473	0.664005	0.665142	0.667005	0.669304	0.670315	0.672485	0.67504	0.6777	0.679749	0.679416	0.680402	0.68103	0.681269	0.682093	0.682046	0.681881	0.679745	0.675259	0.667728	0.65864	0.646642	0.637514
DUN_15	Dundee	2015	Control	HEB_11_098	51	11	A		11	1	0.65278	0.652442	0.6506	0.647796	0.644592	0.641623	0.639999	0.638934	0.639274	0.640132	0.641696	0.642621	0.644986	0.647198	0.648849	0.652372	0.65598	0.658528	0.659708	0.661595	0.66398	0.665017	0.667229	0.669768	0.67245	0.674512	0.674249	0.675244	0.675972	0.676229	0.67709	0.677074	0.676978	0.674854	0.670438	0.663038	0.654036	0.64214	0.633036
DUN_15	Dundee	2015	Control	HEB_11_098	322	11	B		5	20	0.637902	0.637467	0.635588	0.632803	0.629539	0.626394	0.624652	0.623487	0.62374	0.624472	0.625889	0.626654	0.628803	0.630868	0.632417	0.635873	0.639334	0.641708	0.642697	0.644461	0.646716	0.647687	0.649864	0.652341	0.654946	0.656861	0.656524	0.657442	0.658077	0.658414	0.65925	0.65928	0.659234	0.657238	0.653011	0.6458	0.637195	0.625808	0.617128
DUN_15	Dundee	2015	Control	HEB_14_045	30	14	A		6	5	0.645051	0.644438	0.64238	0.639528	0.636261	0.633291	0.631645	0.630503	0.630727	0.631453	0.632814	0.633542	0.635647	0.637672	0.639111	0.642401	0.645773	0.648023	0.648961	0.650597	0.652719	0.653584	0.65562	0.658007	0.660481	0.662346	0.661934	0.662796	0.663355	0.66354	0.66432	0.664255	0.664116	0.662087	0.657917	0.650908	0.642473	0.631164	0.622664
DUN_15	Dundee	2015	Control	HEB_14_045	52	14	A		11	2	0.639628	0.639211	0.637327	0.634675	0.631654	0.628842	0.627353	0.626236	0.626512	0.627255	0.628664	0.629356	0.631424	0.633356	0.634718	0.637932	0.641311	0.643587	0.64455	0.646193	0.648313	0.649148	0.651119	0.653467	0.65601	0.657865	0.657526	0.658393	0.658975	0.659138	0.659906	0.659859	0.659758	0.657815	0.653794	0.647044	0.638864	0.62787	0.619559
DUN_15	Dundee	2015	Control	HEB_14_045	321	14	B		5	19	0.610323	0.609865	0.60811	0.605542	0.602553	0.599795	0.598334	0.597353	0.59756	0.598133	0.599372	0.599946	0.601861	0.603774	0.60519	0.608281	0.611405	0.613469	0.61422	0.615736	0.617766	0.618655	0.620672	0.622944	0.625332	0.627061	0.626642	0.627435	0.628025	0.628244	0.629063	0.629125	0.629116	0.627325	0.623535	0.617071	0.60942	0.599168	0.591432
DUN_15	Dundee	2015	Control	HEB_14_045	395	14	B		19	23	0.621305	0.620862	0.619188	0.616606	0.613546	0.610732	0.609342	0.608376	0.608666	0.609279	0.610503	0.611159	0.61326	0.61537	0.61685	0.620117	0.623295	0.625388	0.626238	0.627842	0.63007	0.631065	0.633225	0.635585	0.638018	0.639768	0.639343	0.640179	0.640825	0.641182	0.642119	0.642194	0.642196	0.640291	0.636281	0.62952	0.621544	0.61091	0.602892
DUN_15	Dundee	2015	Control	HEB_15_082	10	15	A		2	5	0.666699	0.665849	0.663511	0.66025	0.656631	0.653242	0.651357	0.650043	0.650191	0.650864	0.652268	0.65305	0.655291	0.657423	0.658928	0.662366	0.665818	0.668205	0.669208	0.670964	0.67324	0.674208	0.676299	0.67878	0.681392	0.683373	0.683016	0.683972	0.684658	0.684924	0.685775	0.685735	0.685631	0.683562	0.679176	0.671889	0.662929	0.651073	0.64205
DUN_15	Dundee	2015	Control	HEB_15_082	65	15	A		13	5	0.663361	0.662606	0.660448	0.657312	0.653838	0.650624	0.648838	0.647562	0.647719	0.648376	0.64976	0.650472	0.652648	0.654733	0.65616	0.659524	0.662958	0.665301	0.666277	0.668019	0.670253	0.671147	0.673254	0.675711	0.67828	0.680224	0.679881	0.680847	0.681537	0.681787	0.682638	0.682654	0.682603	0.680656	0.676468	0.669437	0.660851	0.649361	0.64066
DUN_15	Dundee	2015	Control	HEB_15_082	326	15	B		6	19	0.624384	0.623795	0.621827	0.619112	0.616022	0.61314	0.611556	0.610447	0.610707	0.611356	0.61264	0.61324	0.61523	0.617149	0.618543	0.621722	0.624965	0.627117	0.627946	0.629525	0.631641	0.632559	0.634577	0.636966	0.639421	0.641262	0.640893	0.641743	0.642393	0.642703	0.643621	0.643726	0.643815	0.642056	0.638236	0.631733	0.623974	0.6135	0.60575
DUN_15	Dundee	2015	Control	HEB_15_082	381	15	B		17	19	0.639824	0.639049	0.636985	0.633925	0.630344	0.627049	0.62527	0.624063	0.624238	0.624795	0.626102	0.626764	0.628942	0.631064	0.632641	0.635963	0.639333	0.641503	0.642388	0.644097	0.646371	0.647395	0.649589	0.652012	0.654532	0.656393	0.655968	0.656882	0.657588	0.658017	0.65896	0.659051	0.659065	0.657084	0.652871	0.645797	0.637253	0.625966	0.617405
DUN_15	Dundee	2015	Control	HEB_15_094	31	15	A		7	1	0.602487	0.602031	0.600237	0.597801	0.595126	0.592638	0.591296	0.590331	0.590628	0.591313	0.592595	0.59313	0.595013	0.596711	0.597984	0.600991	0.604137	0.606187	0.606965	0.608384	0.610352	0.611091	0.613007	0.615237	0.61763	0.619353	0.618922	0.619669	0.620219	0.620371	0.621131	0.621166	0.621183	0.619503	0.615878	0.609767	0.602407	0.592446	0.585077
DUN_15	Dundee	2015	Control	HEB_15_094	60	15	A		12	5	0.611632	0.610953	0.609002	0.606262	0.603245	0.600424	0.598899	0.597743	0.597919	0.598439	0.599619	0.60013	0.601994	0.603733	0.604926	0.607948	0.611027	0.613092	0.613885	0.615326	0.617281	0.617986	0.619865	0.622098	0.624469	0.626186	0.625766	0.626479	0.626972	0.627109	0.627845	0.627763	0.627712	0.625906	0.622114	0.615696	0.608031	0.597627	0.5898
DUN_15	Dundee	2015	Control	HEB_15_094	310	15	B		2	23	0.594427	0.593841	0.592006	0.589418	0.586407	0.583691	0.582295	0.581326	0.581506	0.581978	0.583066	0.583528	0.585397	0.587262	0.588579	0.591544	0.594525	0.596421	0.597118	0.598547	0.600566	0.601417	0.603352	0.605574	0.607869	0.609484	0.609049	0.6098	0.610384	0.610575	0.611392	0.611414	0.611426	0.609598	0.605824	0.599483	0.592035	0.582058	0.574563
DUN_15	Dundee	2015	Control	HEB_15_094	359	15	B		12	22	0.603099	0.602591	0.600909	0.598379	0.595476	0.592857	0.591501	0.590539	0.590768	0.591276	0.592426	0.592917	0.594824	0.5967	0.598042	0.601042	0.604102	0.606034	0.606786	0.608251	0.610293	0.611155	0.613168	0.615407	0.617743	0.619408	0.618995	0.61973	0.620304	0.620569	0.621461	0.621514	0.621542	0.619693	0.61596	0.609618	0.602132	0.592127	0.584665
DUN_15	Dundee	2015	Control	HEB_16_064	38	16	A		8	3	0.641003	0.640558	0.638581	0.635723	0.632492	0.6295	0.627862	0.626708	0.626977	0.627747	0.629232	0.630041	0.632234	0.634249	0.635683	0.639004	0.642409	0.644821	0.645882	0.647643	0.649832	0.650684	0.652707	0.6551	0.657674	0.659649	0.659352	0.660279	0.660916	0.661106	0.661886	0.661823	0.661714	0.659666	0.655504	0.648402	0.639785	0.628245	0.619418
DUN_15	Dundee	2015	Control	HEB_16_064	97	16	A		20	2	0.643567	0.64315	0.64138	0.638675	0.635525	0.632587	0.631054	0.629926	0.630162	0.630858	0.632208	0.632957	0.635129	0.637184	0.638678	0.641975	0.645294	0.647563	0.648492	0.650172	0.652384	0.6533	0.655392	0.657742	0.660254	0.662097	0.661695	0.662597	0.663252	0.663529	0.6644	0.664411	0.664372	0.662454	0.658398	0.651489	0.643153	0.631983	0.623515
DUN_15	Dundee	2015	Control	HEB_16_064	317	16	B		4	20	0.625078	0.624763	0.622987	0.62049	0.617484	0.61469	0.613298	0.612347	0.612743	0.61356	0.614933	0.615715	0.617807	0.619841	0.621372	0.624672	0.627991	0.630175	0.631111	0.632697	0.634858	0.635786	0.637844	0.640214	0.642673	0.644549	0.644155	0.64501	0.645635	0.645945	0.646801	0.646863	0.646898	0.64511	0.641274	0.634763	0.626873	0.61626	0.60836
DUN_15	Dundee	2015	Control	HEB_16_064	368	16	B		14	21	0.636817	0.636326	0.63445	0.631675	0.628395	0.625435	0.623805	0.622825	0.623173	0.623889	0.625258	0.626096	0.628392	0.630589	0.632173	0.635565	0.638926	0.641134	0.642066	0.643772	0.646041	0.647078	0.649249	0.65166	0.65415	0.655997	0.655618	0.656547	0.657245	0.657595	0.658561	0.658658	0.658669	0.656771	0.652733	0.64584	0.637462	0.626278	0.61785
DUN_15	Dundee	2015	Control	HEB_18_225	7	18	A		2	2	0.678172	0.677241	0.674654	0.671162	0.667331	0.663774	0.661652	0.660127	0.660172	0.66084	0.662226	0.662933	0.665026	0.667067	0.66848	0.671898	0.675387	0.677784	0.67878	0.680513	0.682734	0.683589	0.685593	0.688023	0.690556	0.692538	0.692085	0.692966	0.693477	0.693623	0.694314	0.694075	0.693734	0.691308	0.686532	0.678759	0.669484	0.657227	0.647938
DUN_15	Dundee	2015	Control	HEB_18_225	88	18	A		18	3	0.655758	0.655062	0.652869	0.649746	0.646197	0.64287	0.640998	0.639647	0.639757	0.640328	0.64164	0.642274	0.644376	0.646415	0.647811	0.651145	0.654509	0.656864	0.657806	0.659504	0.661735	0.662659	0.664745	0.66716	0.669693	0.671625	0.671202	0.672102	0.672688	0.672917	0.673664	0.673541	0.673289	0.671049	0.666556	0.659168	0.650353	0.638807	0.630002
DUN_15	Dundee	2015	Control	HEB_19_076	42	19	A		9	2	0.664604	0.663927	0.661862	0.658919	0.655519	0.652447	0.650809	0.649631	0.649787	0.65038	0.651643	0.652243	0.654324	0.656265	0.657611	0.660833	0.664107	0.666366	0.667285	0.66888	0.67107	0.671904	0.673862	0.67622	0.678705	0.680552	0.680125	0.680974	0.681575	0.681746	0.682531	0.682437	0.682287	0.680255	0.676072	0.669166	0.660774	0.649537	0.641057
DUN_15	Dundee	2015	Control	HEB_19_076	80	19	A		16	5	0.656583	0.65599	0.653974	0.651136	0.647904	0.644908	0.643287	0.642071	0.642238	0.642895	0.644226	0.644885	0.646969	0.648904	0.650246	0.65352	0.65684	0.659124	0.660062	0.661714	0.663909	0.664773	0.666805	0.669194	0.671751	0.673689	0.673307	0.674205	0.674889	0.675145	0.676004	0.676009	0.675998	0.674185	0.670225	0.663567	0.655368	0.644392	0.636086
DUN_15	Dundee	2015	Control	HEB_19_076	335	19	B		7	23	0.62242	0.622026	0.620307	0.617892	0.615069	0.612483	0.611114	0.610151	0.610521	0.611248	0.612579	0.613234	0.615171	0.617063	0.618445	0.621641	0.624904	0.627073	0.627913	0.629499	0.631562	0.632412	0.634443	0.636777	0.639277	0.641089	0.64069	0.641498	0.642108	0.642388	0.643294	0.643349	0.643431	0.64175	0.6381	0.631768	0.624225	0.614079	0.606495
DUN_15	Dundee	2015	Control	HEB_19_076	388	19	B		18	21	0.628992	0.628326	0.62643	0.623604	0.620279	0.617232	0.615646	0.614561	0.61473	0.615286	0.616436	0.617072	0.619134	0.621152	0.622622	0.625868	0.629061	0.631106	0.631954	0.633526	0.635724	0.636699	0.63882	0.641145	0.643547	0.64527	0.644866	0.645738	0.646381	0.646691	0.647647	0.647739	0.647793	0.645964	0.642021	0.635363	0.627328	0.61661	0.608496
DUN_15	Dundee	2015	Control	HEB_20_062	4	20	A		1	4	0.666017	0.665439	0.663204	0.660038	0.656448	0.65307	0.651101	0.64977	0.649965	0.65075	0.652289	0.653215	0.655578	0.6578	0.659414	0.662952	0.666547	0.669023	0.670119	0.671924	0.674228	0.67517	0.677273	0.679763	0.68237	0.684336	0.683943	0.684879	0.685528	0.685727	0.686534	0.686446	0.686224	0.684008	0.679452	0.671803	0.662414	0.649976	0.64035
DUN_15	Dundee	2015	Control	HEB_20_062	92	20	A		19	2	0.664971	0.664556	0.662605	0.659648	0.65616	0.652817	0.65089	0.649517	0.649588	0.650174	0.651527	0.652338	0.654632	0.656802	0.658379	0.661825	0.665278	0.667659	0.668714	0.670551	0.672882	0.673871	0.676002	0.678456	0.681002	0.682893	0.682504	0.683413	0.684133	0.684415	0.685247	0.685204	0.685083	0.682907	0.678434	0.6709	0.661731	0.649558	0.640123
DUN_15	Dundee	2015	Control	HEB_20_062	312	20	B		3	20	0.654006	0.653279	0.65107	0.647845	0.644071	0.640557	0.638603	0.637223	0.637374	0.638015	0.639373	0.640155	0.642441	0.644654	0.646275	0.649734	0.65316	0.655474	0.656438	0.658118	0.66039	0.661414	0.663525	0.665961	0.668514	0.670382	0.669939	0.670846	0.671455	0.671718	0.672523	0.672523	0.672346	0.670119	0.665566	0.657936	0.648706	0.63657	0.627207
DUN_15	Dundee	2015	Control	HEB_20_062	358	20	B		12	21	0.661327	0.660712	0.658601	0.655364	0.651592	0.648041	0.646081	0.644808	0.645087	0.645828	0.647291	0.648252	0.650692	0.653061	0.654776	0.658409	0.661928	0.664348	0.665393	0.667266	0.669667	0.670734	0.672981	0.675509	0.678123	0.679997	0.679615	0.680606	0.681305	0.681675	0.682565	0.6826	0.682455	0.680195	0.675592	0.667771	0.658324	0.645881	0.636306
DUN_15	Dundee	2015	Control	HEB_20_064	15	20	A		3	5	0.685998	0.684843	0.681971	0.677997	0.673574	0.669378	0.666919	0.665229	0.665236	0.665891	0.667432	0.668364	0.670815	0.673212	0.674932	0.678579	0.682302	0.684886	0.686009	0.687925	0.690324	0.691343	0.693535	0.696094	0.698697	0.700706	0.700284	0.70123	0.701842	0.702011	0.702764	0.702562	0.702166	0.699571	0.694344	0.685709	0.675147	0.661437	0.650716
DUN_15	Dundee	2015	Control	HEB_20_064	64	20	A		13	4	0.683513	0.682464	0.679711	0.675833	0.671455	0.667395	0.664918	0.663274	0.663261	0.663923	0.665437	0.666393	0.668808	0.671176	0.672889	0.676563	0.680235	0.682839	0.68401	0.685933	0.688303	0.68934	0.691547	0.694098	0.696735	0.698752	0.698345	0.699292	0.699936	0.700117	0.700849	0.700631	0.700212	0.697641	0.692414	0.683826	0.673338	0.659721	0.64903
DUN_15	Dundee	2015	Control	HEB_20_064	324	20	B		5	22	0.662438	0.661555	0.659065	0.655619	0.651525	0.647706	0.645496	0.644058	0.644111	0.644782	0.646201	0.647005	0.649291	0.651521	0.653135	0.656607	0.660135	0.662528	0.663504	0.665265	0.66752	0.66852	0.670642	0.673127	0.675684	0.677602	0.677189	0.678089	0.678715	0.678987	0.679827	0.679718	0.679486	0.677197	0.672563	0.664723	0.655267	0.642893	0.633304
DUN_15	Dundee	2015	Control	HEB_20_064	351	20	B		11	19	0.66717	0.666343	0.663979	0.660553	0.656473	0.652635	0.650457	0.649016	0.649036	0.649633	0.650997	0.651779	0.654057	0.656328	0.657973	0.661524	0.665026	0.667358	0.668291	0.670105	0.672434	0.673435	0.675575	0.678059	0.680606	0.682451	0.682028	0.68296	0.68359	0.68383	0.684687	0.684556	0.684307	0.681944	0.677195	0.669293	0.659837	0.647416	0.637874
DUN_15	Dundee	2015	Control	HEB_21_011	45	21	A		9	5	0.675934	0.675293	0.672999	0.669709	0.665952	0.66247	0.660509	0.659209	0.65941	0.660164	0.661662	0.662541	0.664915	0.667154	0.668752	0.672331	0.675915	0.678457	0.679618	0.681464	0.683864	0.684867	0.687034	0.689586	0.692249	0.694304	0.693996	0.695004	0.695702	0.695933	0.696713	0.696622	0.696368	0.694061	0.689343	0.681562	0.672118	0.659676	0.650131
DUN_15	Dundee	2015	Control	HEB_21_011	85	21	A		17	5	0.684508	0.683906	0.681686	0.67845	0.674714	0.671212	0.669271	0.667931	0.668102	0.668861	0.670399	0.671252	0.673641	0.675946	0.677572	0.681188	0.684861	0.687437	0.688597	0.6905	0.692931	0.694006	0.696215	0.698841	0.701549	0.703601	0.703259	0.704313	0.705046	0.705337	0.706184	0.706124	0.705889	0.703588	0.698877	0.691023	0.681487	0.668991	0.659411
DUN_15	Dundee	2015	Control	HEB_21_011	330	21	B		6	23	0.639888	0.63934	0.637358	0.634474	0.631143	0.62802	0.626317	0.625229	0.625542	0.62633	0.627717	0.628551	0.630778	0.632955	0.63458	0.638094	0.641562	0.643959	0.645027	0.646777	0.64908	0.650144	0.652372	0.654887	0.65748	0.659429	0.659115	0.660071	0.660805	0.661131	0.662044	0.66212	0.662143	0.660094	0.655817	0.648548	0.639883	0.628455	0.619781
DUN_15	Dundee	2015	Control	HEB_21_141	26	21	A		6	1	0.674911	0.674259	0.671979	0.668796	0.665132	0.661721	0.659825	0.658522	0.658783	0.659695	0.661312	0.66225	0.664695	0.66701	0.668685	0.672331	0.675998	0.678562	0.679631	0.681485	0.683832	0.684858	0.687007	0.689554	0.692215	0.69428	0.693921	0.694921	0.69559	0.695811	0.69666	0.696559	0.696329	0.694066	0.689409	0.681744	0.672318	0.659859	0.650307
DUN_15	Dundee	2015	Control	HEB_21_141	82	21	A		17	2	0.66592	0.665393	0.663256	0.660166	0.656666	0.65333	0.65148	0.650162	0.650316	0.651029	0.652479	0.653277	0.655538	0.657691	0.659199	0.662655	0.666136	0.668553	0.669582	0.671321	0.673548	0.674428	0.676513	0.678953	0.681529	0.683505	0.683086	0.683996	0.68462	0.684828	0.685601	0.685501	0.685286	0.683123	0.678729	0.671359	0.662379	0.650457	0.641353
DUN_15	Dundee	2015	Control	HEB_21_141	343	21	B		9	21	0.651451	0.65092	0.64896	0.64609	0.642769	0.639591	0.637935	0.636808	0.637097	0.63793	0.639392	0.640244	0.642487	0.644685	0.646307	0.649799	0.653293	0.655565	0.656528	0.658225	0.660474	0.66146	0.66361	0.666081	0.668578	0.670473	0.670058	0.670938	0.671671	0.671975	0.672848	0.672822	0.672753	0.670783	0.666581	0.659539	0.65095	0.639517	0.630887
DUN_15	Dundee	2015	Control	HEB_21_160	5	21	A		1	5	0.672055	0.671363	0.669178	0.666093	0.662612	0.659361	0.657567	0.656277	0.656428	0.657118	0.65853	0.659311	0.661483	0.663529	0.664913	0.668283	0.671726	0.674039	0.67498	0.676651	0.678839	0.67966	0.681664	0.684034	0.686538	0.688458	0.688009	0.688893	0.689483	0.689665	0.690422	0.690285	0.690076	0.687969	0.683645	0.676468	0.667748	0.656111	0.647343
DUN_15	Dundee	2015	Control	HEB_21_160	56	21	A		12	1	0.654459	0.653796	0.65166	0.648655	0.645338	0.642242	0.640556	0.639299	0.639422	0.640074	0.641411	0.642023	0.644089	0.645999	0.647318	0.650537	0.653813	0.656048	0.65694	0.658519	0.660629	0.66138	0.663345	0.665623	0.66805	0.669899	0.669449	0.67028	0.67082	0.670958	0.671671	0.671544	0.671341	0.66931	0.665179	0.658265	0.649909	0.638722	0.630319
DUN_15	Dundee	2015	Control	HEB_21_160	301	21	B		1	19	0.643062	0.642367	0.640296	0.637315	0.633855	0.630669	0.628871	0.627637	0.627761	0.628338	0.629498	0.63013	0.632183	0.634149	0.635506	0.638721	0.641962	0.644066	0.644835	0.646421	0.648566	0.649405	0.651388	0.653677	0.656133	0.657865	0.657406	0.658227	0.658817	0.659024	0.659836	0.65987	0.659791	0.657781	0.653775	0.646922	0.638741	0.627755	0.619501
DUN_15	Dundee	2015	Control	HEB_21_160	356	21	B		12	19	0.640833	0.640196	0.638224	0.635349	0.632028	0.628923	0.627247	0.626055	0.626208	0.626827	0.628067	0.62869	0.630683	0.632655	0.634043	0.637251	0.640469	0.642569	0.643383	0.644961	0.647081	0.647889	0.649898	0.652222	0.654677	0.6564	0.655955	0.656766	0.657357	0.657586	0.658409	0.658407	0.658331	0.656354	0.652289	0.645469	0.637367	0.626487	0.618339
DUN_15	Dundee	2015	Control	HEB_21_184	34	21	A		7	4	0.659897	0.659231	0.656923	0.65367	0.650024	0.646547	0.644442	0.642872	0.642867	0.643484	0.644874	0.645604	0.647745	0.649663	0.650982	0.654327	0.657766	0.660236	0.661318	0.663047	0.665206	0.666011	0.667986	0.670332	0.672906	0.674918	0.67455	0.675445	0.675993	0.676137	0.676853	0.676699	0.676441	0.67423	0.669797	0.662295	0.65315	0.641016	0.631629
DUN_15	Dundee	2015	Control	HEB_21_184	53	21	A		11	3	0.656878	0.656023	0.653646	0.650292	0.646521	0.643033	0.640952	0.639494	0.639543	0.64014	0.641527	0.642251	0.644414	0.646455	0.647899	0.651234	0.65465	0.657013	0.658009	0.659672	0.661858	0.662707	0.664695	0.667058	0.66957	0.671463	0.67104	0.671884	0.672425	0.672517	0.673233	0.673034	0.672769	0.670532	0.665984	0.658421	0.649192	0.637032	0.627663
DUN_15	Dundee	2015	Control	HEB_21_184	309	21	B		2	22	0.656504	0.65578	0.653578	0.650364	0.646737	0.643256	0.641341	0.639999	0.640177	0.64085	0.642263	0.643002	0.645218	0.647379	0.648889	0.652344	0.65578	0.658101	0.659057	0.660757	0.662952	0.663879	0.665979	0.668425	0.670958	0.672869	0.67246	0.673337	0.67395	0.674184	0.675057	0.674987	0.674916	0.672826	0.668516	0.661194	0.652307	0.640536	0.631554
DUN_15	Dundee	2015	Control	HEB_21_184	367	21	B		14	20	0.648291	0.647503	0.645286	0.642032	0.638256	0.634715	0.632818	0.631482	0.631657	0.632206	0.633515	0.634281	0.636625	0.638928	0.640554	0.643969	0.647348	0.6496	0.650525	0.65223	0.654569	0.655632	0.657774	0.660176	0.662693	0.664479	0.664024	0.664876	0.665534	0.665775	0.666649	0.666614	0.666414	0.66414	0.659543	0.651925	0.642778	0.630768	0.621596
DUN_15	Dundee	2015	Control	HEB_22_003	2	22	A		1	2	0.672085	0.671308	0.669033	0.665787	0.662094	0.658684	0.656788	0.655507	0.655663	0.656391	0.657849	0.658693	0.661024	0.663257	0.664865	0.66838	0.67196	0.674368	0.675427	0.677237	0.679561	0.680573	0.682689	0.685193	0.687819	0.68981	0.689402	0.690337	0.690998	0.691242	0.692073	0.691974	0.691753	0.689587	0.684995	0.677457	0.66819	0.656001	0.646694
DUN_15	Dundee	2015	Control	HEB_22_003	77	22	A		16	2	0.657503	0.656881	0.654777	0.651743	0.648225	0.644952	0.643118	0.641779	0.641902	0.642557	0.643925	0.644661	0.646833	0.648914	0.650367	0.65378	0.657203	0.659602	0.660604	0.662332	0.664559	0.665481	0.667573	0.669998	0.672585	0.674497	0.674141	0.675071	0.675682	0.67592	0.676706	0.676628	0.676446	0.674333	0.66994	0.66261	0.653697	0.641889	0.632825
DUN_15	Dundee	2015	Control	HEB_22_003	306	22	B		2	19	0.649534	0.648888	0.646816	0.643788	0.640223	0.636958	0.635205	0.63404	0.634233	0.634945	0.636304	0.637116	0.639382	0.64153	0.643123	0.646561	0.650012	0.652329	0.653272	0.654977	0.657274	0.658273	0.66042	0.662851	0.665448	0.667342	0.666949	0.667844	0.668514	0.66881	0.669682	0.669679	0.669553	0.667434	0.663053	0.655708	0.646906	0.635297	0.62641
DUN_15	Dundee	2015	Control	HEB_22_003	373	22	B		15	21	0.653636	0.652945	0.650755	0.64752	0.643857	0.640432	0.638533	0.637308	0.637493	0.638186	0.639572	0.640385	0.642687	0.644955	0.646595	0.650115	0.65358	0.655902	0.65689	0.658693	0.661031	0.662062	0.664223	0.666733	0.66932	0.671193	0.670812	0.671733	0.672373	0.672726	0.673604	0.673597	0.673479	0.671308	0.666785	0.659232	0.650156	0.638194	0.629009
DUN_15	Dundee	2015	Control	HEB_22_014	39	22	A		8	4	0.63581	0.63502	0.632787	0.629708	0.626236	0.623006	0.621165	0.619796	0.619845	0.620387	0.62166	0.622278	0.62428	0.626146	0.627441	0.630621	0.633871	0.636145	0.637112	0.638733	0.640864	0.641711	0.643705	0.646015	0.648536	0.650416	0.65011	0.650991	0.65158	0.651722	0.652495	0.652407	0.652243	0.650211	0.646018	0.63898	0.63047	0.619167	0.610531
DUN_15	Dundee	2015	Control	HEB_22_014	70	22	A		14	5	0.637019	0.63609	0.633726	0.630476	0.62683	0.623464	0.62154	0.620129	0.620191	0.620809	0.622089	0.622733	0.624856	0.626859	0.628332	0.631652	0.634993	0.637288	0.638266	0.639908	0.642103	0.643037	0.645128	0.647504	0.650108	0.651977	0.651628	0.652524	0.653163	0.65339	0.654196	0.654205	0.654109	0.652096	0.647846	0.640664	0.631889	0.62026	0.611344
DUN_15	Dundee	2015	Control	HEB_22_014	314	22	B		3	22	0.633772	0.633143	0.631149	0.628306	0.625124	0.622137	0.620535	0.619393	0.619642	0.620274	0.621497	0.622107	0.624115	0.626006	0.627398	0.630643	0.633929	0.636063	0.636915	0.638528	0.640661	0.641509	0.643556	0.645895	0.648375	0.650212	0.649784	0.650659	0.651311	0.651563	0.652453	0.652537	0.652518	0.650703	0.646853	0.640331	0.632414	0.621867	0.61401
DUN_15	Dundee	2015	Control	HEB_22_022	37	22	A		8	2	0.665616	0.665058	0.663001	0.659943	0.656574	0.653373	0.651623	0.650332	0.650525	0.651271	0.652762	0.653553	0.655734	0.657779	0.659145	0.662568	0.666086	0.668513	0.669622	0.671405	0.673682	0.67456	0.676618	0.679072	0.681699	0.683724	0.683412	0.68438	0.685012	0.685209	0.685992	0.685911	0.685712	0.683507	0.679031	0.671657	0.662774	0.650918	0.641927
DUN_15	Dundee	2015	Control	HEB_22_022	63	22	A		13	3	0.656552	0.656063	0.654021	0.651121	0.647778	0.644693	0.642995	0.641807	0.642036	0.642761	0.644231	0.645049	0.647273	0.649406	0.650919	0.654354	0.657847	0.660239	0.661314	0.663081	0.665343	0.666302	0.66842	0.670908	0.67353	0.675522	0.675173	0.676126	0.676808	0.677057	0.677867	0.677835	0.677724	0.675628	0.671277	0.66403	0.655281	0.643658	0.634848
DUN_15	Dundee	2015	Control	HEB_22_022	307	22	B		2	20	0.656015	0.655487	0.653477	0.650508	0.647113	0.643998	0.642346	0.641205	0.641501	0.642235	0.64366	0.644447	0.646678	0.648846	0.650403	0.653861	0.657309	0.659632	0.660616	0.662352	0.664621	0.665619	0.667752	0.670261	0.672824	0.674782	0.674438	0.675393	0.676086	0.676379	0.677309	0.677338	0.677291	0.675265	0.671061	0.663958	0.655407	0.644025	0.63548
DUN_15	Dundee	2015	Control	HEB_22_022	384	22	B		17	22	0.646017	0.645493	0.643566	0.640704	0.637333	0.634196	0.632496	0.631366	0.631602	0.632229	0.633603	0.63433	0.636561	0.638723	0.640318	0.643714	0.647123	0.649366	0.65032	0.652047	0.654364	0.655413	0.657579	0.660067	0.662611	0.664474	0.664092	0.665011	0.665736	0.666087	0.667013	0.667055	0.66704	0.664957	0.660672	0.653496	0.644905	0.633593	0.625022
DUN_15	Dundee	2015	Control	HEB_22_123	16	22	A		4	1	0.670012	0.669128	0.666684	0.663271	0.659429	0.655917	0.65388	0.652453	0.65257	0.653235	0.654616	0.655396	0.657629	0.659766	0.661237	0.664664	0.66809	0.670444	0.671378	0.673077	0.675292	0.676146	0.678168	0.680568	0.683073	0.684936	0.68444	0.685282	0.685811	0.685976	0.686654	0.686463	0.686132	0.683813	0.67916	0.671497	0.662189	0.649929	0.640554
DUN_15	Dundee	2015	Control	HEB_22_123	89	22	A		18	4	0.659396	0.658524	0.656167	0.652777	0.64885	0.6452	0.643116	0.641621	0.64164	0.642157	0.643439	0.644148	0.646381	0.648523	0.650021	0.653426	0.656815	0.659096	0.66006	0.661762	0.663999	0.664959	0.667034	0.66943	0.671939	0.673751	0.673304	0.674155	0.674718	0.674929	0.675669	0.675521	0.67525	0.673024	0.668394	0.660712	0.651412	0.639151	0.629701
DUN_15	Dundee	2015	Control	HEB_22_123	342	22	B		9	20	0.646196	0.645338	0.64308	0.63985	0.63607	0.632577	0.630569	0.629274	0.629408	0.630006	0.631289	0.631968	0.634197	0.636359	0.637956	0.64135	0.64472	0.646959	0.64785	0.64954	0.651729	0.652737	0.654792	0.657174	0.659676	0.661475	0.660937	0.661747	0.662415	0.662586	0.663438	0.663366	0.663205	0.661065	0.656614	0.64918	0.640155	0.628377	0.619335
DUN_15	Dundee	2015	Control	HEB_22_123	400	22	B		20	23	0.662079	0.661271	0.65904	0.655788	0.651941	0.648371	0.646403	0.645106	0.645202	0.645764	0.647021	0.647741	0.649939	0.65218	0.6537	0.657088	0.660428	0.662607	0.663468	0.665169	0.667422	0.668385	0.670526	0.672912	0.675378	0.67715	0.676667	0.67751	0.678106	0.678444	0.679274	0.679229	0.679038	0.676809	0.672272	0.664755	0.655784	0.643977	0.635003
DUN_15	Dundee	2015	Control	HEB_25_014	6	25	A		2	1	0.647186	0.646722	0.644696	0.641779	0.638535	0.635459	0.633759	0.632611	0.632969	0.633891	0.635483	0.636427	0.638729	0.640976	0.6426	0.646158	0.649822	0.652369	0.653547	0.655412	0.657741	0.658798	0.661024	0.663613	0.666319	0.6684	0.668141	0.669186	0.669925	0.67025	0.671163	0.671189	0.671126	0.669087	0.664766	0.657432	0.648493	0.636698	0.627698
DUN_15	Dundee	2015	Control	HEB_25_014	78	25	A		16	3	0.630565	0.630223	0.628399	0.625646	0.622498	0.619512	0.617883	0.616696	0.616951	0.61775	0.619267	0.620106	0.62238	0.624498	0.626093	0.62951	0.633055	0.635571	0.636792	0.638635	0.640992	0.642031	0.644239	0.646819	0.649495	0.651562	0.65139	0.65241	0.653177	0.653554	0.6545	0.654581	0.654605	0.652693	0.648523	0.64138	0.632675	0.621058	0.612136
DUN_15	Dundee	2015	Control	HEB_25_014	313	25	B		3	21	0.631894	0.63132	0.629306	0.626326	0.622802	0.619544	0.617789	0.616655	0.616887	0.617607	0.619067	0.619964	0.622322	0.624603	0.62633	0.629821	0.633353	0.635748	0.636814	0.638661	0.641057	0.642252	0.644538	0.647155	0.649837	0.651822	0.651625	0.652667	0.653488	0.653946	0.654993	0.655194	0.655243	0.653297	0.649076	0.641795	0.633042	0.621351	0.612467
DUN_15	Dundee	2015	Control	HEB_25_020	17	25	A		4	2	0.628423	0.627977	0.626074	0.623329	0.620199	0.617283	0.615755	0.614697	0.615044	0.615899	0.61741	0.618272	0.620523	0.622729	0.624397	0.627861	0.631422	0.633877	0.635032	0.636893	0.639249	0.640356	0.642596	0.645198	0.647891	0.649868	0.649658	0.650612	0.65135	0.651685	0.652576	0.652636	0.652566	0.650548	0.646206	0.638948	0.630195	0.618601	0.609734
DUN_15	Dundee	2015	Control	HEB_25_020	71	25	A		15	1	0.622734	0.622419	0.62071	0.618066	0.614976	0.612096	0.610505	0.609372	0.609556	0.610154	0.611432	0.612116	0.614239	0.616291	0.617819	0.621131	0.624496	0.626827	0.627944	0.62978	0.632125	0.633169	0.635374	0.637859	0.640482	0.642414	0.642188	0.643164	0.643945	0.644298	0.645225	0.645265	0.645208	0.643294	0.639119	0.63216	0.623672	0.61252	0.60389
DUN_15	Dundee	2015	Control	Odyssey	46	/	A		10	1	0.688651	0.688468	0.686557	0.683635	0.680162	0.676953	0.67526	0.674149	0.674622	0.675696	0.677551	0.678822	0.681498	0.684015	0.685816	0.689656	0.693572	0.696432	0.697833	0.699952	0.702545	0.703719	0.706047	0.708802	0.71171	0.714043	0.713925	0.715165	0.716017	0.716446	0.717444	0.717525	0.717459	0.715325	0.710746	0.702997	0.693409	0.680671	0.670862
DUN_15	Dundee	2015	Control	Odyssey	93	/	A		19	3	0.682769	0.682776	0.681272	0.678764	0.675691	0.672793	0.671311	0.670339	0.670892	0.671908	0.673698	0.674837	0.677473	0.680022	0.681845	0.685662	0.689518	0.692255	0.693568	0.695649	0.698253	0.699492	0.701883	0.704638	0.707443	0.709677	0.70945	0.710672	0.711558	0.71206	0.713153	0.713284	0.713305	0.711282	0.706918	0.699431	0.690265	0.678095	0.66879
DUN_15	Dundee	2015	Control	Odyssey	339	/	B		8	22	0.654176	0.653912	0.652257	0.649627	0.646486	0.643527	0.6421	0.641195	0.641665	0.642637	0.644256	0.645261	0.647766	0.650181	0.651964	0.655611	0.659253	0.661743	0.662819	0.66474	0.667199	0.668271	0.670585	0.673186	0.675872	0.67793	0.67763	0.67867	0.679473	0.679878	0.680901	0.681045	0.681138	0.67923	0.675015	0.667876	0.659114	0.647533	0.638817
DUN_15	Dundee	2015	Control	Odyssey	376	/	B		16	19	0.67521	0.674957	0.673107	0.670174	0.666706	0.663398	0.661715	0.660704	0.661269	0.662422	0.664285	0.665551	0.66825	0.670868	0.672871	0.676769	0.680636	0.683411	0.684721	0.686816	0.68939	0.690687	0.693113	0.695883	0.698762	0.700956	0.70077	0.70197	0.702876	0.703388	0.704414	0.704571	0.704524	0.702346	0.697709	0.689817	0.680232	0.667524	0.657816
DUN_15	Dundee	2015	Stress	Barke	147	/	A		10	8	0.685706	0.685127	0.682953	0.679689	0.67587	0.672307	0.670273	0.668942	0.66916	0.669988	0.671613	0.672655	0.675139	0.677482	0.679164	0.682846	0.686552	0.689158	0.690325	0.692218	0.694658	0.695693	0.69792	0.70052	0.703231	0.705313	0.704979	0.706066	0.706795	0.707133	0.708028	0.70799	0.707826	0.70557	0.700883	0.692991	0.683375	0.670649	0.660841
DUN_15	Dundee	2015	Stress	Barke	167	/	A		14	8	0.68824	0.687679	0.685449	0.68208	0.678159	0.674526	0.672461	0.671145	0.67146	0.672328	0.673996	0.675073	0.67764	0.680084	0.681897	0.685686	0.689451	0.692111	0.693294	0.695271	0.697761	0.698875	0.70113	0.703823	0.706575	0.708697	0.708378	0.709493	0.710269	0.710631	0.711556	0.711582	0.71143	0.709109	0.704329	0.696309	0.686492	0.673577	0.663559
DUN_15	Dundee	2015	Stress	Barke	211	/	B		3	13	0.675498	0.675028	0.672955	0.669854	0.666122	0.66271	0.660855	0.659712	0.660052	0.660914	0.662542	0.663624	0.666217	0.668725	0.670554	0.674293	0.677992	0.680537	0.681703	0.683728	0.686234	0.687427	0.68972	0.692336	0.695018	0.697092	0.696758	0.697864	0.698602	0.699014	0.699946	0.700014	0.699877	0.697566	0.692846	0.684921	0.675264	0.662577	0.652824
DUN_15	Dundee	2015	Stress	Barke	256	/	B		12	13	0.663074	0.662815	0.660802	0.657934	0.654565	0.651379	0.649541	0.648357	0.648671	0.649582	0.651236	0.652159	0.654508	0.656759	0.658369	0.661958	0.665614	0.668154	0.669336	0.671123	0.67345	0.674405	0.676564	0.679105	0.681822	0.68389	0.683603	0.684616	0.685325	0.685666	0.68657	0.686578	0.686541	0.684549	0.680318	0.673045	0.664152	0.652307	0.643259
DUN_15	Dundee	2015	Stress	HEB_01_032	133	1	A		7	9	0.656664	0.656303	0.654403	0.65153	0.648177	0.644985	0.643159	0.641873	0.642026	0.642686	0.644109	0.644869	0.64709	0.649187	0.650704	0.654151	0.657658	0.660123	0.661204	0.66297	0.665266	0.666285	0.668434	0.670953	0.673582	0.675578	0.675271	0.676258	0.676975	0.677285	0.678186	0.678245	0.678167	0.676229	0.671984	0.66478	0.655938	0.644155	0.635139
DUN_15	Dundee	2015	Stress	HEB_01_032	189	1	A		18	10	0.652785	0.652293	0.650317	0.647346	0.643924	0.640686	0.638984	0.637835	0.638085	0.638785	0.640224	0.641039	0.64335	0.645594	0.647227	0.650719	0.654207	0.656542	0.657579	0.659391	0.661737	0.662822	0.665023	0.667563	0.670136	0.67204	0.671694	0.672669	0.673425	0.67379	0.674736	0.67486	0.674802	0.672737	0.668355	0.660994	0.652073	0.64034	0.631425
DUN_15	Dundee	2015	Stress	HEB_01_032	221	1	B		5	13	0.654039	0.65347	0.651443	0.648442	0.644947	0.641687	0.639921	0.638672	0.638891	0.639536	0.640942	0.641714	0.643983	0.646133	0.647727	0.651177	0.654647	0.656952	0.657908	0.659703	0.661969	0.662986	0.665165	0.667619	0.670182	0.672085	0.671682	0.672602	0.673332	0.673638	0.674542	0.674568	0.674497	0.672403	0.668016	0.660612	0.651713	0.639932	0.630941
DUN_15	Dundee	2015	Stress	HEB_01_032	254	1	B		11	16	0.630156	0.629787	0.628019	0.625363	0.622224	0.619286	0.617682	0.616565	0.616849	0.61761	0.619041	0.619834	0.621989	0.624054	0.625604	0.628981	0.632453	0.634816	0.635845	0.637563	0.639795	0.640772	0.642947	0.645404	0.648017	0.649948	0.649719	0.650642	0.651315	0.651648	0.652579	0.652652	0.652703	0.650893	0.646907	0.640029	0.631679	0.620502	0.611989
DUN_15	Dundee	2015	Stress	HEB_01_080	104	1	A		1	10	0.621564	0.621179	0.619393	0.6167	0.613559	0.610604	0.609072	0.607947	0.608239	0.608997	0.610425	0.61127	0.613502	0.615602	0.617105	0.620386	0.623733	0.626007	0.626984	0.628675	0.630884	0.63182	0.633869	0.636242	0.638762	0.640615	0.640294	0.64119	0.641874	0.642196	0.643058	0.643108	0.643118	0.641293	0.637388	0.630698	0.62245	0.611363	0.602918
DUN_15	Dundee	2015	Stress	HEB_01_080	160	1	A		12	11	0.630888	0.630553	0.628836	0.62626	0.623239	0.620484	0.619021	0.618087	0.618425	0.619158	0.620599	0.621425	0.623656	0.625784	0.627291	0.630558	0.633883	0.636159	0.637105	0.638812	0.641003	0.641919	0.643964	0.646344	0.648852	0.650687	0.65032	0.651215	0.651906	0.652239	0.653125	0.653222	0.653231	0.651441	0.647622	0.64102	0.632948	0.622057	0.613846
DUN_15	Dundee	2015	Stress	HEB_01_080	208	1	B		2	15	0.637386	0.636964	0.635156	0.632424	0.629199	0.626251	0.624704	0.623665	0.623928	0.624629	0.625933	0.626734	0.628894	0.630995	0.632507	0.635809	0.639081	0.641199	0.642063	0.643716	0.645917	0.646823	0.648891	0.651209	0.653648	0.655406	0.654935	0.655841	0.656523	0.65682	0.657709	0.657761	0.65774	0.655861	0.651823	0.645115	0.636938	0.626028	0.617798
DUN_15	Dundee	2015	Stress	HEB_01_093	128	1	A		6	9	0.653902	0.653018	0.650698	0.647392	0.643541	0.639962	0.637915	0.63652	0.63666	0.637257	0.638642	0.639467	0.641763	0.64403	0.645656	0.649134	0.652554	0.654857	0.655844	0.657609	0.659911	0.660944	0.66308	0.665509	0.66806	0.66994	0.669494	0.670403	0.671098	0.671397	0.67226	0.67227	0.672123	0.669965	0.665412	0.657865	0.648601	0.636423	0.626942
DUN_15	Dundee	2015	Stress	HEB_01_093	151	1	A		11	7	0.660473	0.659848	0.657611	0.654358	0.650637	0.647116	0.645122	0.643692	0.643859	0.644543	0.645983	0.646861	0.649155	0.651382	0.653001	0.656511	0.660034	0.662496	0.663586	0.665397	0.667749	0.668731	0.670871	0.673393	0.676046	0.678061	0.677749	0.678742	0.679489	0.679806	0.680688	0.680699	0.680604	0.678504	0.674122	0.666628	0.657454	0.645279	0.635838
DUN_15	Dundee	2015	Stress	HEB_01_093	209	1	B		2	16	0.652731	0.652076	0.649926	0.646777	0.643225	0.639774	0.637872	0.636552	0.636726	0.637355	0.638738	0.639497	0.641763	0.643905	0.64551	0.648988	0.652443	0.654811	0.65575	0.657501	0.659768	0.660798	0.662939	0.665437	0.667987	0.669876	0.669457	0.670409	0.671117	0.67144	0.672353	0.672392	0.672311	0.67021	0.665842	0.658443	0.649498	0.637686	0.62859
DUN_15	Dundee	2015	Stress	HEB_01_093	276	1	B		16	13	0.640957	0.640191	0.63794	0.634777	0.63103	0.627567	0.625485	0.624127	0.624232	0.624927	0.626303	0.627113	0.629314	0.631447	0.633033	0.636421	0.639902	0.642276	0.643268	0.644976	0.647201	0.648174	0.650253	0.652727	0.655289	0.657243	0.656855	0.657784	0.658395	0.65872	0.659602	0.659614	0.659571	0.657605	0.653363	0.646023	0.637069	0.625111	0.61582
DUN_15	Dundee	2015	Stress	HEB_01_104	146	1	A		10	7	0.654841	0.654214	0.652136	0.649017	0.645368	0.642024	0.640095	0.63883	0.638995	0.639672	0.641054	0.641849	0.644114	0.646342	0.64791	0.651367	0.654851	0.657216	0.658274	0.660022	0.662333	0.663361	0.665477	0.667962	0.670566	0.6725	0.672181	0.673165	0.673848	0.674153	0.675005	0.675079	0.674987	0.672851	0.668435	0.661021	0.652095	0.640235	0.631146
DUN_15	Dundee	2015	Stress	HEB_01_104	184	1	A		17	10	0.658715	0.658102	0.655875	0.652735	0.649078	0.645623	0.643697	0.642425	0.64264	0.643369	0.644822	0.645705	0.648049	0.650318	0.651994	0.655544	0.65909	0.661522	0.662599	0.664427	0.666792	0.667853	0.670072	0.672604	0.675212	0.677206	0.676847	0.677847	0.678578	0.678922	0.679835	0.679857	0.679771	0.677621	0.673104	0.665492	0.656242	0.644089	0.634731
DUN_15	Dundee	2015	Stress	HEB_01_104	202	1	B		1	14	0.676384	0.675625	0.673383	0.670117	0.666259	0.662673	0.660666	0.659361	0.659481	0.66014	0.661579	0.662426	0.664789	0.667087	0.668736	0.672252	0.675772	0.6782	0.679196	0.681053	0.683418	0.684487	0.686658	0.689173	0.691766	0.693737	0.693358	0.694323	0.695082	0.695405	0.696317	0.696364	0.696221	0.693977	0.689385	0.681706	0.672379	0.660105	0.650679
DUN_15	Dundee	2015	Stress	HEB_01_104	266	1	B		14	13	0.640824	0.640286	0.638277	0.63527	0.631781	0.628514	0.626726	0.625509	0.625718	0.62643	0.62783	0.628608	0.630802	0.632952	0.634543	0.637871	0.641299	0.643624	0.644633	0.646265	0.648476	0.64941	0.651507	0.653938	0.656493	0.658408	0.658063	0.658952	0.659651	0.659939	0.660803	0.660816	0.660811	0.65883	0.654693	0.647657	0.639062	0.627641	0.618924
DUN_15	Dundee	2015	Stress	HEB_01_132	122	1	A		5	8	0.676935	0.676447	0.674397	0.671394	0.667841	0.664479	0.662615	0.66136	0.661641	0.662507	0.664073	0.66497	0.667351	0.669608	0.671268	0.674882	0.678475	0.680967	0.682018	0.683837	0.68616	0.687207	0.689365	0.691912	0.694556	0.69659	0.696203	0.697201	0.69791	0.698231	0.699087	0.699115	0.698977	0.69688	0.692388	0.684888	0.675729	0.663586	0.654264
DUN_15	Dundee	2015	Stress	HEB_01_132	172	1	A		15	8	0.671641	0.671003	0.668896	0.665669	0.661912	0.658389	0.656464	0.655162	0.655363	0.656031	0.657509	0.658439	0.660846	0.663158	0.664842	0.668403	0.671961	0.674368	0.675408	0.67726	0.679617	0.680642	0.6828	0.685309	0.687915	0.689888	0.689484	0.69049	0.691188	0.691531	0.692408	0.692462	0.692341	0.690228	0.685727	0.678122	0.668774	0.656448	0.64692
DUN_15	Dundee	2015	Stress	HEB_01_132	213	1	B		3	15	0.672195	0.671506	0.669215	0.665957	0.662187	0.65862	0.656651	0.655303	0.655466	0.656139	0.657595	0.658469	0.660813	0.663078	0.664713	0.668252	0.671776	0.674128	0.675122	0.67691	0.679233	0.680249	0.682378	0.684865	0.687401	0.689292	0.688833	0.689796	0.690498	0.690763	0.69163	0.691628	0.69147	0.689279	0.684733	0.677075	0.667705	0.655304	0.645707
DUN_15	Dundee	2015	Stress	HEB_01_132	285	1	B		17	17	0.645368	0.644789	0.642696	0.639632	0.635988	0.632566	0.630663	0.629374	0.629575	0.630302	0.631727	0.632508	0.634786	0.636999	0.638644	0.642089	0.645561	0.647923	0.648902	0.650693	0.652928	0.653954	0.656012	0.658482	0.661087	0.662981	0.662631	0.663546	0.664142	0.664405	0.665257	0.665295	0.665254	0.66321	0.658828	0.651366	0.642337	0.630363	0.621053
DUN_15	Dundee	2015	Stress	HEB_02_040	129	2	A		6	10	0.668219	0.667286	0.664863	0.66145	0.657597	0.653931	0.651919	0.650446	0.650554	0.651192	0.652538	0.653377	0.655663	0.657917	0.659472	0.662971	0.666447	0.668783	0.669765	0.67149	0.673806	0.674795	0.676949	0.679401	0.68192	0.683832	0.683367	0.684267	0.684938	0.685201	0.686064	0.686049	0.685888	0.683685	0.679116	0.671478	0.662117	0.649763	0.640245
DUN_15	Dundee	2015	Stress	HEB_02_040	163	2	A		13	9	0.670757	0.669962	0.667759	0.664552	0.660874	0.657426	0.655559	0.654261	0.654407	0.655029	0.656401	0.657203	0.659434	0.66162	0.663098	0.666556	0.67	0.672344	0.673265	0.674957	0.677228	0.678122	0.68023	0.682696	0.685206	0.687126	0.686657	0.687603	0.68827	0.688545	0.689406	0.689399	0.689304	0.687201	0.682879	0.675625	0.666714	0.654877	0.64586
DUN_15	Dundee	2015	Stress	HEB_02_040	206	2	B		2	13	0.656571	0.655729	0.653382	0.650062	0.646212	0.642603	0.640514	0.639107	0.639198	0.639806	0.641162	0.641945	0.644209	0.646413	0.647982	0.651434	0.654873	0.65718	0.658155	0.659944	0.662216	0.663213	0.665325	0.667789	0.670305	0.672172	0.671764	0.672675	0.67335	0.673606	0.674438	0.674452	0.674258	0.672028	0.66742	0.65974	0.650473	0.638185	0.628651
DUN_15	Dundee	2015	Stress	HEB_02_040	294	2	B		19	16	0.651575	0.650887	0.648613	0.64538	0.641648	0.638106	0.636116	0.634757	0.63495	0.635656	0.637079	0.637899	0.640184	0.642405	0.644	0.647459	0.650955	0.653323	0.654333	0.656066	0.658315	0.659313	0.66143	0.663904	0.66648	0.668433	0.668093	0.669014	0.669697	0.669987	0.670881	0.670891	0.670768	0.66866	0.664264	0.656826	0.647818	0.635837	0.626604
DUN_15	Dundee	2015	Stress	HEB_03_040	120	3	A		4	11	0.655475	0.654931	0.652951	0.649929	0.646452	0.6432	0.641405	0.640233	0.640417	0.641016	0.642347	0.643142	0.645384	0.647551	0.649092	0.652499	0.655806	0.658051	0.658944	0.660639	0.662882	0.663819	0.665896	0.668311	0.670779	0.67256	0.672081	0.672949	0.673603	0.673843	0.674681	0.674596	0.674451	0.672352	0.668044	0.660833	0.652074	0.640492	0.631672
DUN_15	Dundee	2015	Stress	HEB_03_040	193	3	A		19	9	0.66371	0.663174	0.661148	0.658187	0.654695	0.651368	0.649504	0.648237	0.648423	0.649132	0.650539	0.651404	0.653706	0.655944	0.657537	0.661015	0.664526	0.666912	0.667911	0.669716	0.672067	0.673037	0.675185	0.677675	0.680228	0.682127	0.68174	0.682704	0.683416	0.68371	0.684598	0.68461	0.684449	0.682273	0.677777	0.670278	0.661207	0.649153	0.639869
DUN_15	Dundee	2015	Stress	HEB_03_085	139	3	A		8	10	0.634117	0.633716	0.63188	0.629181	0.626021	0.623069	0.621455	0.620267	0.620493	0.621193	0.622595	0.623351	0.625483	0.627478	0.628907	0.632198	0.635546	0.637857	0.638831	0.640486	0.642616	0.64349	0.645554	0.647945	0.650501	0.65239	0.652047	0.652933	0.653621	0.653875	0.654752	0.654738	0.654665	0.652755	0.64877	0.641936	0.63365	0.622497	0.614006
DUN_15	Dundee	2015	Stress	HEB_03_085	152	3	A		11	8	0.636576	0.636073	0.634081	0.631221	0.627911	0.62478	0.623057	0.621842	0.622043	0.622732	0.624165	0.624962	0.627166	0.629243	0.630762	0.634129	0.637551	0.639926	0.640926	0.642627	0.644812	0.645739	0.647833	0.650253	0.65282	0.654746	0.654435	0.655355	0.656011	0.656254	0.657109	0.657103	0.656985	0.654947	0.650799	0.643663	0.634993	0.623432	0.614554
DUN_15	Dundee	2015	Stress	HEB_03_085	231	3	B		7	13	0.625584	0.625035	0.623143	0.620319	0.617053	0.61398	0.612361	0.611202	0.611469	0.612148	0.613492	0.614245	0.616386	0.618499	0.620061	0.623333	0.626638	0.628808	0.629734	0.631365	0.633562	0.634483	0.63661	0.639004	0.64148	0.643296	0.64289	0.643755	0.64443	0.644722	0.645597	0.64565	0.645583	0.6436	0.63944	0.632463	0.624097	0.612911	0.604396
DUN_15	Dundee	2015	Stress	HEB_03_172	141	4	A		9	7	0.626952	0.626204	0.623955	0.620803	0.617194	0.613725	0.611746	0.610281	0.610275	0.610744	0.611928	0.612497	0.61452	0.616402	0.617776	0.62096	0.624237	0.626465	0.627403	0.629013	0.631152	0.632037	0.634029	0.636417	0.638905	0.640711	0.640335	0.6411	0.641701	0.641876	0.6426	0.642529	0.642397	0.640299	0.635986	0.628677	0.619822	0.608079	0.59891
DUN_15	Dundee	2015	Stress	HEB_03_172	182	4	A		17	8	0.638639	0.637751	0.635445	0.632207	0.628524	0.625	0.623014	0.621582	0.621607	0.62214	0.623388	0.624057	0.626133	0.628222	0.629734	0.63302	0.636355	0.638609	0.639539	0.641245	0.643489	0.644468	0.646564	0.648952	0.651452	0.653278	0.652867	0.65374	0.65432	0.654533	0.655329	0.655299	0.6551	0.652909	0.648381	0.640832	0.631692	0.619627	0.610198
DUN_15	Dundee	2015	Stress	HEB_03_172	214	4	B		3	16	0.628592	0.627773	0.62549	0.622279	0.618573	0.615088	0.613059	0.611662	0.611707	0.612202	0.613414	0.614013	0.616092	0.618093	0.619563	0.622817	0.626088	0.628233	0.629138	0.630771	0.632934	0.633848	0.635916	0.638262	0.640705	0.642464	0.642039	0.642812	0.643395	0.643631	0.644424	0.644365	0.644206	0.642038	0.637599	0.63014	0.621193	0.609387	0.600206
DUN_15	Dundee	2015	Stress	HEB_03_172	274	4	B		15	16	0.61295	0.61226	0.610023	0.606996	0.603498	0.600207	0.598259	0.596886	0.596949	0.597529	0.598793	0.599411	0.601442	0.603394	0.604813	0.608026	0.611351	0.613594	0.61451	0.616077	0.61821	0.619077	0.62108	0.623439	0.625923	0.627747	0.6274	0.628207	0.628772	0.628952	0.629778	0.629785	0.629702	0.627721	0.623601	0.616448	0.607793	0.596324	0.58738
DUN_15	Dundee	2015	Stress	HEB_04_112	137	4	A		8	8	0.664936	0.664391	0.662322	0.659272	0.655743	0.65243	0.650489	0.649207	0.649299	0.649984	0.651346	0.65211	0.654307	0.656409	0.657925	0.661287	0.664824	0.667193	0.668212	0.669965	0.672224	0.673171	0.675227	0.677685	0.680263	0.682223	0.681843	0.682806	0.683477	0.683716	0.684576	0.684539	0.684423	0.682271	0.67794	0.670671	0.661768	0.649966	0.640877
DUN_15	Dundee	2015	Stress	HEB_04_112	155	4	A		11	11	0.665806	0.665251	0.66316	0.660107	0.656612	0.653365	0.651545	0.650298	0.650462	0.651158	0.652529	0.653302	0.655551	0.657687	0.659178	0.662589	0.666038	0.668373	0.669341	0.671044	0.673293	0.674252	0.676285	0.678744	0.681269	0.683185	0.682769	0.683676	0.684332	0.684591	0.685444	0.68541	0.685236	0.683148	0.678825	0.671601	0.662814	0.651082	0.64215
DUN_15	Dundee	2015	Stress	HEB_04_112	219	4	B		4	16	0.65407	0.653223	0.650928	0.647581	0.64368	0.640062	0.638028	0.636674	0.636796	0.637383	0.638759	0.639533	0.641821	0.644091	0.645729	0.649186	0.6526	0.654901	0.655882	0.657645	0.659971	0.660972	0.663122	0.665588	0.668097	0.669924	0.669518	0.670433	0.67109	0.671377	0.672217	0.672187	0.671943	0.669632	0.664977	0.65725	0.647882	0.635598	0.6261
DUN_15	Dundee	2015	Stress	HEB_04_112	298	4	B		20	15	0.656916	0.656282	0.654164	0.651047	0.647364	0.643918	0.641993	0.640753	0.640911	0.641612	0.642995	0.643759	0.64604	0.64832	0.649917	0.653386	0.656868	0.659223	0.660217	0.661945	0.664216	0.6652	0.667359	0.669863	0.672466	0.6744	0.674009	0.674945	0.675606	0.675924	0.67681	0.676795	0.676653	0.67454	0.670145	0.662749	0.653819	0.641886	0.632714
DUN_15	Dundee	2015	Stress	HEB_04_123	109	4	A		2	10	0.650359	0.649683	0.647506	0.644345	0.640712	0.637277	0.635356	0.633994	0.63415	0.634781	0.636188	0.637006	0.639284	0.641465	0.643043	0.646478	0.649936	0.652284	0.653314	0.655078	0.657391	0.658389	0.660516	0.662964	0.66554	0.667459	0.667094	0.668029	0.668703	0.668975	0.669813	0.669805	0.669681	0.667562	0.663099	0.655626	0.646513	0.634445	0.625097
DUN_15	Dundee	2015	Stress	HEB_04_123	159	4	A		12	10	0.65514	0.654288	0.65181	0.64837	0.644447	0.640787	0.638646	0.637202	0.637266	0.637904	0.639252	0.640025	0.642283	0.6445	0.646038	0.64949	0.652967	0.655362	0.656363	0.658155	0.660443	0.661451	0.663549	0.666018	0.668552	0.670466	0.670093	0.671036	0.67167	0.671941	0.67279	0.67277	0.672591	0.670376	0.665841	0.658105	0.648707	0.636235	0.62651
DUN_15	Dundee	2015	Stress	HEB_04_123	210	4	B		2	17	0.639303	0.638538	0.636285	0.633112	0.629467	0.626004	0.624018	0.622681	0.622806	0.623393	0.624767	0.625534	0.627743	0.629894	0.631487	0.634868	0.638297	0.640624	0.6416	0.643337	0.645621	0.646632	0.648803	0.651274	0.653776	0.655654	0.655253	0.656164	0.656829	0.657104	0.657974	0.657974	0.657861	0.655702	0.651203	0.643638	0.634509	0.622501	0.613207
DUN_15	Dundee	2015	Stress	HEB_04_135	121	4	A		5	7	0.680421	0.679702	0.677482	0.674272	0.670557	0.667096	0.665178	0.663855	0.663972	0.664535	0.665902	0.66662	0.668852	0.671005	0.672475	0.675858	0.679199	0.681433	0.682228	0.68383	0.686003	0.686814	0.688821	0.691152	0.693598	0.695368	0.694793	0.695613	0.696179	0.696399	0.697178	0.697023	0.696799	0.694623	0.690285	0.683104	0.674311	0.662638	0.653784
DUN_15	Dundee	2015	Stress	HEB_04_135	185	4	A		17	11	0.684498	0.68378	0.681574	0.678294	0.674593	0.671126	0.669246	0.667954	0.668066	0.66863	0.669988	0.67077	0.673075	0.67524	0.676729	0.680103	0.683429	0.685635	0.686427	0.688034	0.690228	0.691046	0.693071	0.695403	0.697807	0.699578	0.699027	0.699898	0.700456	0.700666	0.701428	0.701292	0.701053	0.698845	0.694472	0.687183	0.678334	0.666553	0.657615
DUN_15	Dundee	2015	Stress	HEB_04_135	232	4	B		7	14	0.674692	0.673979	0.671776	0.66857	0.664865	0.661348	0.659344	0.657979	0.65813	0.658779	0.660191	0.660952	0.663238	0.665418	0.666891	0.670313	0.673749	0.676035	0.676888	0.678525	0.68066	0.681521	0.683577	0.685977	0.688428	0.69028	0.689783	0.690654	0.691277	0.691516	0.692329	0.692262	0.692096	0.689952	0.685645	0.678389	0.669547	0.657737	0.64874
DUN_15	Dundee	2015	Stress	HEB_04_149	130	4	A		6	11	0.670195	0.669363	0.667061	0.663673	0.65979	0.656132	0.654107	0.652686	0.652749	0.653287	0.654639	0.655431	0.657746	0.659998	0.661601	0.665047	0.668453	0.670716	0.671639	0.673349	0.675621	0.676577	0.6787	0.681108	0.683568	0.685371	0.684845	0.685688	0.686315	0.686541	0.687359	0.687271	0.687041	0.684822	0.680233	0.672639	0.663354	0.651114	0.641682
DUN_15	Dundee	2015	Stress	HEB_04_149	191	4	A		19	7	0.67492	0.674192	0.671909	0.668577	0.664775	0.661079	0.658865	0.65731	0.657355	0.657916	0.659315	0.660043	0.662251	0.664373	0.66587	0.669293	0.67279	0.675124	0.676075	0.677784	0.679997	0.680908	0.682993	0.685418	0.687919	0.689795	0.689321	0.690238	0.690845	0.691106	0.691929	0.691891	0.691704	0.689526	0.685092	0.67756	0.668381	0.656221	0.64673
DUN_15	Dundee	2015	Stress	HEB_04_149	224	4	B		5	16	0.68225	0.681641	0.679495	0.676296	0.672567	0.669104	0.667202	0.665895	0.666113	0.666796	0.668265	0.669139	0.671492	0.67375	0.675362	0.678901	0.682397	0.684763	0.685752	0.687484	0.689756	0.690688	0.692777	0.695281	0.697793	0.699706	0.699178	0.700089	0.700789	0.701078	0.701934	0.701883	0.701713	0.699553	0.6951	0.687677	0.678571	0.666532	0.657323
DUN_15	Dundee	2015	Stress	HEB_04_149	300	4	B		20	17	0.656642	0.6558	0.653453	0.650056	0.646077	0.642376	0.640242	0.638839	0.638899	0.639471	0.640742	0.641456	0.643704	0.64592	0.647487	0.650913	0.65434	0.656592	0.657515	0.659198	0.661447	0.662401	0.664521	0.666918	0.669433	0.671253	0.670775	0.671615	0.672232	0.672446	0.673237	0.673169	0.672964	0.670699	0.666094	0.658442	0.649154	0.636967	0.627566
DUN_15	Dundee	2015	Stress	HEB_05_043	112	5	A		3	8	0.669914	0.669585	0.667709	0.664843	0.661522	0.658405	0.65678	0.655706	0.656083	0.656946	0.658557	0.65951	0.661954	0.664378	0.666119	0.669775	0.67345	0.676012	0.677203	0.679204	0.681714	0.682883	0.685212	0.687868	0.690639	0.692758	0.692509	0.69365	0.694525	0.694994	0.696001	0.696117	0.696075	0.694028	0.689636	0.682256	0.673306	0.661425	0.652407
DUN_15	Dundee	2015	Stress	HEB_05_043	165	5	A		13	11	0.672185	0.671722	0.66978	0.666766	0.663288	0.660127	0.658478	0.65737	0.65773	0.658534	0.660074	0.661023	0.663415	0.66573	0.667441	0.671083	0.674698	0.677282	0.678388	0.680314	0.682757	0.683848	0.686136	0.688795	0.691523	0.693599	0.693326	0.694446	0.695209	0.695668	0.696637	0.696754	0.696686	0.694637	0.690204	0.682751	0.673756	0.66186	0.652787
DUN_15	Dundee	2015	Stress	HEB_05_043	216	5	B		4	13	0.670242	0.669702	0.667738	0.664811	0.661268	0.658019	0.656314	0.655173	0.65547	0.656262	0.657782	0.658701	0.661137	0.663501	0.6652	0.668823	0.672435	0.674916	0.676028	0.677928	0.68039	0.681552	0.683804	0.68644	0.689086	0.691131	0.690818	0.691858	0.692666	0.693078	0.694042	0.694154	0.694073	0.691911	0.687399	0.679854	0.670722	0.658736	0.649539
DUN_15	Dundee	2015	Stress	HEB_05_043	287	5	B		18	14	0.655124	0.654678	0.652751	0.649896	0.646499	0.643351	0.641632	0.640547	0.640835	0.641654	0.643183	0.64404	0.646294	0.648503	0.650125	0.653632	0.657212	0.659654	0.66068	0.662558	0.664918	0.665912	0.6681	0.670675	0.673359	0.675385	0.675105	0.676146	0.676885	0.67723	0.678151	0.678235	0.678147	0.676224	0.672041	0.664908	0.656292	0.644833	0.636118
DUN_15	Dundee	2015	Stress	HEB_05_047	144	5	A		9	10	0.651905	0.651336	0.649292	0.646316	0.642841	0.639581	0.637805	0.6366	0.63678	0.637413	0.638769	0.639514	0.641707	0.643769	0.645203	0.648557	0.651969	0.654261	0.655257	0.65693	0.659168	0.660025	0.662154	0.664582	0.667129	0.669059	0.668712	0.66966	0.670339	0.670665	0.671511	0.671548	0.671466	0.669514	0.665365	0.658369	0.649909	0.638576	0.629938
DUN_15	Dundee	2015	Stress	HEB_05_047	196	5	A		20	7	0.652918	0.6523	0.650322	0.647317	0.643857	0.640647	0.63898	0.637804	0.637946	0.638477	0.63974	0.640437	0.642598	0.644725	0.646167	0.649468	0.652776	0.654918	0.655786	0.657452	0.659688	0.660639	0.662702	0.665102	0.667557	0.669352	0.668914	0.669837	0.670527	0.670832	0.671752	0.671816	0.671707	0.669678	0.665542	0.658559	0.650205	0.639049	0.630651
DUN_15	Dundee	2015	Stress	HEB_05_047	233	5	B		7	15	0.639586	0.638915	0.636864	0.633964	0.630599	0.627436	0.625744	0.624534	0.62477	0.625422	0.626768	0.627465	0.629622	0.631741	0.633234	0.636542	0.639896	0.642137	0.643017	0.6447	0.646919	0.647857	0.649978	0.652423	0.654918	0.656786	0.65638	0.657312	0.657987	0.658302	0.659196	0.659275	0.659281	0.657323	0.653205	0.646319	0.637919	0.626802	0.618359
DUN_15	Dundee	2015	Stress	HEB_05_047	290	5	B		18	17	0.625862	0.625247	0.623366	0.620492	0.617135	0.614043	0.612421	0.611319	0.611532	0.612156	0.613392	0.614038	0.616135	0.618174	0.619652	0.622858	0.626136	0.628245	0.629089	0.630697	0.632832	0.633726	0.635788	0.638128	0.640565	0.642311	0.641939	0.642743	0.64335	0.643623	0.644446	0.644447	0.644355	0.642407	0.638271	0.631447	0.623235	0.612344	0.604073
DUN_15	Dundee	2015	Stress	HEB_06_116	138	6	A		8	9	0.611774	0.611713	0.610242	0.607934	0.605126	0.602448	0.601144	0.600279	0.600793	0.601787	0.603468	0.60458	0.607005	0.6094	0.611152	0.614757	0.618451	0.621044	0.622366	0.624372	0.626852	0.628083	0.630425	0.633153	0.635941	0.638149	0.638151	0.639358	0.640275	0.640812	0.641962	0.642275	0.642555	0.640973	0.637269	0.630645	0.62249	0.611304	0.602569
DUN_15	Dundee	2015	Stress	HEB_06_116	194	6	A		19	10	0.604802	0.604484	0.602839	0.600259	0.597139	0.594267	0.592785	0.59182	0.592232	0.593047	0.594557	0.595593	0.597976	0.600375	0.602126	0.605653	0.609176	0.611604	0.612796	0.614703	0.617152	0.618399	0.620751	0.623374	0.626044	0.628024	0.627886	0.628977	0.62986	0.630421	0.631498	0.631783	0.63195	0.630139	0.62613	0.619163	0.610666	0.599308	0.590415
DUN_15	Dundee	2015	Stress	HEB_06_116	205	6	B		1	17	0.630554	0.630149	0.628422	0.625862	0.622768	0.619918	0.618433	0.617439	0.617862	0.618688	0.620182	0.621081	0.623337	0.625541	0.627151	0.630624	0.634079	0.636404	0.637428	0.639227	0.641524	0.642545	0.644718	0.647234	0.649822	0.651726	0.651412	0.652382	0.65312	0.653506	0.654461	0.654602	0.654625	0.652723	0.648703	0.641842	0.633502	0.6223	0.61377
DUN_15	Dundee	2015	Stress	HEB_06_116	258	6	B		12	15	0.600222	0.600091	0.598543	0.596234	0.593456	0.59086	0.589449	0.588633	0.58903	0.589919	0.591489	0.592395	0.594612	0.59673	0.598291	0.601647	0.605064	0.607429	0.608537	0.610203	0.612433	0.613397	0.61547	0.617959	0.620602	0.622595	0.622431	0.623406	0.624151	0.624522	0.625483	0.625694	0.625851	0.624283	0.620733	0.614425	0.60668	0.596104	0.588017
DUN_15	Dundee	2015	Stress	HEB_07_063	107	7	A		2	8	0.687578	0.686719	0.684315	0.680895	0.676906	0.6732	0.671039	0.669556	0.669602	0.670203	0.67158	0.672353	0.674621	0.676821	0.678303	0.681745	0.685198	0.687537	0.688443	0.690094	0.692313	0.693187	0.695223	0.697607	0.70011	0.701975	0.70142	0.702286	0.702892	0.703096	0.703857	0.703722	0.703451	0.701246	0.696682	0.689192	0.679927	0.667633	0.658184
DUN_15	Dundee	2015	Stress	HEB_07_063	188	7	A		18	9	0.689941	0.688941	0.686433	0.682805	0.678713	0.674831	0.672646	0.671136	0.671135	0.671674	0.673015	0.673809	0.676113	0.67836	0.679921	0.683353	0.686755	0.689001	0.689869	0.691563	0.693827	0.694689	0.696711	0.699125	0.701565	0.703393	0.702849	0.703712	0.704344	0.704558	0.705367	0.705239	0.70496	0.702657	0.698	0.690313	0.68095	0.668498	0.658945
DUN_15	Dundee	2015	Stress	HEB_07_063	223	7	B		5	15	0.686676	0.685701	0.683203	0.679579	0.675456	0.671549	0.669332	0.667742	0.667726	0.668233	0.66956	0.670305	0.672575	0.674781	0.676277	0.679734	0.683154	0.685385	0.686279	0.687947	0.690155	0.690996	0.69307	0.695435	0.697903	0.699728	0.699157	0.700017	0.700562	0.700816	0.701583	0.701453	0.701145	0.698831	0.694178	0.686458	0.677023	0.664562	0.654923
DUN_15	Dundee	2015	Stress	HEB_07_063	268	7	B		14	15	0.674471	0.673726	0.671467	0.668254	0.664442	0.660936	0.658891	0.657461	0.6575	0.658058	0.659429	0.660129	0.662273	0.664377	0.665772	0.669183	0.6726	0.674825	0.675731	0.677316	0.679467	0.680274	0.682221	0.684582	0.687061	0.688917	0.688439	0.689299	0.689838	0.690006	0.690758	0.690606	0.690464	0.688419	0.684184	0.677073	0.668296	0.656596	0.64769
DUN_15	Dundee	2015	Stress	HEB_07_107	110	7	A		2	11	0.665897	0.665275	0.663159	0.660069	0.656542	0.653207	0.65136	0.650063	0.650221	0.650879	0.652271	0.653033	0.655209	0.657335	0.658853	0.662248	0.665698	0.668008	0.668957	0.670712	0.672946	0.673866	0.675944	0.678375	0.6809	0.682777	0.682309	0.683226	0.683824	0.68407	0.684907	0.68483	0.684653	0.682523	0.678081	0.670674	0.661675	0.649794	0.640707
DUN_15	Dundee	2015	Stress	HEB_07_107	161	7	A		13	7	0.672632	0.672014	0.669949	0.66688	0.663313	0.660069	0.658334	0.657198	0.65742	0.658117	0.65946	0.660279	0.662617	0.664823	0.666411	0.66987	0.673286	0.675593	0.676538	0.678281	0.680599	0.681545	0.683686	0.686105	0.688622	0.690483	0.689994	0.690908	0.691566	0.691859	0.6927	0.692722	0.692535	0.690386	0.685935	0.678556	0.669627	0.657796	0.648787
DUN_15	Dundee	2015	Stress	HEB_07_107	217	7	B		4	14	0.66617	0.66554	0.663405	0.660351	0.656763	0.65344	0.651636	0.650434	0.650672	0.651389	0.65286	0.653715	0.65603	0.658296	0.659914	0.663412	0.666901	0.669252	0.670239	0.67205	0.674334	0.675334	0.677502	0.679987	0.68255	0.684478	0.684047	0.685022	0.685707	0.68603	0.68693	0.686968	0.686834	0.684718	0.680276	0.672826	0.663785	0.651839	0.642718
DUN_15	Dundee	2015	Stress	HEB_07_107	270	7	B		14	17	0.645979	0.645655	0.643821	0.641123	0.637908	0.634832	0.633296	0.632215	0.632576	0.633368	0.634875	0.635651	0.637889	0.640043	0.641531	0.644936	0.648457	0.65076	0.651773	0.653475	0.655674	0.656621	0.65867	0.661158	0.663729	0.665634	0.665295	0.666237	0.666865	0.667181	0.668039	0.668069	0.668076	0.666178	0.662178	0.655267	0.646923	0.63567	0.627163
DUN_15	Dundee	2015	Stress	HEB_08_096	105	8	A		1	11	0.665035	0.664228	0.661945	0.658672	0.65491	0.651445	0.649443	0.648073	0.648138	0.648705	0.649989	0.650712	0.652902	0.655025	0.656538	0.659949	0.663347	0.66566	0.666674	0.668452	0.670771	0.671772	0.673905	0.676356	0.678933	0.680859	0.680465	0.681423	0.682087	0.682379	0.683273	0.683249	0.683076	0.680903	0.676417	0.668918	0.659864	0.647943	0.63879
DUN_15	Dundee	2015	Stress	HEB_08_096	154	8	A		11	10	0.666691	0.665853	0.663562	0.66031	0.656617	0.653177	0.651203	0.649876	0.650003	0.650623	0.651962	0.652676	0.654903	0.657028	0.658517	0.661941	0.665394	0.667734	0.66868	0.67039	0.672692	0.673625	0.675723	0.678167	0.680689	0.682637	0.68224	0.683194	0.683875	0.68414	0.684968	0.684919	0.684754	0.68257	0.678126	0.670743	0.661784	0.649923	0.640854
DUN_15	Dundee	2015	Stress	HEB_08_096	201	8	B		1	13	0.669238	0.66843	0.666198	0.662913	0.65916	0.655627	0.653741	0.652377	0.652514	0.653077	0.654372	0.655071	0.657304	0.659485	0.660975	0.664414	0.667824	0.670097	0.671019	0.67283	0.67513	0.676125	0.678285	0.680745	0.683295	0.685203	0.684753	0.685718	0.686447	0.686763	0.68765	0.687611	0.687402	0.685154	0.680583	0.673073	0.664018	0.652196	0.643155
DUN_15	Dundee	2015	Stress	HEB_08_096	295	8	B		19	17	0.645926	0.645356	0.643367	0.640475	0.63704	0.633901	0.632235	0.631063	0.631355	0.632076	0.633441	0.634123	0.636271	0.638295	0.639802	0.643145	0.646491	0.648814	0.649693	0.651413	0.653608	0.654556	0.65664	0.659071	0.661593	0.663523	0.663146	0.664085	0.664707	0.664972	0.665796	0.665827	0.665705	0.663665	0.659454	0.652395	0.643994	0.632829	0.624429
DUN_15	Dundee	2015	Stress	HEB_08_165	114	8	A		3	10	0.654548	0.653743	0.651413	0.648116	0.644311	0.640743	0.638721	0.637293	0.637305	0.637876	0.639197	0.639904	0.64212	0.644253	0.645766	0.649098	0.652453	0.654681	0.655586	0.657232	0.659449	0.66033	0.662381	0.664756	0.667218	0.669012	0.668544	0.669378	0.669962	0.670152	0.67092	0.6708	0.670535	0.668311	0.663773	0.656274	0.64713	0.634984	0.625565
DUN_15	Dundee	2015	Stress	HEB_08_165	186	8	A		18	7	0.648226	0.647492	0.645351	0.642254	0.638707	0.635393	0.633615	0.632396	0.632565	0.633177	0.634482	0.635199	0.637414	0.639575	0.64113	0.644428	0.647742	0.649919	0.650778	0.652398	0.65459	0.655481	0.657552	0.65987	0.662335	0.66406	0.663566	0.664399	0.664989	0.665229	0.666021	0.665935	0.66571	0.663516	0.659121	0.651851	0.64308	0.631423	0.622477
DUN_15	Dundee	2015	Stress	HEB_08_165	234	8	B		7	16	0.64422	0.643377	0.64114	0.63788	0.634137	0.630674	0.628766	0.627476	0.627636	0.628267	0.629617	0.630426	0.632676	0.634833	0.636407	0.639771	0.643114	0.645293	0.646184	0.647843	0.650037	0.650953	0.653053	0.655413	0.657877	0.659654	0.659168	0.659975	0.660598	0.660828	0.661649	0.661564	0.661365	0.659132	0.654635	0.647176	0.638164	0.62626	0.617067
DUN_15	Dundee	2015	Stress	HEB_08_165	251	8	B		11	13	0.63444	0.633822	0.631761	0.628823	0.625432	0.622262	0.620424	0.619234	0.619333	0.619932	0.621201	0.62187	0.623898	0.625877	0.627282	0.630436	0.633735	0.635891	0.636726	0.638236	0.640294	0.641063	0.642995	0.645277	0.647682	0.649484	0.649014	0.649786	0.650308	0.650406	0.651186	0.651058	0.650889	0.648927	0.644921	0.638051	0.629704	0.618494	0.609921
DUN_15	Dundee	2015	Stress	HEB_08_202	134	8	A		7	10	0.679439	0.678676	0.676293	0.672852	0.668792	0.664883	0.662646	0.661022	0.660976	0.661505	0.662825	0.6636	0.665963	0.66823	0.669814	0.673343	0.676914	0.679353	0.680406	0.682222	0.684615	0.685606	0.687802	0.690321	0.692896	0.6949	0.694465	0.695446	0.696219	0.696525	0.697405	0.697382	0.697199	0.694996	0.690392	0.682627	0.673068	0.660397	0.650472
DUN_15	Dundee	2015	Stress	HEB_08_202	171	8	A		15	7	0.687866	0.687017	0.68454	0.680976	0.676848	0.673002	0.670807	0.669338	0.669438	0.670059	0.671498	0.672406	0.674818	0.677202	0.678873	0.682503	0.686102	0.688543	0.689575	0.691455	0.693851	0.69486	0.697074	0.699585	0.702231	0.70423	0.70381	0.704838	0.705529	0.705852	0.706735	0.706675	0.706411	0.704048	0.699248	0.6913	0.681615	0.668833	0.658944
DUN_15	Dundee	2015	Stress	HEB_08_202	222	8	B		5	14	0.68057	0.679692	0.677221	0.673593	0.669399	0.665451	0.663218	0.661712	0.661794	0.662421	0.663854	0.664797	0.667276	0.669736	0.671522	0.675234	0.678901	0.681404	0.682512	0.684425	0.686929	0.688057	0.690339	0.692953	0.695613	0.697611	0.697221	0.698283	0.699068	0.699415	0.700346	0.700399	0.700173	0.697831	0.692965	0.68483	0.674936	0.661909	0.651761
DUN_15	Dundee	2015	Stress	HEB_08_202	297	8	B		20	14	0.677661	0.676869	0.674411	0.670837	0.666678	0.662695	0.660396	0.658854	0.658964	0.659702	0.661223	0.662151	0.664626	0.666988	0.668727	0.672397	0.676083	0.678627	0.679741	0.681651	0.684027	0.685153	0.687409	0.690045	0.692735	0.694815	0.694496	0.695535	0.696272	0.696603	0.697494	0.697501	0.697346	0.6951	0.690337	0.682372	0.672594	0.659662	0.649608
DUN_15	Dundee	2015	Stress	HEB_09_033	115	9	A		3	11	0.641112	0.640418	0.638216	0.635049	0.631393	0.627938	0.625937	0.624539	0.624654	0.625274	0.626665	0.627482	0.629735	0.631895	0.633487	0.636944	0.640355	0.642715	0.643733	0.645503	0.64779	0.648771	0.650935	0.653406	0.655953	0.6579	0.657521	0.658447	0.659129	0.65942	0.660291	0.660307	0.660198	0.658109	0.653698	0.646202	0.637073	0.624971	0.615547
DUN_15	Dundee	2015	Stress	HEB_09_033	176	9	A		16	7	0.649532	0.648945	0.646881	0.64381	0.64029	0.637007	0.63521	0.634015	0.634216	0.634912	0.636327	0.637154	0.63945	0.641669	0.643306	0.646737	0.650179	0.652488	0.653501	0.655223	0.657493	0.658506	0.660655	0.663124	0.66566	0.667546	0.667176	0.668125	0.668835	0.669136	0.670043	0.670067	0.669992	0.667907	0.663588	0.656268	0.64739	0.635563	0.626437
DUN_15	Dundee	2015	Stress	HEB_09_033	250	9	B		10	17	0.6168	0.616412	0.614533	0.611753	0.608587	0.605493	0.603834	0.602551	0.602709	0.603419	0.604756	0.605482	0.607537	0.609484	0.610886	0.614133	0.617449	0.61974	0.62072	0.622368	0.624427	0.625345	0.627357	0.629716	0.63228	0.634154	0.633851	0.634719	0.635306	0.635518	0.636304	0.636285	0.636193	0.634319	0.630309	0.623433	0.615141	0.603931	0.595321
DUN_15	Dundee	2015	Stress	HEB_09_033	260	9	B		12	17	0.622539	0.622073	0.620201	0.617338	0.613996	0.610855	0.609074	0.60786	0.608037	0.60874	0.609993	0.610689	0.612767	0.614832	0.616296	0.619623	0.62299	0.625241	0.626155	0.627792	0.629925	0.630878	0.632917	0.635306	0.637856	0.639685	0.639328	0.640195	0.640831	0.641053	0.641895	0.641914	0.641887	0.639959	0.635916	0.629031	0.620687	0.60947	0.600847
DUN_15	Dundee	2015	Stress	HEB_09_137	102	9	A		1	8	0.690428	0.689743	0.687557	0.684312	0.680484	0.676982	0.674957	0.673641	0.673774	0.674448	0.675891	0.67673	0.679122	0.681378	0.682971	0.686542	0.69009	0.69257	0.693588	0.695446	0.697829	0.698819	0.700975	0.703519	0.706143	0.708159	0.707741	0.70875	0.709484	0.709824	0.710748	0.710716	0.710531	0.708341	0.703807	0.69628	0.687062	0.674855	0.665428
DUN_15	Dundee	2015	Stress	HEB_09_137	181	9	A		17	7	0.693654	0.693046	0.690824	0.687638	0.683972	0.680575	0.678679	0.677462	0.677699	0.678507	0.680032	0.680944	0.683333	0.685626	0.687239	0.690823	0.694425	0.696894	0.697928	0.699777	0.702141	0.703108	0.705264	0.707813	0.710408	0.71246	0.712036	0.713098	0.7138	0.714129	0.715016	0.714994	0.714805	0.712556	0.708106	0.700599	0.691514	0.679339	0.670085
DUN_15	Dundee	2015	Stress	HEB_09_137	218	9	B		4	15	0.695385	0.694695	0.692441	0.689156	0.685348	0.681885	0.680021	0.678744	0.678991	0.67971	0.681135	0.681974	0.684397	0.686687	0.68828	0.691819	0.695319	0.69768	0.698602	0.700383	0.702753	0.703711	0.705849	0.708338	0.710895	0.712852	0.71236	0.713369	0.71406	0.714404	0.715291	0.715245	0.715061	0.712861	0.708347	0.700906	0.691835	0.679809	0.670653
DUN_15	Dundee	2015	Stress	HEB_09_137	281	9	B		17	13	0.676503	0.675922	0.673853	0.670772	0.667247	0.663947	0.662209	0.661069	0.661356	0.662143	0.663648	0.664496	0.666786	0.66909	0.670675	0.674198	0.677735	0.68014	0.681112	0.682821	0.685125	0.686095	0.688214	0.690738	0.693311	0.695284	0.694883	0.695869	0.696555	0.69689	0.697801	0.697864	0.697721	0.695693	0.691507	0.68435	0.675663	0.663953	0.65514
DUN_15	Dundee	2015	Stress	HEB_09_163	117	9	A		4	8	0.627565	0.626946	0.625006	0.622193	0.618965	0.615959	0.614362	0.613183	0.613359	0.613954	0.615248	0.615847	0.617877	0.619876	0.62134	0.624601	0.627909	0.630124	0.631068	0.632703	0.634912	0.635884	0.638026	0.640421	0.642959	0.644786	0.644421	0.645317	0.645967	0.646308	0.647183	0.6472	0.647129	0.645144	0.641018	0.63413	0.625921	0.615039	0.606804
DUN_15	Dundee	2015	Stress	HEB_09_163	175	9	A		15	11	0.634488	0.63384	0.631877	0.629018	0.625773	0.622762	0.621126	0.619934	0.620108	0.620701	0.621955	0.622537	0.624523	0.626463	0.627866	0.631091	0.634355	0.636525	0.637386	0.638988	0.64115	0.642051	0.64412	0.646511	0.648962	0.650756	0.650363	0.651195	0.651825	0.652077	0.652911	0.652908	0.652853	0.650846	0.64672	0.639799	0.631609	0.620734	0.612463
DUN_15	Dundee	2015	Stress	HEB_09_163	203	9	B		1	15	0.638465	0.637695	0.63554	0.632418	0.628875	0.625562	0.623714	0.622396	0.622438	0.622953	0.624142	0.62475	0.626813	0.628852	0.630312	0.633546	0.636807	0.638994	0.639891	0.641594	0.643824	0.644793	0.646913	0.649301	0.65177	0.653597	0.653192	0.654084	0.654743	0.655059	0.655935	0.655949	0.655776	0.653612	0.649207	0.641914	0.633329	0.621973	0.613253
DUN_15	Dundee	2015	Stress	HEB_10_010	119	10	A		4	10	0.647399	0.64655	0.644199	0.640835	0.637004	0.633364	0.631275	0.629819	0.629835	0.630334	0.631604	0.632297	0.634509	0.636641	0.638167	0.64156	0.644904	0.647171	0.648077	0.649783	0.652045	0.653031	0.655159	0.657595	0.660085	0.661904	0.661496	0.662374	0.663	0.663272	0.664113	0.664053	0.663884	0.661661	0.657095	0.649517	0.640323	0.628221	0.618814
DUN_15	Dundee	2015	Stress	HEB_10_010	173	10	A		15	9	0.652223	0.651427	0.649161	0.645862	0.642044	0.63847	0.636449	0.635064	0.635159	0.635725	0.63709	0.637902	0.640152	0.642321	0.643897	0.647377	0.650859	0.653235	0.654244	0.655962	0.658237	0.65927	0.661412	0.663891	0.666452	0.668388	0.668002	0.668951	0.669619	0.669909	0.670751	0.670785	0.670673	0.668479	0.664046	0.656413	0.647175	0.63493	0.625407
DUN_15	Dundee	2015	Stress	HEB_10_010	228	10	B		6	15	0.649446	0.648672	0.64654	0.643354	0.639752	0.636323	0.634431	0.633124	0.633226	0.63373	0.635027	0.63573	0.637891	0.640028	0.641568	0.644917	0.648275	0.650503	0.651389	0.653101	0.655346	0.656314	0.658459	0.660872	0.663318	0.665135	0.664691	0.665591	0.666254	0.666549	0.667418	0.667436	0.667302	0.665131	0.66073	0.653359	0.644496	0.632774	0.623753
DUN_15	Dundee	2015	Stress	HEB_10_010	272	10	B		15	14	0.641446	0.640832	0.638591	0.63548	0.631963	0.628577	0.626665	0.625333	0.625461	0.626085	0.627456	0.628146	0.630222	0.632284	0.63372	0.637065	0.640487	0.642773	0.643711	0.645297	0.64747	0.648337	0.65042	0.652835	0.655362	0.657222	0.656837	0.657677	0.658253	0.658494	0.659316	0.659303	0.659226	0.657238	0.65303	0.645873	0.63719	0.625569	0.616679
DUN_15	Dundee	2015	Stress	HEB_10_172	108	10	A		2	9	0.677775	0.676988	0.674676	0.671287	0.667392	0.663756	0.66167	0.660177	0.660221	0.660791	0.662155	0.662894	0.66515	0.667297	0.668802	0.67223	0.675624	0.677937	0.678864	0.680544	0.682786	0.68367	0.685718	0.688129	0.690608	0.692429	0.691886	0.692769	0.693326	0.693563	0.694298	0.694163	0.693831	0.691563	0.686946	0.679297	0.669962	0.657627	0.648116
DUN_15	Dundee	2015	Stress	HEB_10_172	195	10	A		19	11	0.686968	0.686203	0.683968	0.680567	0.676708	0.673084	0.671029	0.669611	0.669711	0.67028	0.671635	0.672419	0.674711	0.676903	0.678429	0.681894	0.685318	0.687614	0.688502	0.690225	0.692523	0.693443	0.695516	0.697924	0.70041	0.702248	0.701706	0.702597	0.703291	0.703509	0.704333	0.704232	0.703987	0.701668	0.697066	0.689497	0.68023	0.667991	0.658588
DUN_15	Dundee	2015	Stress	HEB_10_172	243	10	B		9	15	0.673519	0.672971	0.670788	0.667567	0.663964	0.660489	0.658504	0.657088	0.657201	0.6579	0.659362	0.660176	0.662338	0.664391	0.665775	0.669206	0.6727	0.675154	0.676124	0.677772	0.67991	0.6807	0.682725	0.685115	0.687691	0.689621	0.689215	0.690088	0.690641	0.690858	0.691567	0.691449	0.691237	0.689117	0.684799	0.677512	0.668558	0.656579	0.647418
DUN_15	Dundee	2015	Stress	HEB_10_172	279	10	B		16	16	0.668984	0.66827	0.66599	0.66282	0.659168	0.655735	0.653721	0.652353	0.652501	0.653239	0.654641	0.655412	0.657604	0.659694	0.661177	0.664582	0.668081	0.670419	0.671338	0.673003	0.675157	0.676025	0.678028	0.680434	0.682969	0.684851	0.684377	0.685221	0.685806	0.685993	0.686778	0.686729	0.686569	0.684496	0.680219	0.672978	0.66404	0.652076	0.643008
DUN_15	Dundee	2015	Stress	HEB_10_173	113	10	A		3	9	0.663709	0.663053	0.660897	0.657742	0.65416	0.650787	0.648955	0.647671	0.647846	0.648524	0.649925	0.65072	0.652998	0.655201	0.656736	0.660144	0.66359	0.665888	0.666881	0.668602	0.670911	0.671865	0.673952	0.67644	0.678999	0.680912	0.680542	0.681543	0.682271	0.68259	0.683502	0.683551	0.683491	0.68154	0.677363	0.670277	0.661518	0.649799	0.640862
DUN_15	Dundee	2015	Stress	HEB_10_173	153	10	A		11	9	0.666725	0.666134	0.66414	0.66121	0.657838	0.654734	0.653096	0.651908	0.652112	0.65279	0.654154	0.65492	0.657169	0.659285	0.660724	0.664123	0.667509	0.669764	0.67067	0.672357	0.674614	0.67551	0.677564	0.680002	0.682547	0.684454	0.684054	0.685026	0.685769	0.686166	0.687087	0.687126	0.687152	0.685334	0.681412	0.674701	0.666468	0.655253	0.646794
DUN_15	Dundee	2015	Stress	HEB_10_173	239	10	B		8	16	0.658714	0.658035	0.655991	0.65308	0.649657	0.64654	0.644814	0.643683	0.643997	0.644683	0.646112	0.646976	0.64922	0.65136	0.652961	0.656369	0.65976	0.662044	0.663006	0.664714	0.666978	0.667961	0.670086	0.672566	0.675123	0.677027	0.676608	0.677583	0.678297	0.678654	0.67959	0.679706	0.679768	0.677794	0.673728	0.66678	0.658292	0.6469	0.638298
DUN_15	Dundee	2015	Stress	HEB_10_184	132	10	A		7	8	0.675074	0.674703	0.672872	0.669953	0.666517	0.663261	0.66148	0.660254	0.660439	0.661054	0.662488	0.663297	0.66565	0.667905	0.669451	0.67295	0.676437	0.678829	0.679839	0.681657	0.684003	0.684972	0.687169	0.689665	0.692273	0.694234	0.693839	0.69484	0.695607	0.695979	0.696935	0.69699	0.696906	0.694914	0.690692	0.683561	0.674817	0.663083	0.65405
DUN_15	Dundee	2015	Stress	HEB_10_184	198	10	A		20	9	0.685343	0.685001	0.683219	0.680421	0.677091	0.673986	0.672419	0.671388	0.67173	0.672571	0.674111	0.67503	0.677464	0.679758	0.681358	0.684915	0.688462	0.690882	0.691877	0.693697	0.696041	0.697048	0.699213	0.701755	0.704348	0.706365	0.705967	0.707028	0.707825	0.708241	0.709239	0.70937	0.709339	0.707379	0.70328	0.696325	0.687793	0.676333	0.66767
DUN_15	Dundee	2015	Stress	HEB_10_184	207	10	B		2	14	0.684251	0.683806	0.681772	0.67875	0.675279	0.671934	0.670198	0.669062	0.669378	0.670186	0.671693	0.672658	0.675103	0.677402	0.679065	0.682644	0.686225	0.688634	0.689641	0.691513	0.693845	0.694891	0.697062	0.699619	0.702239	0.704181	0.703803	0.704824	0.705618	0.705968	0.706932	0.707016	0.706952	0.704848	0.70048	0.693159	0.684246	0.672317	0.663269
DUN_15	Dundee	2015	Stress	HEB_10_184	269	10	B		14	16	0.663542	0.663201	0.661404	0.658637	0.655394	0.652361	0.650731	0.64967	0.650029	0.650894	0.652456	0.653387	0.655725	0.657987	0.659601	0.663152	0.66672	0.669148	0.670198	0.671977	0.674278	0.6752	0.677379	0.679872	0.682524	0.68456	0.684246	0.685252	0.686001	0.686337	0.687279	0.687379	0.687413	0.68564	0.681657	0.674865	0.666464	0.655072	0.646413
DUN_15	Dundee	2015	Stress	HEB_11_025	140	11	A		8	11	0.648207	0.647493	0.645209	0.642039	0.63839	0.634943	0.63291	0.631453	0.631485	0.632049	0.633343	0.633968	0.635995	0.637977	0.639384	0.64275	0.646186	0.648553	0.649488	0.651183	0.65338	0.654277	0.656348	0.658717	0.66128	0.663173	0.662794	0.663691	0.664249	0.664444	0.665193	0.665117	0.664887	0.662698	0.658242	0.650794	0.641887	0.630046	0.620831
DUN_15	Dundee	2015	Stress	HEB_11_025	230	11	B		6	17	0.627204	0.626227	0.623819	0.620423	0.616558	0.612952	0.6109	0.609462	0.609486	0.609981	0.611191	0.611824	0.613957	0.616051	0.617621	0.620932	0.624278	0.626442	0.627395	0.629095	0.631364	0.632405	0.634536	0.636969	0.639429	0.641207	0.64079	0.641607	0.642191	0.642467	0.643311	0.643257	0.643021	0.640637	0.635896	0.628048	0.618849	0.606828	0.597443
DUN_15	Dundee	2015	Stress	HEB_11_098	118	11	A		4	9	0.652477	0.651994	0.649976	0.646979	0.643556	0.640274	0.638505	0.637278	0.637517	0.638303	0.639835	0.640692	0.643011	0.645228	0.646858	0.650389	0.65391	0.656396	0.657496	0.659341	0.661716	0.662767	0.664995	0.667534	0.670183	0.67219	0.671871	0.672853	0.673563	0.673874	0.674737	0.674723	0.674587	0.672466	0.667937	0.660434	0.651319	0.639331	0.630156
DUN_15	Dundee	2015	Stress	HEB_11_098	183	11	A		17	9	0.664296	0.663611	0.661344	0.658085	0.65437	0.650877	0.648884	0.647547	0.647714	0.648392	0.649804	0.650655	0.652936	0.655175	0.65683	0.660369	0.663913	0.666363	0.667411	0.669264	0.671596	0.672649	0.674857	0.677376	0.679967	0.681936	0.681563	0.682557	0.683206	0.683541	0.684441	0.684449	0.684287	0.682067	0.677483	0.669737	0.660381	0.648127	0.638663
DUN_15	Dundee	2015	Stress	HEB_11_098	245	11	B		9	17	0.640911	0.640761	0.638921	0.636243	0.633136	0.630137	0.628461	0.627327	0.627613	0.628469	0.629998	0.630792	0.632985	0.635056	0.636605	0.640029	0.643635	0.646162	0.647278	0.649102	0.651402	0.652388	0.654529	0.657058	0.659729	0.661705	0.661466	0.662462	0.663152	0.663395	0.664271	0.664311	0.664282	0.66229	0.658083	0.650951	0.642317	0.630792	0.62198
DUN_15	Dundee	2015	Stress	HEB_11_098	291	11	B		19	13	0.651048	0.650517	0.64859	0.645595	0.642175	0.638898	0.63719	0.636008	0.636278	0.636984	0.638389	0.639222	0.641449	0.643701	0.645328	0.648762	0.652234	0.654568	0.655573	0.657319	0.659623	0.660655	0.662834	0.665302	0.667874	0.669815	0.669459	0.670385	0.671082	0.67137	0.672295	0.672363	0.672295	0.670204	0.665875	0.658618	0.649933	0.63833	0.629522
DUN_15	Dundee	2015	Stress	HEB_14_045	116	14	A		4	7	0.640266	0.639591	0.637508	0.634544	0.631094	0.627865	0.626071	0.624793	0.62491	0.625476	0.626748	0.627336	0.629373	0.631329	0.632705	0.635968	0.639192	0.641337	0.642162	0.643795	0.645919	0.646745	0.648718	0.651051	0.653483	0.655247	0.654792	0.65559	0.656137	0.656331	0.657098	0.657055	0.65689	0.65481	0.650604	0.643587	0.635146	0.623897	0.615334
DUN_15	Dundee	2015	Stress	HEB_14_045	197	14	A		20	8	0.640477	0.639792	0.637787	0.634859	0.631475	0.628335	0.626608	0.625382	0.625506	0.626025	0.627244	0.627871	0.629957	0.631951	0.633368	0.63654	0.639709	0.641807	0.642617	0.644202	0.646337	0.647242	0.649273	0.651539	0.653947	0.655655	0.655168	0.655972	0.656625	0.656882	0.657718	0.657721	0.657631	0.655645	0.651528	0.644636	0.636322	0.625242	0.616829
DUN_15	Dundee	2015	Stress	HEB_14_045	246	14	B		10	13	0.633004	0.632449	0.630569	0.627857	0.624794	0.621859	0.620299	0.61914	0.619326	0.619932	0.621144	0.621671	0.623561	0.625405	0.626607	0.629705	0.632891	0.634984	0.635774	0.637198	0.639152	0.639871	0.641753	0.643966	0.646379	0.648093	0.647623	0.64841	0.648906	0.649089	0.649847	0.649798	0.649757	0.64792	0.644216	0.637823	0.630046	0.619573	0.611711
DUN_15	Dundee	2015	Stress	HEB_14_045	253	14	B		11	15	0.626559	0.626077	0.624083	0.621329	0.618094	0.61508	0.613426	0.612223	0.612404	0.613002	0.614354	0.614958	0.616948	0.618824	0.620179	0.623314	0.626559	0.628725	0.629602	0.631185	0.633236	0.634014	0.63595	0.638306	0.640719	0.642519	0.642118	0.642914	0.643484	0.643675	0.644444	0.644424	0.644346	0.642508	0.638593	0.631901	0.623824	0.61295	0.604683
DUN_15	Dundee	2015	Stress	HEB_15_082	126	15	A		6	7	0.651493	0.650622	0.648382	0.645251	0.641686	0.638317	0.636506	0.635161	0.635272	0.635867	0.637119	0.63778	0.639896	0.641955	0.643444	0.646762	0.650115	0.652344	0.653216	0.654885	0.657135	0.658031	0.660167	0.662598	0.665086	0.66693	0.666467	0.667319	0.667976	0.668251	0.669118	0.669128	0.669086	0.667037	0.662757	0.655509	0.646818	0.635266	0.626525
DUN_15	Dundee	2015	Stress	HEB_15_082	158	15	A		12	9	0.659259	0.658529	0.656304	0.653204	0.649732	0.646517	0.64472	0.643436	0.643614	0.644271	0.645625	0.646346	0.648529	0.650602	0.652009	0.655395	0.658815	0.661106	0.662047	0.663714	0.665932	0.666832	0.668902	0.671356	0.673926	0.675855	0.675476	0.676428	0.677113	0.677405	0.678266	0.678326	0.678339	0.676421	0.672337	0.6654	0.656886	0.645446	0.636828
DUN_15	Dundee	2015	Stress	HEB_15_082	226	15	B		6	13	0.660291	0.659567	0.657547	0.654606	0.651246	0.648106	0.646434	0.645278	0.645485	0.646077	0.647426	0.648103	0.650233	0.65238	0.653827	0.657169	0.660524	0.662702	0.663572	0.665219	0.667473	0.668399	0.670538	0.672966	0.67543	0.677272	0.676811	0.677752	0.678458	0.678778	0.679728	0.679854	0.67983	0.677959	0.673915	0.667071	0.658787	0.6477	0.639406
DUN_15	Dundee	2015	Stress	HEB_15_082	255	15	B		11	17	0.624753	0.624062	0.622001	0.619105	0.615775	0.612599	0.610828	0.609565	0.609718	0.610298	0.611539	0.612195	0.614174	0.616101	0.617473	0.62071	0.624027	0.626238	0.627117	0.628718	0.630881	0.631746	0.633784	0.636142	0.638654	0.640448	0.640098	0.640958	0.641621	0.641848	0.6427	0.642751	0.642758	0.640925	0.637002	0.6302	0.622018	0.611033	0.602657
DUN_15	Dundee	2015	Stress	HEB_15_094	131	15	A		7	7	0.60849	0.607981	0.60624	0.603698	0.600757	0.598013	0.596472	0.595277	0.595367	0.59583	0.596962	0.597409	0.599195	0.600838	0.601989	0.604873	0.607905	0.609922	0.610633	0.612055	0.61396	0.614684	0.616465	0.618601	0.620959	0.622648	0.622254	0.622943	0.623455	0.6236	0.624352	0.624359	0.624337	0.622625	0.619049	0.612884	0.605565	0.595502	0.587889
DUN_15	Dundee	2015	Stress	HEB_15_094	166	15	A		14	7	0.636373	0.635687	0.633658	0.630772	0.627487	0.624399	0.622737	0.621523	0.621668	0.62228	0.623529	0.624128	0.626117	0.628054	0.629359	0.632469	0.635681	0.637807	0.638604	0.64007	0.642122	0.642914	0.644821	0.647075	0.649475	0.651224	0.650713	0.651483	0.652065	0.652246	0.653003	0.652969	0.652862	0.650932	0.646953	0.640214	0.632158	0.621299	0.613121
DUN_15	Dundee	2015	Stress	HEB_15_094	215	15	B		3	17	0.612782	0.612019	0.609982	0.607171	0.603981	0.601059	0.599512	0.598366	0.598517	0.598991	0.60009	0.600567	0.602477	0.604369	0.605666	0.608681	0.611688	0.613577	0.614249	0.61568	0.617695	0.618503	0.620413	0.622589	0.624833	0.626441	0.625905	0.626612	0.627111	0.627286	0.628068	0.628073	0.627986	0.626007	0.622086	0.615474	0.607614	0.597164	0.589298
DUN_15	Dundee	2015	Stress	HEB_15_094	286	15	B		18	13	0.602656	0.602209	0.600356	0.597816	0.595007	0.592314	0.590865	0.589783	0.590009	0.590563	0.591788	0.592297	0.594008	0.595658	0.59678	0.599724	0.602814	0.604824	0.605483	0.60683	0.608607	0.609172	0.610962	0.613144	0.615434	0.617112	0.616687	0.617355	0.617779	0.617934	0.618627	0.618566	0.618616	0.617003	0.613592	0.607649	0.600528	0.590763	0.58349
DUN_15	Dundee	2015	Stress	HEB_16_064	145	16	A		9	11	0.634248	0.633862	0.63202	0.629263	0.626042	0.622978	0.621325	0.620173	0.620401	0.621104	0.622522	0.623302	0.625418	0.627436	0.628875	0.632131	0.635489	0.637786	0.638731	0.64039	0.642525	0.643355	0.645409	0.647789	0.650304	0.652182	0.651872	0.652775	0.653436	0.6537	0.654589	0.654622	0.654647	0.652841	0.649006	0.642335	0.634157	0.62316	0.614687
DUN_15	Dundee	2015	Stress	HEB_16_064	168	16	A		14	9	0.640351	0.639782	0.637831	0.634951	0.631576	0.628434	0.626722	0.625588	0.625809	0.626435	0.627827	0.62864	0.63083	0.632899	0.634397	0.637714	0.64104	0.643302	0.644191	0.645837	0.647991	0.648892	0.650945	0.65331	0.655823	0.657663	0.657252	0.658152	0.658805	0.659073	0.659943	0.660009	0.659997	0.658052	0.654032	0.647153	0.638772	0.62749	0.618867
DUN_15	Dundee	2015	Stress	HEB_16_064	244	16	B		9	16	0.625271	0.624969	0.623053	0.620322	0.617225	0.614198	0.612571	0.611344	0.611541	0.612277	0.613695	0.614407	0.616455	0.618381	0.61973	0.622929	0.62635	0.628617	0.629621	0.631241	0.63327	0.634105	0.63607	0.638452	0.640976	0.642902	0.642629	0.64348	0.644098	0.644286	0.645073	0.645092	0.645113	0.643345	0.639447	0.63276	0.624604	0.613562	0.605093
DUN_15	Dundee	2015	Stress	HEB_16_064	271	16	B		15	13	0.623448	0.622955	0.621033	0.618302	0.615139	0.612179	0.610558	0.609464	0.609677	0.610394	0.611734	0.612466	0.614599	0.616593	0.618056	0.621234	0.62457	0.626739	0.627661	0.629212	0.63133	0.632174	0.63416	0.636474	0.638948	0.640747	0.640369	0.641153	0.641778	0.64202	0.642838	0.642863	0.642854	0.641101	0.637224	0.630669	0.622532	0.611603	0.603361
DUN_15	Dundee	2015	Stress	HEB_18_225	125	18	A		5	11	0.674033	0.673111	0.670827	0.667488	0.663705	0.660257	0.658363	0.657025	0.657142	0.657709	0.658966	0.659655	0.66185	0.664006	0.665494	0.668922	0.672275	0.674517	0.675368	0.677115	0.679394	0.680304	0.682401	0.684826	0.687286	0.689103	0.68862	0.689488	0.690105	0.690374	0.691168	0.691056	0.690775	0.688457	0.683841	0.676275	0.667265	0.655402	0.646447
DUN_15	Dundee	2015	Stress	HEB_18_225	164	18	A		13	10	0.67269	0.671802	0.669473	0.66608	0.66224	0.658692	0.656711	0.65533	0.655457	0.656034	0.657371	0.658116	0.660402	0.662601	0.664151	0.667647	0.67109	0.673413	0.6744	0.67613	0.678422	0.679404	0.681551	0.684011	0.686581	0.688486	0.688048	0.688992	0.689663	0.689969	0.69084	0.69079	0.690552	0.688282	0.683736	0.676216	0.667107	0.655094	0.645942
DUN_15	Dundee	2015	Stress	HEB_19_076	136	19	A		8	7	0.654002	0.653546	0.651647	0.648891	0.645771	0.642843	0.641289	0.640134	0.640361	0.640969	0.642254	0.642864	0.644892	0.646826	0.64814	0.651362	0.654639	0.656814	0.657696	0.659278	0.661472	0.662292	0.664278	0.66664	0.669109	0.670982	0.67059	0.671452	0.672102	0.672344	0.673223	0.67326	0.673279	0.671428	0.667565	0.660992	0.653075	0.642343	0.6343
DUN_15	Dundee	2015	Stress	HEB_19_076	169	19	A		14	10	0.650386	0.649789	0.647924	0.64508	0.641767	0.638751	0.637164	0.636096	0.636345	0.636944	0.63818	0.63887	0.641021	0.643074	0.644512	0.64778	0.651034	0.653173	0.654006	0.655693	0.657902	0.6588	0.660871	0.663242	0.665741	0.667559	0.667152	0.66808	0.668795	0.669133	0.670045	0.670131	0.670099	0.668231	0.664276	0.65763	0.64965	0.63889	0.63082
DUN_15	Dundee	2015	Stress	HEB_19_076	212	19	B		3	14	0.660036	0.659523	0.657615	0.654928	0.651836	0.64891	0.647387	0.64633	0.64661	0.647273	0.648643	0.649347	0.651389	0.653364	0.654754	0.65804	0.661412	0.663636	0.664486	0.666122	0.668281	0.66915	0.671183	0.673557	0.676058	0.677943	0.677445	0.678349	0.679013	0.679304	0.68021	0.680277	0.680313	0.678438	0.674571	0.667959	0.659936	0.649151	0.641094
DUN_15	Dundee	2015	Stress	HEB_19_076	262	19	B		13	14	0.643793	0.643293	0.641283	0.638468	0.635171	0.632087	0.630338	0.629169	0.629412	0.630084	0.631393	0.632028	0.634038	0.635973	0.637341	0.640591	0.643963	0.646145	0.647024	0.648638	0.650729	0.651541	0.653554	0.655918	0.658398	0.660257	0.65987	0.66078	0.661382	0.661594	0.662409	0.662412	0.662391	0.660615	0.656751	0.650164	0.642162	0.63131	0.62311
DUN_15	Dundee	2015	Stress	HEB_20_062	148	20	A		10	9	0.673046	0.672444	0.670162	0.666865	0.663053	0.659426	0.657331	0.655884	0.655966	0.656681	0.658189	0.659076	0.661385	0.663637	0.665189	0.668733	0.672296	0.674778	0.675852	0.677673	0.67991	0.680887	0.682987	0.68548	0.688078	0.690074	0.689725	0.690703	0.691316	0.691587	0.692387	0.692318	0.692093	0.689889	0.685331	0.677609	0.668186	0.655636	0.645879
DUN_15	Dundee	2015	Stress	HEB_20_062	179	20	A		16	10	0.693693	0.693406	0.691621	0.688716	0.685242	0.682011	0.680359	0.679348	0.679848	0.680891	0.682714	0.683964	0.686728	0.68935	0.691303	0.695183	0.699115	0.701817	0.703106	0.705195	0.707819	0.709059	0.711466	0.714214	0.717017	0.719231	0.718985	0.720194	0.721137	0.721654	0.722713	0.722872	0.722817	0.720724	0.716186	0.708427	0.698918	0.686287	0.676585
DUN_15	Dundee	2015	Stress	HEB_20_062	225	20	B		5	17	0.668164	0.66752	0.665367	0.662192	0.65852	0.655141	0.653204	0.651839	0.651971	0.652609	0.654007	0.65484	0.657094	0.659327	0.66087	0.664327	0.667784	0.670063	0.670992	0.672701	0.674958	0.675908	0.677959	0.680379	0.682899	0.684672	0.684199	0.685113	0.685738	0.686002	0.68688	0.686861	0.686768	0.684601	0.680175	0.672752	0.663747	0.651731	0.642537
DUN_15	Dundee	2015	Stress	HEB_20_062	275	20	B		15	17	0.646879	0.64634	0.644184	0.641076	0.637445	0.633964	0.63205	0.63074	0.630892	0.631618	0.632976	0.633829	0.636092	0.638324	0.639904	0.643347	0.646858	0.649217	0.650166	0.651957	0.654177	0.655086	0.657245	0.659684	0.662203	0.664076	0.663732	0.664584	0.665175	0.665421	0.666236	0.666226	0.666002	0.663871	0.659489	0.652049	0.642963	0.630828	0.621513
DUN_15	Dundee	2015	Stress	HEB_20_064	142	20	A		9	8	0.678464	0.677447	0.674788	0.670958	0.666551	0.662389	0.659849	0.658102	0.658015	0.658536	0.659915	0.660749	0.663095	0.665394	0.667009	0.670612	0.674189	0.676692	0.677773	0.679603	0.681922	0.68294	0.685106	0.687591	0.690218	0.692208	0.691804	0.692748	0.693358	0.693631	0.694381	0.6943	0.693994	0.691505	0.686502	0.678157	0.667971	0.654642	0.644073
DUN_15	Dundee	2015	Stress	HEB_20_064	180	20	A		16	11	0.681074	0.680064	0.677467	0.67381	0.669618	0.665669	0.66331	0.661696	0.661729	0.662391	0.663847	0.664717	0.667113	0.669406	0.671062	0.674671	0.678263	0.680701	0.681775	0.683622	0.68599	0.686994	0.689139	0.691664	0.694261	0.696201	0.695782	0.696731	0.697418	0.697656	0.698482	0.698369	0.69811	0.695684	0.69079	0.682637	0.672734	0.659713	0.649525
DUN_15	Dundee	2015	Stress	HEB_20_064	249	20	B		10	16	0.653091	0.652119	0.649505	0.645773	0.641544	0.637429	0.634961	0.633247	0.633196	0.633738	0.635114	0.635917	0.638209	0.640415	0.642072	0.645595	0.649169	0.65165	0.652743	0.654564	0.656911	0.657876	0.660062	0.66255	0.665106	0.667037	0.666727	0.667616	0.668221	0.668417	0.669185	0.66901	0.668751	0.666413	0.661477	0.653267	0.643179	0.630013	0.619614
DUN_15	Dundee	2015	Stress	HEB_20_064	257	20	B		12	14	0.652521	0.651588	0.648979	0.645315	0.641138	0.637104	0.634632	0.632985	0.632967	0.63363	0.635028	0.635828	0.638078	0.640307	0.641909	0.645419	0.649004	0.651436	0.652536	0.654294	0.656534	0.657512	0.659648	0.662143	0.664721	0.666705	0.666409	0.66732	0.667911	0.668165	0.668982	0.668873	0.668712	0.666489	0.661872	0.65398	0.644279	0.631488	0.621373
DUN_15	Dundee	2015	Stress	HEB_21_011	103	21	A		1	9	0.664434	0.663881	0.661797	0.65871	0.65514	0.651794	0.650005	0.648769	0.649007	0.649769	0.651172	0.652046	0.654431	0.656656	0.658272	0.66185	0.665393	0.667834	0.668926	0.670794	0.673172	0.674212	0.676432	0.679003	0.681631	0.683658	0.683315	0.684354	0.685085	0.685436	0.686328	0.686377	0.686216	0.684101	0.679622	0.67214	0.663068	0.651076	0.641952
DUN_15	Dundee	2015	Stress	HEB_21_011	177	21	A		16	8	0.674057	0.673159	0.670829	0.667452	0.663577	0.660045	0.65813	0.656807	0.656992	0.657601	0.65901	0.659897	0.662332	0.66469	0.666327	0.669893	0.673405	0.675817	0.676856	0.678704	0.681172	0.682255	0.684484	0.687004	0.689601	0.691543	0.691134	0.692126	0.692837	0.693186	0.694105	0.694164	0.693997	0.69172	0.687022	0.679194	0.669793	0.657435	0.647982
DUN_15	Dundee	2015	Stress	HEB_21_011	240	21	B		8	17	0.634354	0.633758	0.631667	0.628686	0.625219	0.621908	0.620052	0.618709	0.618858	0.619506	0.620828	0.621504	0.623577	0.625593	0.627081	0.630402	0.633836	0.636171	0.637189	0.638931	0.641125	0.64203	0.64412	0.64656	0.649129	0.651018	0.650747	0.651643	0.652274	0.652495	0.653339	0.653305	0.653207	0.651154	0.646814	0.639535	0.63083	0.619303	0.610462
DUN_15	Dundee	2015	Stress	HEB_21_011	267	21	B		14	14	0.655495	0.654923	0.652889	0.649864	0.646374	0.643054	0.641297	0.640078	0.640365	0.641086	0.642556	0.643375	0.645598	0.6478	0.649372	0.652848	0.65637	0.658786	0.659781	0.661516	0.663853	0.664822	0.666974	0.669477	0.672131	0.674068	0.673764	0.67474	0.675362	0.67568	0.676585	0.676568	0.676471	0.674464	0.670168	0.662966	0.654217	0.642601	0.633764
DUN_15	Dundee	2015	Stress	HEB_21_141	101	21	A		1	7	0.671301	0.670624	0.668445	0.665199	0.661302	0.657744	0.65572	0.654347	0.65443	0.655073	0.656454	0.657316	0.659706	0.66199	0.663611	0.667114	0.670595	0.672985	0.673949	0.675736	0.678065	0.679105	0.681234	0.683731	0.68628	0.688175	0.687748	0.688705	0.68939	0.689702	0.690546	0.690536	0.69033	0.688066	0.683507	0.67586	0.666588	0.654317	0.644786
DUN_15	Dundee	2015	Stress	HEB_21_141	200	21	A		20	11	0.667731	0.667095	0.66502	0.661861	0.658118	0.654631	0.652783	0.651532	0.651711	0.652353	0.653736	0.654622	0.656999	0.659362	0.661015	0.664526	0.667995	0.670333	0.671273	0.673063	0.675407	0.676442	0.678607	0.681115	0.68362	0.685486	0.685099	0.686066	0.686804	0.687119	0.688022	0.68803	0.687853	0.685646	0.681121	0.673653	0.664554	0.652549	0.643327
DUN_15	Dundee	2015	Stress	HEB_21_141	237	21	B		8	14	0.666288	0.665522	0.663394	0.660235	0.656572	0.653169	0.651332	0.650097	0.65029	0.650966	0.652329	0.653158	0.655488	0.657718	0.659336	0.66276	0.666164	0.668399	0.669287	0.671004	0.673236	0.674197	0.67631	0.678719	0.681221	0.683029	0.682574	0.68347	0.684162	0.684508	0.6854	0.685432	0.685273	0.683236	0.678916	0.671742	0.662963	0.651276	0.642364
DUN_15	Dundee	2015	Stress	HEB_21_160	124	21	A		5	10	0.666271	0.665606	0.663539	0.660483	0.656995	0.65377	0.652024	0.650794	0.650974	0.6516	0.65293	0.65363	0.655807	0.657899	0.659339	0.662661	0.665944	0.66815	0.669009	0.670629	0.672792	0.67364	0.675669	0.678014	0.680454	0.682236	0.681748	0.682607	0.683223	0.683466	0.684287	0.684202	0.684038	0.681968	0.677713	0.670719	0.662197	0.65083	0.642283
DUN_15	Dundee	2015	Stress	HEB_21_160	170	21	A		14	11	0.672204	0.671501	0.669437	0.666324	0.662755	0.659447	0.657619	0.656453	0.656627	0.657275	0.658654	0.65937	0.661574	0.663712	0.665245	0.668577	0.671914	0.674154	0.675048	0.676763	0.67897	0.679816	0.681888	0.684302	0.686804	0.688627	0.688189	0.689097	0.689794	0.690047	0.690907	0.690907	0.690776	0.688718	0.68451	0.677504	0.669028	0.657629	0.648993
DUN_15	Dundee	2015	Stress	HEB_21_160	227	21	B		6	14	0.66977	0.668935	0.666672	0.663484	0.659758	0.656299	0.65445	0.653136	0.653271	0.653827	0.655101	0.655845	0.658087	0.660192	0.661651	0.664972	0.668272	0.670429	0.671269	0.672917	0.675134	0.676036	0.678028	0.680363	0.68277	0.684562	0.684023	0.684898	0.685527	0.6858	0.686617	0.686542	0.686339	0.684173	0.679795	0.672557	0.66379	0.652134	0.643315
DUN_15	Dundee	2015	Stress	HEB_21_160	277	21	B		16	14	0.655671	0.655165	0.653167	0.650355	0.647179	0.644156	0.642531	0.64143	0.641746	0.642501	0.643885	0.644594	0.646707	0.648664	0.650045	0.653333	0.656647	0.658885	0.659721	0.66126	0.663376	0.664196	0.666168	0.668467	0.670988	0.672869	0.672452	0.673327	0.673919	0.674145	0.674977	0.675041	0.674978	0.673157	0.669329	0.662778	0.654897	0.644098	0.636076
DUN_15	Dundee	2015	Stress	HEB_21_184	111	21	A		3	7	0.660972	0.660112	0.657739	0.65428	0.65034	0.646645	0.644496	0.643007	0.643068	0.643651	0.644996	0.64583	0.64809	0.650304	0.651863	0.655281	0.65867	0.660974	0.661959	0.663674	0.665935	0.666863	0.668913	0.671313	0.673803	0.675645	0.675193	0.676047	0.676659	0.676882	0.677687	0.677559	0.67735	0.675112	0.670534	0.662882	0.653526	0.641191	0.631628
DUN_15	Dundee	2015	Stress	HEB_21_184	156	21	A		12	7	0.654918	0.654032	0.651751	0.648452	0.64468	0.641148	0.639112	0.637628	0.637661	0.638182	0.639461	0.640171	0.642334	0.644409	0.645898	0.649207	0.652573	0.654784	0.655705	0.657349	0.659504	0.660398	0.662433	0.664786	0.667228	0.669045	0.668588	0.669409	0.669992	0.670166	0.67095	0.670861	0.670664	0.668506	0.664138	0.656703	0.647717	0.635811	0.626635
DUN_15	Dundee	2015	Stress	HEB_21_184	247	21	B		10	14	0.643616	0.642975	0.64076	0.637569	0.633917	0.630383	0.628401	0.626948	0.627025	0.627601	0.628923	0.629674	0.631856	0.633908	0.635311	0.638634	0.642069	0.644428	0.645319	0.646968	0.649089	0.649935	0.651941	0.654285	0.656787	0.658673	0.658271	0.659133	0.659677	0.659873	0.660668	0.660589	0.660476	0.65841	0.654215	0.647012	0.638129	0.626239	0.616993
DUN_15	Dundee	2015	Stress	HEB_21_184	293	21	B		19	15	0.652595	0.651795	0.649411	0.646035	0.642118	0.638379	0.636243	0.634761	0.634816	0.635358	0.636734	0.637506	0.639768	0.641926	0.643415	0.646789	0.650212	0.652514	0.653431	0.655111	0.657326	0.658248	0.660279	0.662686	0.665186	0.667076	0.666611	0.667487	0.668054	0.668317	0.669138	0.669059	0.668908	0.666743	0.662332	0.654749	0.645586	0.633455	0.624058
DUN_15	Dundee	2015	Stress	HEB_22_003	135	22	A		7	11	0.657439	0.657035	0.655207	0.652438	0.649195	0.646105	0.644414	0.64324	0.643477	0.644176	0.645573	0.64636	0.648558	0.650714	0.652218	0.655632	0.65911	0.661517	0.662534	0.66428	0.66656	0.667532	0.669659	0.672119	0.674697	0.676665	0.676305	0.677252	0.677946	0.678242	0.679108	0.679102	0.679005	0.677008	0.672779	0.665687	0.657082	0.645616	0.636878
DUN_15	Dundee	2015	Stress	HEB_22_003	178	22	A		16	9	0.658024	0.657187	0.654921	0.651564	0.647705	0.6442	0.642295	0.641031	0.641215	0.641821	0.643172	0.644031	0.646412	0.64878	0.6505	0.654008	0.657452	0.659778	0.660777	0.662605	0.664962	0.666028	0.66829	0.670788	0.673307	0.675188	0.67475	0.675677	0.676379	0.676751	0.677614	0.67764	0.677483	0.675253	0.670635	0.662946	0.653579	0.641332	0.631843
DUN_15	Dundee	2015	Stress	HEB_22_003	242	22	B		9	14	0.649811	0.649168	0.646983	0.64389	0.640321	0.636907	0.635021	0.633664	0.63378	0.634446	0.635837	0.636604	0.638792	0.640841	0.642338	0.645725	0.649249	0.651655	0.65268	0.65443	0.656656	0.657604	0.659705	0.662173	0.664759	0.666728	0.666392	0.667334	0.667992	0.668284	0.669122	0.669089	0.668989	0.666907	0.662575	0.655292	0.646443	0.634585	0.625463
DUN_15	Dundee	2015	Stress	HEB_22_003	282	22	B		17	14	0.649881	0.649593	0.647719	0.645035	0.641889	0.638962	0.637435	0.636417	0.636825	0.637692	0.639277	0.640114	0.642308	0.644433	0.645992	0.649497	0.653022	0.655488	0.656473	0.658174	0.660375	0.661292	0.663466	0.665919	0.668549	0.670579	0.670268	0.671194	0.671866	0.672167	0.67301	0.673047	0.673042	0.671144	0.667118	0.660231	0.651941	0.640838	0.632479
DUN_15	Dundee	2015	Stress	HEB_22_014	150	22	A		10	11	0.650895	0.650159	0.647954	0.644911	0.641365	0.638092	0.636193	0.634852	0.634947	0.635521	0.63686	0.637544	0.639614	0.641593	0.64302	0.646288	0.649647	0.65195	0.652867	0.654567	0.656699	0.657568	0.65965	0.66205	0.66459	0.666472	0.66611	0.667059	0.667713	0.667978	0.668819	0.668857	0.668826	0.666882	0.66283	0.655875	0.647407	0.636076	0.627475
DUN_15	Dundee	2015	Stress	HEB_22_014	187	22	A		18	8	0.6513	0.650384	0.64811	0.644875	0.64122	0.637789	0.635925	0.634591	0.634671	0.635189	0.636445	0.637115	0.63929	0.641342	0.642822	0.646142	0.649434	0.651607	0.652487	0.65419	0.656395	0.657335	0.65943	0.661803	0.664275	0.666105	0.665665	0.6666	0.667281	0.667567	0.668439	0.668472	0.668417	0.666412	0.662143	0.655008	0.646374	0.634881	0.626149
DUN_15	Dundee	2015	Stress	HEB_22_014	238	22	B		8	15	0.642468	0.641528	0.639185	0.635946	0.632274	0.628849	0.626934	0.625556	0.625604	0.626114	0.627326	0.627987	0.630097	0.632169	0.633619	0.636887	0.640174	0.642311	0.643158	0.644747	0.646944	0.647893	0.649965	0.652355	0.65479	0.656574	0.656136	0.656992	0.65762	0.657914	0.658819	0.658829	0.65877	0.656748	0.652492	0.645299	0.636681	0.625224	0.616505
DUN_15	Dundee	2015	Stress	HEB_22_014	288	22	B		18	15	0.629531	0.628505	0.626103	0.622718	0.618847	0.615157	0.613004	0.611473	0.61151	0.611982	0.613219	0.613856	0.615892	0.617915	0.619398	0.622708	0.626041	0.62824	0.629137	0.63079	0.632917	0.633848	0.635923	0.638334	0.640846	0.642689	0.642317	0.643164	0.6438	0.644053	0.644893	0.64492	0.644823	0.642799	0.638494	0.631177	0.622331	0.610658	0.601528
DUN_15	Dundee	2015	Stress	HEB_22_022	149	22	A		10	10	0.658632	0.658069	0.655892	0.652792	0.649233	0.645941	0.644045	0.642708	0.642902	0.643658	0.64512	0.645969	0.648199	0.650363	0.651912	0.655393	0.658904	0.661346	0.662412	0.664219	0.666536	0.667492	0.669654	0.672209	0.67488	0.676875	0.676583	0.677597	0.678289	0.678638	0.679543	0.679594	0.679571	0.677542	0.673263	0.665967	0.657056	0.645165	0.636053
DUN_15	Dundee	2015	Stress	HEB_22_022	162	22	A		13	8	0.673623	0.672957	0.670865	0.667828	0.66428	0.661008	0.659322	0.658109	0.658307	0.65898	0.660351	0.661144	0.663431	0.665681	0.667217	0.670692	0.674123	0.676468	0.677431	0.679193	0.681544	0.682536	0.68468	0.687158	0.689716	0.691662	0.691244	0.69226	0.692995	0.693371	0.694291	0.694355	0.694251	0.692188	0.68789	0.680695	0.671958	0.660343	0.651513
DUN_15	Dundee	2015	Stress	HEB_22_022	204	22	B		1	16	0.663884	0.663102	0.660881	0.657624	0.653908	0.650447	0.648508	0.647195	0.647373	0.647995	0.649338	0.650116	0.652413	0.654648	0.656236	0.659673	0.663136	0.66544	0.666425	0.668221	0.670573	0.671588	0.673718	0.676265	0.678802	0.680715	0.680272	0.681224	0.681941	0.682281	0.683179	0.683183	0.682997	0.680763	0.676191	0.668588	0.659454	0.647419	0.638218
DUN_15	Dundee	2015	Stress	HEB_22_022	264	22	B		13	16	0.651236	0.65077	0.648807	0.645974	0.642629	0.639429	0.63773	0.636506	0.636739	0.637441	0.63895	0.639701	0.641856	0.643893	0.645374	0.648777	0.652278	0.654671	0.655686	0.657404	0.659638	0.660589	0.662716	0.665168	0.667819	0.669852	0.669507	0.670477	0.671185	0.671499	0.672416	0.672501	0.672574	0.670719	0.666725	0.659961	0.651594	0.640393	0.631926
DUN_15	Dundee	2015	Stress	HEB_22_123	123	22	A		5	9	0.684612	0.683852	0.681568	0.678256	0.674404	0.670841	0.668843	0.667505	0.667599	0.668206	0.669538	0.670344	0.672653	0.674896	0.676442	0.679892	0.683359	0.685633	0.68653	0.688236	0.690496	0.691431	0.693495	0.695939	0.698429	0.700254	0.699727	0.700643	0.701268	0.701524	0.702345	0.702233	0.702023	0.699718	0.695175	0.687612	0.678496	0.666347	0.6571
DUN_15	Dundee	2015	Stress	HEB_22_123	192	22	A		19	8	0.691426	0.690661	0.688449	0.685196	0.681376	0.677832	0.675867	0.674497	0.674617	0.675166	0.676499	0.677279	0.679608	0.681798	0.683324	0.686831	0.690245	0.692493	0.693354	0.695111	0.697399	0.698328	0.700384	0.702796	0.705298	0.707126	0.706564	0.707496	0.708159	0.708391	0.709238	0.709216	0.709004	0.706722	0.702249	0.694788	0.685735	0.673706	0.664517
DUN_15	Dundee	2015	Stress	HEB_22_123	235	22	B		7	17	0.674046	0.673213	0.670906	0.667593	0.663777	0.660161	0.65817	0.656755	0.656821	0.657405	0.658733	0.659461	0.661758	0.66397	0.665542	0.668969	0.672402	0.67463	0.675529	0.67722	0.679465	0.680383	0.682486	0.68491	0.687348	0.689186	0.688631	0.689477	0.69013	0.690363	0.691171	0.691086	0.690845	0.688595	0.684023	0.676455	0.667259	0.655143	0.645891
DUN_15	Dundee	2015	Stress	HEB_22_123	280	22	B		16	17	0.653208	0.652574	0.650487	0.647382	0.643839	0.640532	0.638644	0.637463	0.637627	0.638218	0.639545	0.640246	0.642385	0.644409	0.645916	0.649244	0.652573	0.654739	0.65559	0.657149	0.659272	0.660095	0.662108	0.664456	0.666879	0.668712	0.668212	0.669026	0.669564	0.669758	0.670527	0.670442	0.670284	0.668231	0.664058	0.657017	0.648509	0.637197	0.628637
DUN_15	Dundee	2015	Stress	HEB_25_014	127	25	A		6	8	0.651776	0.651208	0.649124	0.646053	0.642469	0.639151	0.637354	0.636163	0.636425	0.637154	0.638668	0.639535	0.64195	0.644265	0.645953	0.649495	0.653012	0.655421	0.6565	0.65832	0.660688	0.661754	0.663978	0.666534	0.669126	0.671063	0.670721	0.671658	0.672356	0.672699	0.673593	0.673608	0.673484	0.671318	0.666759	0.659192	0.64997	0.637866	0.628627
DUN_15	Dundee	2015	Stress	HEB_25_014	199	25	A		20	10	0.660617	0.659994	0.657946	0.654787	0.651079	0.647569	0.645701	0.644451	0.644706	0.645383	0.646844	0.647781	0.650185	0.65254	0.654265	0.657839	0.661349	0.663776	0.664857	0.666722	0.669148	0.670254	0.67252	0.675067	0.677719	0.679688	0.679355	0.680369	0.681163	0.681575	0.682536	0.682607	0.682532	0.680361	0.675818	0.668246	0.659013	0.646881	0.637478
[truncated: 1,237 more rows]
[truncated: 249 more columns]
