# Supplementary material for: Optimizing the procedure of grain nutrient predictions in barley via hyperspectral imaging
Source: PLoS One. 2019 Nov 7;14(11):e0224491. doi: 10.1371/journal.pone.0224491 (PMC6837513; doi:10.1371/journal.pone.0224491)
Supplement: S4 Table — (XLSX) [file pone.0224491.s004.xlsx]

## Sheet: 4a) ANOVA
S4 Table. ANOVA - Regression model comparison - 4a) ANOVA
RunNo1)	Environment2)	CS-Model3)	CS-Size4)	N5)	Effect6)	Df7)	SumSq8)	MeanSq9)	FValue10)	pValue	Significance11)
1	DUN_2015	Within environments	0.05	6	Reg-Model	2	0.51018	0.25509	4.04002	0.0394829	*
2	DUN_2015	Within environments	0.05	6	Residuals	15	0.94711	0.0631407
3	DUN_2015	Within environments	0.10	6	Reg-Model	2	1.08924	0.544619	6.7285	0.00820855	**
4	DUN_2015	Within environments	0.10	6	Residuals	15	1.21413	0.0809421
5	DUN_2015	Within environments	0.20	6	Reg-Model	2	1.56677	0.783384	15.8288	0.000201267	***
6	DUN_2015	Within environments	0.20	6	Residuals	15	0.742368	0.0494912
7	DUN_2015	Within environments	0.40	6	Reg-Model	2	1.90705	0.953524	20.2201	5.52074e-05	***
8	DUN_2015	Within environments	0.40	6	Residuals	15	0.707359	0.0471572
9	DUN_2015	Within environments	0.60	6	Reg-Model	2	0.96887	0.484435	5.63763	0.0149308	*
10	DUN_2015	Within environments	0.60	6	Residuals	15	1.28893	0.0859288
11	DUN_2015	Within environments	0.80	6	Reg-Model	2	1.87549	0.937745	22.058	3.41108e-05	***
12	DUN_2015	Within environments	0.80	6	Residuals	15	0.637689	0.0425126
13	DUN_2015	Within environments	0.99	6	Reg-Model	2	2.77875	1.38937	19.6171	6.51084e-05	***
14	DUN_2015	Within environments	0.99	6	Residuals	15	1.06237	0.0708247
15	DUN_2016	Within environments	0.05	6	Reg-Model	2	0.641736	0.320868	2.87598	0.0876475	NS
16	DUN_2016	Within environments	0.05	6	Residuals	15	1.67352	0.111568
17	DUN_2016	Within environments	0.10	6	Reg-Model	2	0.895499	0.44775	4.44657	0.0304534	*
18	DUN_2016	Within environments	0.10	6	Residuals	15	1.51043	0.100696
19	DUN_2016	Within environments	0.20	6	Reg-Model	2	1.94724	0.97362	8.45383	0.00347914	**
20	DUN_2016	Within environments	0.20	6	Residuals	15	1.72754	0.115169
21	DUN_2016	Within environments	0.40	6	Reg-Model	2	2.07412	1.03706	9.40466	0.00225377	**
22	DUN_2016	Within environments	0.40	6	Residuals	15	1.65406	0.110271
23	DUN_2016	Within environments	0.60	6	Reg-Model	2	1.17314	0.586572	3.01693	0.0792122	NS
24	DUN_2016	Within environments	0.60	6	Residuals	15	2.9164	0.194427
25	DUN_2016	Within environments	0.80	6	Reg-Model	2	1.72532	0.862659	8.49021	0.00342022	**
26	DUN_2016	Within environments	0.80	6	Residuals	15	1.5241	0.101606
27	DUN_2016	Within environments	0.99	6	Reg-Model	2	3.17563	1.58782	12.279	0.00069412	***
28	DUN_2016	Within environments	0.99	6	Residuals	15	1.93968	0.129312
29	HAL_2015	Within environments	0.05	6	Reg-Model	2	0.274753	0.137376	3.54837	0.0547298	NS
30	HAL_2015	Within environments	0.05	6	Residuals	15	0.58073	0.0387154
31	HAL_2015	Within environments	0.10	6	Reg-Model	2	0.441215	0.220607	8.34537	0.00366177	**
32	HAL_2015	Within environments	0.10	6	Residuals	15	0.39652	0.0264347
33	HAL_2015	Within environments	0.20	6	Reg-Model	2	1.62023	0.810115	25.1531	1.61633e-05	***
34	HAL_2015	Within environments	0.20	6	Residuals	15	0.483111	0.0322074
35	HAL_2015	Within environments	0.40	6	Reg-Model	2	1.6802	0.840098	31.2338	4.49037e-06	***
36	HAL_2015	Within environments	0.40	6	Residuals	15	0.403456	0.0268971
37	HAL_2015	Within environments	0.60	6	Reg-Model	2	0.853189	0.426594	10.0244	0.00172044	**
38	HAL_2015	Within environments	0.60	6	Residuals	15	0.638336	0.0425557
39	HAL_2015	Within environments	0.80	6	Reg-Model	2	1.7648	0.882401	30.5157	5.16703e-06	***
40	HAL_2015	Within environments	0.80	6	Residuals	15	0.433745	0.0289163
41	HAL_2015	Within environments	0.99	6	Reg-Model	2	3.36264	1.68132	42.1841	6.93946e-07	***
42	HAL_2015	Within environments	0.99	6	Residuals	15	0.597851	0.0398567
43	HAL_2016	Within environments	0.05	6	Reg-Model	2	0.684811	0.342405	4.92993	0.0226175	*
44	HAL_2016	Within environments	0.05	6	Residuals	15	1.04182	0.0694545
45	HAL_2016	Within environments	0.10	6	Reg-Model	2	1.01422	0.507112	5.49832	0.0161735	*
46	HAL_2016	Within environments	0.10	6	Residuals	15	1.38346	0.0922304
47	HAL_2016	Within environments	0.20	6	Reg-Model	2	0.78531	0.392655	9.49277	0.00216759	**
48	HAL_2016	Within environments	0.20	6	Residuals	15	0.620454	0.0413636
49	HAL_2016	Within environments	0.40	6	Reg-Model	2	1.88599	0.942996	15.0237	0.000261911	***
50	HAL_2016	Within environments	0.40	6	Residuals	15	0.941505	0.062767
51	HAL_2016	Within environments	0.60	6	Reg-Model	2	1.65741	0.828703	8.56085	0.00330899	**
52	HAL_2016	Within environments	0.60	6	Residuals	15	1.45202	0.0968015
53	HAL_2016	Within environments	0.80	6	Reg-Model	2	1.87639	0.938196	15.3811	0.000232744	***
54	HAL_2016	Within environments	0.80	6	Residuals	15	0.914949	0.0609966
55	HAL_2016	Within environments	0.99	6	Reg-Model	2	3.33825	1.66913	24.4919	1.88435e-05	***
56	HAL_2016	Within environments	0.99	6	Residuals	15	1.02225	0.0681502
57	Mean within environments	Within environments	0.05	24	Reg-Model	2	1.92034	0.960169	14.6953	4.82399e-06	***
58	Mean within environments	Within environments	0.05	24	Residuals	69	4.50837	0.0653387
59	Mean within environments	Within environments	0.10	24	Reg-Model	2	3.27272	1.63636	22.0209	4.0138e-08	***
60	Mean within environments	Within environments	0.10	24	Residuals	69	5.12737	0.0743096
61	Mean within environments	Within environments	0.20	24	Reg-Model	2	5.67318	2.83659	48.3115	7.59685e-14	***
62	Mean within environments	Within environments	0.20	24	Residuals	69	4.05131	0.0587146
63	Mean within environments	Within environments	0.40	24	Reg-Model	2	7.48415	3.74208	64.4704	1.62115e-16	***
64	Mean within environments	Within environments	0.40	24	Residuals	69	4.00499	0.0580433
65	Mean within environments	Within environments	0.60	24	Reg-Model	2	4.56342	2.28171	22.642	2.75299e-08	***
66	Mean within environments	Within environments	0.60	24	Residuals	69	6.95336	0.100773
67	Mean within environments	Within environments	0.80	24	Reg-Model	2	7.10197	3.55098	62.43	3.32619e-16	***
68	Mean within environments	Within environments	0.80	24	Residuals	69	3.92468	0.0568794
69	Mean within environments	Within environments	0.99	24	Reg-Model	2	12.6018	6.30089	85.4145	2.15616e-19	***
70	Mean within environments	Within environments	0.99	24	Residuals	69	5.09002	0.0737684
71	DUN_1516	Across years	0.05	6	Reg-Model	2	0.00161703	0.000808513	0.0050719	0.994943	NS
72	DUN_1516	Across years	0.05	6	Residuals	15	2.39115	0.15941
73	DUN_1516	Across years	0.10	6	Reg-Model	2	0.0147332	0.0073666	0.0414824	0.959476	NS
74	DUN_1516	Across years	0.10	6	Residuals	15	2.66376	0.177584
75	DUN_1516	Across years	0.20	6	Reg-Model	2	0.0508164	0.0254082	0.139661	0.870771	NS
76	DUN_1516	Across years	0.20	6	Residuals	15	2.72892	0.181928
77	DUN_1516	Across years	0.40	6	Reg-Model	2	0.0662623	0.0331312	0.16454	0.849794	NS
78	DUN_1516	Across years	0.40	6	Residuals	15	3.02034	0.201356
79	DUN_1516	Across years	0.60	6	Reg-Model	2	0.0406061	0.0203031	0.109056	0.897385	NS
80	DUN_1516	Across years	0.60	6	Residuals	15	2.79257	0.186171
81	DUN_1516	Across years	0.80	6	Reg-Model	2	0.0493965	0.0246983	0.12846	0.880406	NS
82	DUN_1516	Across years	0.80	6	Residuals	15	2.88396	0.192264
83	DUN_1516	Across years	0.99	6	Reg-Model	2	2.00265	1.00133	6.86339	0.00764775	**
84	DUN_1516	Across years	0.99	6	Residuals	15	2.18841	0.145894
85	HAL_1516	Across years	0.05	6	Reg-Model	2	0.00524001	0.00262001	0.0274506	0.972972	NS
86	HAL_1516	Across years	0.05	6	Residuals	15	1.43167	0.0954444
87	HAL_1516	Across years	0.10	6	Reg-Model	2	0.0750845	0.0375422	0.515367	0.607482	NS
88	HAL_1516	Across years	0.10	6	Residuals	15	1.09268	0.0728456
89	HAL_1516	Across years	0.20	6	Reg-Model	2	0.0660649	0.0330325	0.332136	0.722534	NS
90	HAL_1516	Across years	0.20	6	Residuals	15	1.49182	0.0994548
91	HAL_1516	Across years	0.40	6	Reg-Model	2	0.0447796	0.0223898	0.240806	0.788974	NS
92	HAL_1516	Across years	0.40	6	Residuals	15	1.39468	0.0929785
93	HAL_1516	Across years	0.60	6	Reg-Model	2	0.00379771	0.00189885	0.0196861	0.980532	NS
94	HAL_1516	Across years	0.60	6	Residuals	15	1.44685	0.0964565
95	HAL_1516	Across years	0.80	6	Reg-Model	2	0.0804409	0.0402205	0.368517	0.697851	NS
96	HAL_1516	Across years	0.80	6	Residuals	15	1.63712	0.109141
97	HAL_1516	Across years	0.99	6	Reg-Model	2	1.93579	0.967894	16.1334	0.000182604	***
98	HAL_1516	Across years	0.99	6	Residuals	15	0.899896	0.0599931
99	DUNHAL_1516	Across environments	0.05	6	Reg-Model	2	0.0955578	0.0477789	0.277358	0.761586	NS
100	DUNHAL_1516	Across environments	0.05	6	Residuals	15	2.58397	0.172264
101	DUNHAL_1516	Across environments	0.10	6	Reg-Model	2	0.782678	0.391339	2.70061	0.0996012	NS
102	DUNHAL_1516	Across environments	0.10	6	Residuals	15	2.17362	0.144908
103	DUNHAL_1516	Across environments	0.20	6	Reg-Model	2	0.982921	0.491461	3.43628	0.0590796	NS
104	DUNHAL_1516	Across environments	0.20	6	Residuals	15	2.14532	0.143021
105	DUNHAL_1516	Across environments	0.40	6	Reg-Model	2	0.937258	0.468629	3.62659	0.051909	NS
106	DUNHAL_1516	Across environments	0.40	6	Residuals	15	1.9383	0.12922
107	DUNHAL_1516	Across environments	0.60	6	Reg-Model	2	0.823419	0.41171	3.23129	0.0680878	NS
108	DUNHAL_1516	Across environments	0.60	6	Residuals	15	1.9112	0.127413
109	DUNHAL_1516	Across environments	0.80	6	Reg-Model	2	0.920512	0.460256	3.96111	0.041568	*
110	DUNHAL_1516	Across environments	0.80	6	Residuals	15	1.7429	0.116194
111	DUNHAL_1516	Across environments	0.99	6	Reg-Model	2	2.10971	1.05485	9.2017	0.00246749	**
112	DUNHAL_1516	Across environments	0.99	6	Residuals	15	1.71955	0.114637
Legend
1) RunNo = running number
2) Combination of location (DUN = Dundee & HAL = Halle) and year (1516 = across 2015 & 2016); DUNHAL1516 = across locations and years; Mean within environments = mean of the four 'within environment' models
3) CS-Model = calibration set model
4) CS-Size = calibration set size
5) N = number of observations
6) Main (Regression model; MLP, tRBF & PLS) and residual effect (Residuals)
7) Df = degrees of freedom
8) SumSq = sum of squares
9) MeanSq = mean squares
10) F value for testing the hypothesis
11) Significance with P < 0.05 = *, P < 0.01 = ** or P < 0.001 = *** & ns = not significant

## Sheet: 4b) Tukey
S4 Table. ANOVA - Regression model comparison - 4b) Tukey
RunNo1)	Environment2)	CS-Model3)	CS-Size4)	Reg-Model5)	Grouping6)	Mean7)	N8)	SD9)	CV10)	Min11)	Max12)
1	DUN_2015	Within environments	0.05	PLS	a	0.5222	6	0.2005	38.3912	0.2566	0.7746
2	DUN_2015	Within environments	0.05	tRBF	ab	0.1931	6	0.3196	165.499	-0.2022	0.6983
3	DUN_2015	Within environments	0.05	MLP	b	0.1425	6	0.217	152.29	-0.1857	0.4556
4	DUN_2015	Within environments	0.10	PLS	a	0.7595	6	0.3986	52.4844	0.4026	1.4451
5	DUN_2015	Within environments	0.10	tRBF	a	0.6288	6	0.1884	29.9584	0.3734	0.8709
6	DUN_2015	Within environments	0.10	MLP	b	0.1847	6	0.2201	119.156	-0.1199	0.4675
7	DUN_2015	Within environments	0.20	PLS	a	0.9946	6	0.367	36.8969	0.6482	1.5669
8	DUN_2015	Within environments	0.20	tRBF	a	0.6684	6	0.0921	13.7816	0.565	0.8256
9	DUN_2015	Within environments	0.20	MLP	b	0.273	6	0.073	26.727	0.1929	0.4085
10	DUN_2015	Within environments	0.40	PLS	a	1.1753	6	0.2951	25.1099	0.8046	1.6078
11	DUN_2015	Within environments	0.40	tRBF	b	0.7691	6	0.1779	23.1311	0.5346	1.0164
12	DUN_2015	Within environments	0.40	MLP	c	0.3781	6	0.1508	39.872	0.167	0.6195
13	DUN_2015	Within environments	0.60	PLS	a	1.2723	6	0.3334	26.2042	0.9136	1.8158
14	DUN_2015	Within environments	0.60	tRBF	ab	1.1764	6	0.354	30.0869	0.8893	1.7713
15	DUN_2015	Within environments	0.60	MLP	b	0.7393	6	0.1461	19.7623	0.5538	0.9696
16	DUN_2015	Within environments	0.80	PLS	a	1.3107	6	0.3026	23.0869	1.0214	1.8259
17	DUN_2015	Within environments	0.80	tRBF	b	0.8384	6	0.1293	15.4274	0.6391	0.9627
18	DUN_2015	Within environments	0.80	MLP	c	0.5254	6	0.1387	26.3976	0.4311	0.7968
19	DUN_2015	Within environments	0.99	tRBF	a	1.4345	6	0.2974	20.7295	0.957	1.8137
20	DUN_2015	Within environments	0.99	PLS	a	1.3197	6	0.3121	23.6481	1.0134	1.838
21	DUN_2015	Within environments	0.99	MLP	b	0.5496	6	0.1632	29.7031	0.4125	0.8241
22	DUN_2016	Within environments	0.05	PLS	a	0.4651	6	0.4984	107.172	0.0369	1.4352
23	DUN_2016	Within environments	0.05	tRBF	a	0.3301	6	0.229	69.3807	0.1053	0.7031
24	DUN_2016	Within environments	0.05	MLP	a	0.0145	6	0.184	1271.39	-0.3215	0.1678
25	DUN_2016	Within environments	0.10	PLS	a	0.6201	6	0.4873	78.5829	0.0188	1.4653
26	DUN_2016	Within environments	0.10	tRBF	ab	0.5205	6	0.2347	45.0866	0.1932	0.8736
27	DUN_2016	Within environments	0.10	MLP	b	0.105	6	0.098	93.2747	-0.0859	0.1794
28	DUN_2016	Within environments	0.20	PLS	a	0.8737	6	0.5035	57.6341	0.4106	1.8041
29	DUN_2016	Within environments	0.20	tRBF	a	0.632	6	0.2551	40.3569	0.3644	0.9359
30	DUN_2016	Within environments	0.20	MLP	b	0.0872	6	0.164	188.019	-0.0625	0.3838
31	DUN_2016	Within environments	0.40	PLS	a	1.0605	6	0.4695	44.2737	0.6437	1.9395
32	DUN_2016	Within environments	0.40	tRBF	ab	0.6961	6	0.2703	38.8311	0.2837	0.9741
33	DUN_2016	Within environments	0.40	MLP	b	0.2311	6	0.1931	83.5667	0.0758	0.5183
34	DUN_2016	Within environments	0.60	PLS	a	1.1124	6	0.4835	43.4679	0.6897	2.0484
35	DUN_2016	Within environments	0.60	tRBF	a	1.0778	6	0.5138	47.6681	0.6793	2.072
36	DUN_2016	Within environments	0.60	MLP	a	0.5544	6	0.2925	52.7562	0.1871	1.0637
37	DUN_2016	Within environments	0.80	PLS	a	1.1317	6	0.494	43.6523	0.7102	2.0747
38	DUN_2016	Within environments	0.80	tRBF	ab	0.808	6	0.1924	23.8151	0.539	1.0331
39	DUN_2016	Within environments	0.80	MLP	b	0.376	6	0.154	40.9689	0.248	0.628
40	DUN_2016	Within environments	0.99	tRBF	a	1.3664	6	0.3656	26.7565	0.9524	1.7508
41	DUN_2016	Within environments	0.99	PLS	a	1.153	6	0.4871	42.249	0.7403	2.0842
42	DUN_2016	Within environments	0.99	MLP	b	0.388	6	0.1304	33.5933	0.2042	0.5879
43	HAL_2015	Within environments	0.05	PLS	a	0.3735	6	0.2099	56.2136	0.1915	0.6912
44	HAL_2015	Within environments	0.05	tRBF	a	0.1626	6	0.2531	155.595	-0.1653	0.5099
45	HAL_2015	Within environments	0.05	MLP	a	0.08	6	0.0896	112.016	-0.0307	0.2161
46	HAL_2015	Within environments	0.10	tRBF	a	0.464	6	0.2245	48.3919	0.2231	0.7675
47	HAL_2015	Within environments	0.10	PLS	a	0.3879	6	0.1132	29.1718	0.2359	0.5167
48	HAL_2015	Within environments	0.10	MLP	b	0.1004	6	0.1268	126.251	-0.0221	0.3227
49	HAL_2015	Within environments	0.20	PLS	a	0.7467	6	0.1837	24.5978	0.5107	0.9914
50	HAL_2015	Within environments	0.20	tRBF	a	0.6676	6	0.1761	26.3809	0.3673	0.853
51	HAL_2015	Within environments	0.20	MLP	b	0.0744	6	0.1785	239.847	-0.1566	0.2627
52	HAL_2015	Within environments	0.40	PLS	a	0.9752	6	0.1416	14.5205	0.8171	1.2371
53	HAL_2015	Within environments	0.40	tRBF	a	0.7455	6	0.1676	22.483	0.4554	0.9224
54	HAL_2015	Within environments	0.40	MLP	b	0.2435	6	0.1804	74.092	-0.0296	0.4639
55	HAL_2015	Within environments	0.60	PLS	a	1.0085	6	0.1272	12.6172	0.8744	1.2433
56	HAL_2015	Within environments	0.60	tRBF	a	0.9272	6	0.2569	27.7113	0.5125	1.2799
57	HAL_2015	Within environments	0.60	MLP	b	0.5114	6	0.2132	41.6889	0.2677	0.8494
58	HAL_2015	Within environments	0.80	PLS	a	1.0438	6	0.1499	14.3591	0.9277	1.3267
59	HAL_2015	Within environments	0.80	tRBF	a	0.854	6	0.2411	28.2318	0.4116	1.0739
60	HAL_2015	Within environments	0.80	MLP	b	0.3053	6	0.0785	25.6971	0.1725	0.4144
61	HAL_2015	Within environments	0.99	tRBF	a	1.3415	6	0.309	23.0344	0.896	1.7144
62	HAL_2015	Within environments	0.99	PLS	a	1.0597	6	0.1374	12.9624	0.9444	1.323
63	HAL_2015	Within environments	0.99	MLP	b	0.3168	6	0.0722	22.8041	0.2447	0.4213
64	HAL_2016	Within environments	0.05	PLS	a	0.5003	6	0.3091	61.7704	0.1903	1.0863
65	HAL_2016	Within environments	0.05	tRBF	ab	0.3107	6	0.2559	82.3548	0.041	0.7746
66	HAL_2016	Within environments	0.05	MLP	b	0.0258	6	0.2176	845.07	-0.2256	0.36
67	HAL_2016	Within environments	0.10	PLS	a	0.6623	6	0.3647	55.0691	0.2229	1.2984
68	HAL_2016	Within environments	0.10	tRBF	a	0.6551	6	0.2955	45.0996	0.3837	1.231
69	HAL_2016	Within environments	0.10	MLP	b	0.1552	6	0.2374	152.971	-0.2985	0.3646
70	HAL_2016	Within environments	0.20	PLS	a	0.7896	6	0.3122	39.543	0.4207	1.293
71	HAL_2016	Within environments	0.20	tRBF	a	0.6738	6	0.1403	20.8251	0.5299	0.8505
72	HAL_2016	Within environments	0.20	MLP	b	0.3001	6	0.0831	27.6929	0.2005	0.4417
73	HAL_2016	Within environments	0.40	PLS	a	1.128	6	0.3642	32.2922	0.898	1.8655
74	HAL_2016	Within environments	0.40	tRBF	a	0.8421	6	0.1953	23.1977	0.4927	1.0315
75	HAL_2016	Within environments	0.40	MLP	b	0.3446	6	0.1322	38.3549	0.1472	0.4846
76	HAL_2016	Within environments	0.60	PLS	a	1.1958	6	0.336	28.0997	1.045	1.8815
77	HAL_2016	Within environments	0.60	tRBF	a	1.1555	6	0.3962	34.2872	0.7904	1.9291
78	HAL_2016	Within environments	0.60	MLP	b	0.5329	6	0.1433	26.8961	0.3325	0.7008
79	HAL_2016	Within environments	0.80	PLS	a	1.2193	6	0.3349	27.4633	1.049	1.9002
80	HAL_2016	Within environments	0.80	tRBF	a	0.8918	6	0.2326	26.0862	0.54	1.0864
81	HAL_2016	Within environments	0.80	MLP	b	0.4322	6	0.1293	29.9312	0.2396	0.6405
82	HAL_2016	Within environments	0.99	tRBF	a	1.4683	6	0.2905	19.782	1.1052	1.9724
83	HAL_2016	Within environments	0.99	PLS	a	1.2404	6	0.3362	27.104	1.0763	1.9247
84	HAL_2016	Within environments	0.99	MLP	b	0.4624	6	0.0839	18.1554	0.3533	0.5668
85	Mean within environments	Within environments	0.05	PLS	a	0.4653	24	0.3106	66.75	0.0369	1.4352
86	Mean within environments	Within environments	0.05	tRBF	b	0.2492	24	0.2593	104.075	-0.2022	0.7746
87	Mean within environments	Within environments	0.05	MLP	c	0.0657	24	0.1798	273.742	-0.3215	0.4556
88	Mean within environments	Within environments	0.10	PLS	a	0.6074	24	0.3705	60.9975	0.0188	1.4653
89	Mean within environments	Within environments	0.10	tRBF	a	0.5671	24	0.2366	41.7201	0.1932	1.231
90	Mean within environments	Within environments	0.10	MLP	b	0.1364	24	0.1722	126.315	-0.2985	0.4675
91	Mean within environments	Within environments	0.20	PLS	a	0.8512	24	0.3496	41.0791	0.4106	1.8041
92	Mean within environments	Within environments	0.20	tRBF	b	0.6605	24	0.1652	25.0161	0.3644	0.9359
93	Mean within environments	Within environments	0.20	MLP	c	0.1837	24	0.1631	88.7743	-0.1566	0.4417
94	Mean within environments	Within environments	0.40	PLS	a	1.0847	24	0.3255	30.0107	0.6437	1.9395
95	Mean within environments	Within environments	0.40	tRBF	b	0.7632	24	0.2001	26.2235	0.2837	1.0315
96	Mean within environments	Within environments	0.40	MLP	c	0.2993	24	0.1676	56.0062	-0.0296	0.6195
97	Mean within environments	Within environments	0.60	PLS	a	1.1473	24	0.3363	29.3128	0.6897	2.0484
98	Mean within environments	Within environments	0.60	tRBF	a	1.0842	24	0.3782	34.8864	0.5125	2.072
99	Mean within environments	Within environments	0.60	MLP	b	0.5845	24	0.2148	36.7575	0.1871	1.0637
100	Mean within environments	Within environments	0.80	PLS	a	1.1764	24	0.3354	28.5139	0.7102	2.0747
101	Mean within environments	Within environments	0.80	tRBF	b	0.848	24	0.1925	22.6943	0.4116	1.0864
102	Mean within environments	Within environments	0.80	MLP	c	0.4097	24	0.1452	35.4351	0.1725	0.7968
103	Mean within environments	Within environments	0.99	tRBF	a	1.4027	24	0.3001	21.398	0.896	1.9724
104	Mean within environments	Within environments	0.99	PLS	b	1.1932	24	0.3336	27.9545	0.7403	2.0842
105	Mean within environments	Within environments	0.99	MLP	c	0.4292	24	0.1413	32.9173	0.2042	0.8241
106	DUN_1516	Across years	0.05	tRBF	a	0.7581	6	0.4052	53.4577	0.4279	1.5343
107	DUN_1516	Across years	0.05	PLS	a	0.7493	6	0.4126	55.0726	0.1889	1.4089
108	DUN_1516	Across years	0.05	MLP	a	0.7351	6	0.3791	51.5769	0.4004	1.4451
109	DUN_1516	Across years	0.10	PLS	a	0.9239	6	0.44	47.6193	0.5314	1.71
110	DUN_1516	Across years	0.10	tRBF	a	0.883	6	0.2863	32.4273	0.5211	1.1876
111	DUN_1516	Across years	0.10	MLP	a	0.8542	6	0.5071	59.3709	0.2702	1.7192
112	DUN_1516	Across years	0.20	tRBF	a	1.1051	6	0.4753	43.0079	0.6405	1.9529
113	DUN_1516	Across years	0.20	PLS	a	1.0968	6	0.422	38.475	0.6273	1.8206
114	DUN_1516	Across years	0.20	MLP	a	0.9885	6	0.3766	38.0943	0.5439	1.5149
115	DUN_1516	Across years	0.40	PLS	a	1.2127	6	0.4292	35.3905	0.7563	1.9592
116	DUN_1516	Across years	0.40	tRBF	a	1.1439	6	0.4884	42.6996	0.6492	1.9856
117	DUN_1516	Across years	0.40	MLP	a	1.0642	6	0.4258	40.0137	0.4854	1.6825
118	DUN_1516	Across years	0.60	tRBF	a	1.2517	6	0.4328	34.5784	0.8101	1.9866
119	DUN_1516	Across years	0.60	PLS	a	1.2451	6	0.4294	34.4849	0.8012	1.9901
120	DUN_1516	Across years	0.60	MLP	a	1.1478	6	0.4322	37.6591	0.7445	1.9169
121	DUN_1516	Across years	0.80	tRBF	a	1.2651	6	0.4311	34.0766	0.8774	2.0205
122	DUN_1516	Across years	0.80	PLS	a	1.2521	6	0.4228	33.7708	0.804	1.9773
123	DUN_1516	Across years	0.80	MLP	a	1.148	6	0.4606	40.1216	0.6752	1.9653
124	DUN_1516	Across years	0.99	tRBF	a	1.6123	6	0.4703	29.1678	0.9457	2.3653
125	DUN_1516	Across years	0.99	PLS	ab	1.2661	6	0.4218	33.3175	0.8343	1.998
126	DUN_1516	Across years	0.99	MLP	b	0.7983	6	0.1964	24.6076	0.5585	1.0157
127	HAL_1516	Across years	0.05	MLP	a	0.5525	6	0.3072	55.597	0.2981	1.13
128	HAL_1516	Across years	0.05	PLS	a	0.5508	6	0.2965	53.8254	0.0986	1.0173
129	HAL_1516	Across years	0.05	tRBF	a	0.5155	6	0.3226	62.579	0.1539	1.0515
130	HAL_1516	Across years	0.10	tRBF	a	0.8691	6	0.3696	42.5201	0.4844	1.5741
131	HAL_1516	Across years	0.10	PLS	a	0.8336	6	0.2479	29.7437	0.5783	1.2954
132	HAL_1516	Across years	0.10	MLP	a	0.7179	6	0.1431	19.9395	0.4978	0.8484
133	HAL_1516	Across years	0.20	PLS	a	1.0717	6	0.2954	27.563	0.7749	1.6429
134	HAL_1516	Across years	0.20	tRBF	a	1.0353	6	0.3174	30.655	0.7264	1.6505
135	HAL_1516	Across years	0.20	MLP	a	0.9289	6	0.3322	35.7661	0.5953	1.5525
136	HAL_1516	Across years	0.40	tRBF	a	1.1693	6	0.2989	25.5602	0.933	1.7456
137	HAL_1516	Across years	0.40	PLS	a	1.1484	6	0.2778	24.1893	0.8688	1.6831
138	HAL_1516	Across years	0.40	MLP	a	1.0546	6	0.3353	31.7952	0.7465	1.7078
139	HAL_1516	Across years	0.60	PLS	a	1.1841	6	0.3319	28.0348	0.7759	1.779
140	HAL_1516	Across years	0.60	tRBF	a	1.1822	6	0.2957	25.0121	0.8821	1.7501
141	HAL_1516	Across years	0.60	MLP	a	1.1524	6	0.3029	26.2851	0.893	1.7476
142	HAL_1516	Across years	0.80	PLS	a	1.2077	6	0.3572	29.5751	0.7048	1.8217
143	HAL_1516	Across years	0.80	tRBF	a	1.204	6	0.277	23.006	0.9505	1.7458
144	HAL_1516	Across years	0.80	MLP	a	1.0641	6	0.3509	32.9742	0.6829	1.6717
145	HAL_1516	Across years	0.99	tRBF	a	1.5495	6	0.2486	16.0432	1.3932	2.0435
146	HAL_1516	Across years	0.99	PLS	a	1.2103	6	0.2796	23.0979	0.9492	1.7571
147	HAL_1516	Across years	0.99	MLP	b	0.7493	6	0.2001	26.6992	0.4901	1.079
148	DUNHAL_1516	Across environments	0.05	tRBF	a	0.9548	6	0.4343	45.4863	0.6506	1.8278
149	DUNHAL_1516	Across environments	0.05	PLS	a	0.8275	6	0.3974	48.0271	0.5247	1.5786
150	DUNHAL_1516	Across environments	0.05	MLP	a	0.7828	6	0.4126	52.7067	0.5101	1.6129
151	DUNHAL_1516	Across environments	0.10	PLS	a	1.044	6	0.4191	40.1408	0.7769	1.8892
152	DUNHAL_1516	Across environments	0.10	tRBF	a	0.9928	6	0.4148	41.7795	0.6858	1.8037
153	DUNHAL_1516	Across environments	0.10	MLP	a	0.5783	6	0.2951	51.0253	0.2527	1.0842
154	DUNHAL_1516	Across environments	0.20	PLS	a	1.1542	6	0.4134	35.8147	0.8941	1.9854
155	DUNHAL_1516	Across environments	0.20	tRBF	a	1.1219	6	0.4439	39.5663	0.739	1.9893
156	DUNHAL_1516	Across environments	0.20	MLP	a	0.6431	6	0.2473	38.4519	0.4044	1.1137
157	DUNHAL_1516	Across environments	0.40	PLS	a	1.1937	6	0.3851	32.2616	0.9566	1.966
158	DUNHAL_1516	Across environments	0.40	tRBF	a	1.1911	6	0.4192	35.196	0.8802	2.0187
159	DUNHAL_1516	Across environments	0.40	MLP	a	0.7083	6	0.2522	35.6051	0.4954	1.1662
160	DUNHAL_1516	Across environments	0.60	PLS	a	1.2179	6	0.3926	32.2348	0.9709	2.0043
161	DUNHAL_1516	Across environments	0.60	tRBF	a	1.2149	6	0.4331	35.6499	0.8024	2.0542
162	DUNHAL_1516	Across environments	0.60	MLP	a	0.7627	6	0.2013	26.3924	0.5778	1.1046
163	DUNHAL_1516	Across environments	0.80	tRBF	a	1.2619	6	0.3931	31.1525	0.9694	2.0448
164	DUNHAL_1516	Across environments	0.80	PLS	a	1.2257	6	0.3899	31.8133	0.9911	2.0093
165	DUNHAL_1516	Across environments	0.80	MLP	a	0.7651	6	0.2049	26.7791	0.61	1.1476
166	DUNHAL_1516	Across environments	0.99	tRBF	a	1.6227	6	0.3771	23.2365	1.3501	2.3664
167	DUNHAL_1516	Across environments	0.99	PLS	ab	1.2301	6	0.3903	31.728	0.9901	2.0133
168	DUNHAL_1516	Across environments	0.99	MLP	b	0.7847	6	0.2223	28.3313	0.6088	1.206
Legend
1) RunNo = running number
2) Combination of location (DUN = Dundee & HAL = Halle) and year (1516 = across 2015 & 2016); DUNHAL1516 = across locations and years; Mean within environments = mean of the four 'within environment' models
3) CS-Model = calibration set model
4) CS-Size = calibration set size
5) Reg-Model = regression model
6) Different letters and colors indicate regression models, which are significantly different (P<0.05) within a CS-Model and CS-size based on Tukey test
7) Arithmetic mean of z-transformed Pearson's correlations between predicted and observed values
8) N = number of observations
9) SD = standard deviation
10) CV = coefficient of variation [%]
11) Min = minimum
12) Max = maximum

## Sheet: 4c) Tukey - p-values
S4 Table. ANOVA - Regression model comparison - 4c) Tukey - p-values
RunNo1)	Environment2)	CS-Model3)	CS-Size4)	Comparison5)	N6)	Difference [r]7)	pValue	Significance8)
1	DUN_2015	Within environments	0.05	MLP - PLS	6	-0.379748	0.0481	*
2	DUN_2015	Within environments	0.05	MLP - tRBF	6	-0.0506316	0.9353	NS
3	DUN_2015	Within environments	0.05	PLS - tRBF	6	0.329117	0.0917	NS
4	DUN_2015	Within environments	0.10	MLP - PLS	6	-0.57475	0.0085	**
5	DUN_2015	Within environments	0.10	MLP - tRBF	6	-0.44408	0.0409	*
6	DUN_2015	Within environments	0.10	PLS - tRBF	6	0.13067	0.7114	NS
7	DUN_2015	Within environments	0.20	MLP - PLS	6	-0.721565	0.0001	***
8	DUN_2015	Within environments	0.20	MLP - tRBF	6	-0.395418	0.0197	*
9	DUN_2015	Within environments	0.20	PLS - tRBF	6	0.326147	0.0558	NS
10	DUN_2015	Within environments	0.40	MLP - PLS	6	-0.797249	0	***
11	DUN_2015	Within environments	0.40	MLP - tRBF	6	-0.390991	0.0182	*
12	DUN_2015	Within environments	0.40	PLS - tRBF	6	0.406258	0.0143	*
13	DUN_2015	Within environments	0.60	MLP - PLS	6	-0.533041	0.0171	*
14	DUN_2015	Within environments	0.60	MLP - tRBF	6	-0.43716	0.0514	NS
15	DUN_2015	Within environments	0.60	PLS - tRBF	6	0.0958811	0.8397	NS
16	DUN_2015	Within environments	0.80	MLP - PLS	6	-0.785296	0	***
17	DUN_2015	Within environments	0.80	MLP - tRBF	6	-0.312928	0.0471	*
18	DUN_2015	Within environments	0.80	PLS - tRBF	6	0.472368	0.0033	**
19	DUN_2015	Within environments	0.99	MLP - PLS	6	-0.770086	0.0004	***
20	DUN_2015	Within environments	0.99	MLP - tRBF	6	-0.884956	0.0001	***
21	DUN_2015	Within environments	0.99	PLS - tRBF	6	-0.114869	0.7396	NS
22	DUN_2016	Within environments	0.05	MLP - PLS	6	-0.450584	0.0811	NS
23	DUN_2016	Within environments	0.05	MLP - tRBF	6	-0.315651	0.2613	NS
24	DUN_2016	Within environments	0.05	PLS - tRBF	6	0.134933	0.7673	NS
25	DUN_2016	Within environments	0.10	MLP - PLS	6	-0.51502	0.0332	*
26	DUN_2016	Within environments	0.10	MLP - tRBF	6	-0.415436	0.0919	NS
27	DUN_2016	Within environments	0.10	PLS - tRBF	6	0.0995839	0.8513	NS
28	DUN_2016	Within environments	0.20	MLP - PLS	6	-0.786424	0.003	**
29	DUN_2016	Within environments	0.20	MLP - tRBF	6	-0.544749	0.0353	*
30	DUN_2016	Within environments	0.20	PLS - tRBF	6	0.241675	0.4526	NS
31	DUN_2016	Within environments	0.40	MLP - PLS	6	-0.829456	0.0016	**
32	DUN_2016	Within environments	0.40	MLP - tRBF	6	-0.46505	0.0689	NS
33	DUN_2016	Within environments	0.40	PLS - tRBF	6	0.364405	0.1727	NS
34	DUN_2016	Within environments	0.60	MLP - PLS	6	-0.55804	0.1051	NS
35	DUN_2016	Within environments	0.60	MLP - tRBF	6	-0.523417	0.1331	NS
36	DUN_2016	Within environments	0.60	PLS - tRBF	6	0.0346235	0.9899	NS
37	DUN_2016	Within environments	0.80	MLP - PLS	6	-0.755775	0.0025	**
38	DUN_2016	Within environments	0.80	MLP - tRBF	6	-0.432041	0.0795	NS
39	DUN_2016	Within environments	0.80	PLS - tRBF	6	0.323734	0.2167	NS
40	DUN_2016	Within environments	0.99	MLP - PLS	6	-0.764917	0.0059	**
41	DUN_2016	Within environments	0.99	MLP - tRBF	6	-0.978348	0.0008	***
42	DUN_2016	Within environments	0.99	PLS - tRBF	6	-0.213431	0.5713	NS
43	HAL_2015	Within environments	0.05	MLP - PLS	6	-0.29344	0.0514	NS
44	HAL_2015	Within environments	0.05	MLP - tRBF	6	-0.0826265	0.7514	NS
45	HAL_2015	Within environments	0.05	PLS - tRBF	6	0.210813	0.1858	NS
46	HAL_2015	Within environments	0.10	MLP - PLS	6	-0.287465	0.0203	*
47	HAL_2015	Within environments	0.10	MLP - tRBF	6	-0.363566	0.004	**
48	HAL_2015	Within environments	0.10	PLS - tRBF	6	-0.0761013	0.7023	NS
49	HAL_2015	Within environments	0.20	MLP - PLS	6	-0.672313	0	***
50	HAL_2015	Within environments	0.20	MLP - tRBF	6	-0.593167	0.0001	***
51	HAL_2015	Within environments	0.20	PLS - tRBF	6	0.0791461	0.7301	NS
52	HAL_2015	Within environments	0.40	MLP - PLS	6	-0.731668	0	***
53	HAL_2015	Within environments	0.40	MLP - tRBF	6	-0.502015	0.0002	***
54	HAL_2015	Within environments	0.40	PLS - tRBF	6	0.229653	0.069	NS
55	HAL_2015	Within environments	0.60	MLP - PLS	6	-0.497081	0.0022	**
56	HAL_2015	Within environments	0.60	MLP - tRBF	6	-0.415813	0.0087	**
57	HAL_2015	Within environments	0.60	PLS - tRBF	6	0.0812674	0.7771	NS
58	HAL_2015	Within environments	0.80	MLP - PLS	6	-0.738481	0	***
59	HAL_2015	Within environments	0.80	MLP - tRBF	6	-0.548643	0.0001	***
60	HAL_2015	Within environments	0.80	PLS - tRBF	6	0.189838	0.1636	NS
61	HAL_2015	Within environments	0.99	MLP - PLS	6	-0.742915	0	***
62	HAL_2015	Within environments	0.99	MLP - tRBF	6	-1.02469	0	***
63	HAL_2015	Within environments	0.99	PLS - tRBF	6	-0.28178	0.0665	NS
64	HAL_2016	Within environments	0.05	MLP - PLS	6	-0.474592	0.0182	*
65	HAL_2016	Within environments	0.05	MLP - tRBF	6	-0.284987	0.1807	NS
66	HAL_2016	Within environments	0.05	PLS - tRBF	6	0.189605	0.4457	NS
67	HAL_2016	Within environments	0.10	MLP - PLS	6	-0.507105	0.0284	*
68	HAL_2016	Within environments	0.10	MLP - tRBF	6	-0.499905	0.0307	*
69	HAL_2016	Within environments	0.10	PLS - tRBF	6	0.00719947	0.9991	NS
70	HAL_2016	Within environments	0.20	MLP - PLS	6	-0.489497	0.0022	**
71	HAL_2016	Within environments	0.20	MLP - tRBF	6	-0.373674	0.016	*
72	HAL_2016	Within environments	0.20	PLS - tRBF	6	0.115823	0.5963	NS
73	HAL_2016	Within environments	0.40	MLP - PLS	6	-0.783413	0.0002	***
74	HAL_2016	Within environments	0.40	MLP - tRBF	6	-0.49752	0.0096	**
75	HAL_2016	Within environments	0.40	PLS - tRBF	6	0.285893	0.1523	NS
76	HAL_2016	Within environments	0.60	MLP - PLS	6	-0.66292	0.0058	**
77	HAL_2016	Within environments	0.60	MLP - tRBF	6	-0.622586	0.0091	**
78	HAL_2016	Within environments	0.60	PLS - tRBF	6	0.0403336	0.9726	NS
79	HAL_2016	Within environments	0.80	MLP - PLS	6	-0.787175	0.0002	***
80	HAL_2016	Within environments	0.80	MLP - tRBF	6	-0.459656	0.0148	*
81	HAL_2016	Within environments	0.80	PLS - tRBF	6	0.327519	0.0872	NS
82	HAL_2016	Within environments	0.99	MLP - PLS	6	-0.778053	0.0003	***
83	HAL_2016	Within environments	0.99	MLP - tRBF	6	-1.0059	0	***
84	HAL_2016	Within environments	0.99	PLS - tRBF	6	-0.227851	0.3136	NS
85	Mean within environments	Within environments	0.05	MLP - PLS	24	-0.399591	0	***
86	Mean within environments	Within environments	0.05	MLP - tRBF	24	-0.183474	0.0401	*
87	Mean within environments	Within environments	0.05	PLS - tRBF	24	0.216117	0.0126	*
88	Mean within environments	Within environments	0.10	MLP - PLS	24	-0.471085	0	***
89	Mean within environments	Within environments	0.10	MLP - tRBF	24	-0.430747	0	***
90	Mean within environments	Within environments	0.10	PLS - tRBF	24	0.0403381	0.8655	NS
91	Mean within environments	Within environments	0.20	MLP - PLS	24	-0.66745	0	***
92	Mean within environments	Within environments	0.20	MLP - tRBF	24	-0.476752	0	***
93	Mean within environments	Within environments	0.20	PLS - tRBF	24	0.190698	0.0218	*
94	Mean within environments	Within environments	0.40	MLP - PLS	24	-0.785446	0	***
95	Mean within environments	Within environments	0.40	MLP - tRBF	24	-0.463894	0	***
96	Mean within environments	Within environments	0.40	PLS - tRBF	24	0.321552	0.0001	***
97	Mean within environments	Within environments	0.60	MLP - PLS	24	-0.56277	0	***
98	Mean within environments	Within environments	0.60	MLP - tRBF	24	-0.499744	0	***
99	Mean within environments	Within environments	0.60	PLS - tRBF	24	0.0630264	0.7714	NS
100	Mean within environments	Within environments	0.80	MLP - PLS	24	-0.766682	0	***
101	Mean within environments	Within environments	0.80	MLP - tRBF	24	-0.438317	0	***
102	Mean within environments	Within environments	0.80	PLS - tRBF	24	0.328365	0	***
103	Mean within environments	Within environments	0.99	MLP - PLS	24	-0.763993	0	***
104	Mean within environments	Within environments	0.99	MLP - tRBF	24	-0.973476	0	***
105	Mean within environments	Within environments	0.99	PLS - tRBF	24	-0.209483	0.0252	*
106	DUN_1516	Across years	0.05	MLP - PLS	6	-0.0230074	0.9945	NS
107	DUN_1516	Across years	0.05	MLP - tRBF	6	-0.0141965	0.9979	NS
108	DUN_1516	Across years	0.05	PLS - tRBF	6	0.00881086	0.9992	NS
109	DUN_1516	Across years	0.10	MLP - PLS	6	-0.0697298	0.9559	NS
110	DUN_1516	Across years	0.10	MLP - tRBF	6	-0.028814	0.9923	NS
111	DUN_1516	Across years	0.10	PLS - tRBF	6	0.0409158	0.9845	NS
112	DUN_1516	Across years	0.20	MLP - PLS	6	-0.116623	0.8846	NS
113	DUN_1516	Across years	0.20	MLP - tRBF	6	-0.108346	0.8995	NS
114	DUN_1516	Across years	0.20	PLS - tRBF	6	0.00827669	0.9994	NS
115	DUN_1516	Across years	0.40	MLP - PLS	6	-0.148487	0.8363	NS
116	DUN_1516	Across years	0.40	MLP - tRBF	6	-0.0796631	0.9494	NS
117	DUN_1516	Across years	0.40	PLS - tRBF	6	0.0688235	0.9619	NS
118	DUN_1516	Across years	0.60	MLP - PLS	6	-0.0972782	0.9198	NS
119	DUN_1516	Across years	0.60	MLP - tRBF	6	-0.103904	0.9091	NS
120	DUN_1516	Across years	0.60	PLS - tRBF	6	-0.00662602	0.9996	NS
121	DUN_1516	Across years	0.80	MLP - PLS	6	-0.104039	0.9116	NS
122	DUN_1516	Across years	0.80	MLP - tRBF	6	-0.117066	0.8897	NS
123	DUN_1516	Across years	0.80	PLS - tRBF	6	-0.0130264	0.9985	NS
124	DUN_1516	Across years	0.99	MLP - PLS	6	-0.46784	0.1189	NS
125	DUN_1516	Across years	0.99	MLP - tRBF	6	-0.814012	0.0058	**
126	DUN_1516	Across years	0.99	PLS - tRBF	6	-0.346172	0.2885	NS
127	HAL_1516	Across years	0.05	MLP - PLS	6	-0.00174269	0.9999	NS
128	HAL_1516	Across years	0.05	MLP - tRBF	6	0.0352911	0.9787	NS
129	HAL_1516	Across years	0.05	PLS - tRBF	6	0.0370338	0.9766	NS
130	HAL_1516	Across years	0.10	MLP - PLS	6	-0.115753	0.7424	NS
131	HAL_1516	Across years	0.10	MLP - tRBF	6	-0.151268	0.6057	NS
132	HAL_1516	Across years	0.10	PLS - tRBF	6	-0.0355153	0.9718	NS
133	HAL_1516	Across years	0.20	MLP - PLS	6	-0.142791	0.7181	NS
134	HAL_1516	Across years	0.20	MLP - tRBF	6	-0.106386	0.8305	NS
135	HAL_1516	Across years	0.20	PLS - tRBF	6	0.0364048	0.9782	NS
136	HAL_1516	Across years	0.40	MLP - PLS	6	-0.0938137	0.8565	NS
137	HAL_1516	Across years	0.40	MLP - tRBF	6	-0.114687	0.7944	NS
138	HAL_1516	Across years	0.40	PLS - tRBF	6	-0.0208734	0.9923	NS
139	HAL_1516	Across years	0.60	MLP - PLS	6	-0.0298325	0.9849	NS
140	HAL_1516	Across years	0.60	MLP - tRBF	6	-0.0317075	0.9829	NS
141	HAL_1516	Across years	0.60	PLS - tRBF	6	-0.00187501	0.9999	NS
142	HAL_1516	Across years	0.80	MLP - PLS	6	-0.139918	0.7478	NS
143	HAL_1516	Across years	0.80	MLP - tRBF	6	-0.14363	0.7365	NS
144	HAL_1516	Across years	0.80	PLS - tRBF	6	-0.00371134	0.9998	NS
145	HAL_1516	Across years	0.99	MLP - PLS	6	-0.460993	0.0137	*
146	HAL_1516	Across years	0.99	MLP - tRBF	6	-0.800199	0.0001	***
147	HAL_1516	Across years	0.99	PLS - tRBF	6	-0.339206	0.0724	NS
148	DUNHAL_1516	Across environments	0.05	MLP - PLS	6	-0.0446877	0.981	NS
149	DUNHAL_1516	Across environments	0.05	MLP - tRBF	6	-0.171982	0.757	NS
150	DUNHAL_1516	Across environments	0.05	PLS - tRBF	6	-0.127295	0.8574	NS
151	DUNHAL_1516	Across environments	0.10	MLP - PLS	6	-0.465698	0.1194	NS
152	DUNHAL_1516	Across environments	0.10	MLP - tRBF	6	-0.414546	0.1769	NS
153	DUNHAL_1516	Across environments	0.10	PLS - tRBF	6	0.051152	0.9706	NS
154	DUNHAL_1516	Across environments	0.20	MLP - PLS	6	-0.511046	0.0805	NS
155	DUNHAL_1516	Across environments	0.20	MLP - tRBF	6	-0.478803	0.1049	NS
156	DUNHAL_1516	Across environments	0.20	PLS - tRBF	6	0.0322426	0.9881	NS
157	DUNHAL_1516	Across environments	0.40	MLP - PLS	6	-0.485318	0.0808	NS
158	DUNHAL_1516	Across environments	0.40	MLP - tRBF	6	-0.482793	0.0827	NS
159	DUNHAL_1516	Across environments	0.40	PLS - tRBF	6	0.00252538	0.9999	NS
160	DUNHAL_1516	Across environments	0.60	MLP - PLS	6	-0.455189	0.102	NS
161	DUNHAL_1516	Across environments	0.60	MLP - tRBF	6	-0.452221	0.1047	NS
162	DUNHAL_1516	Across environments	0.60	PLS - tRBF	6	0.00296719	0.9999	NS
163	DUNHAL_1516	Across environments	0.80	MLP - PLS	6	-0.460565	0.0806	NS
164	DUNHAL_1516	Across environments	0.80	MLP - tRBF	6	-0.496812	0.0574	NS
165	DUNHAL_1516	Across environments	0.80	PLS - tRBF	6	-0.0362467	0.9815	NS
166	DUNHAL_1516	Across environments	0.99	MLP - PLS	6	-0.44544	0.0901	NS
167	DUNHAL_1516	Across environments	0.99	MLP - tRBF	6	-0.838036	0.0018	**
168	DUNHAL_1516	Across environments	0.99	PLS - tRBF	6	-0.392596	0.1444	NS
Legend
1) RunNo = running number
2) Combination of location (DUN = Dundee & HAL = Halle) and year (1516 = across 2015 & 2016); DUNHAL1516 = across locations and years; Mean within environments = mean of the four 'within environment' models
3) CS-Model = calibration set model
4) CS-Size = calibration set size
5) Comparison = Tukey test between two variables
6) N = number of observations
7) Difference = Difference in z-transformed Pearson's correlations between the two compared variables
8) Significance with P < 0.05 = *, P < 0.01 = ** or P < 0.001 = *** & ns = not significant
