# Supplementary material for: Optimizing the procedure of grain nutrient predictions in barley via hyperspectral imaging
Source: PLoS One. 2019 Nov 7;14(11):e0224491. doi: 10.1371/journal.pone.0224491 (PMC6837513; doi:10.1371/journal.pone.0224491)
Supplement: S5 Table — (XLSX) [file pone.0224491.s005.xlsx]

## Sheet: 5)
S5 Table. Correlations and R2
RunNo1)	Environment2)	Location	Year	Trait3)	CS-Model4)	Reg-Model5)	CS-Size6)	N7)	Correlation	Cor_pValue8)	Significance9)	R2 10)	R2train 11)
1	DUN_2015	Dundee	2015	N	Within environments	MLP	0.05	358	0.426489	0	***	0.181893	0.236495
2	DUN_2015	Dundee	2015	N	Within environments	MLP	0.10	358	0.436145	0	***	0.190222	0.239713
3	DUN_2015	Dundee	2015	N	Within environments	MLP	0.20	358	0.227348	1.40169e-05	***	0.0516872	0.30096
4	DUN_2015	Dundee	2015	N	Within environments	MLP	0.40	358	0.55075	0	***	0.303326	0.36448
5	DUN_2015	Dundee	2015	N	Within environments	MLP	0.60	358	0.748511	0	***	0.560269	0.604481
6	DUN_2015	Dundee	2015	N	Within environments	MLP	0.80	358	0.66223	0	***	0.438548	0.42196
7	DUN_2015	Dundee	2015	N	Within environments	MLP	0.99	358	0.677318	0	***	0.458759	0.473583
8	DUN_2015	Dundee	2015	N	Within environments	PLS	0.05	358	0.649618	0	***	0.422003	1
9	DUN_2015	Dundee	2015	N	Within environments	PLS	0.10	358	0.89471	0	***	0.800506	0.99764
10	DUN_2015	Dundee	2015	N	Within environments	PLS	0.20	358	0.916526	0	***	0.840019	0.978627
11	DUN_2015	Dundee	2015	N	Within environments	PLS	0.40	358	0.922835	0	***	0.851624	0.953342
12	DUN_2015	Dundee	2015	N	Within environments	PLS	0.60	358	0.94842	0	***	0.8995	0.895841
13	DUN_2015	Dundee	2015	N	Within environments	PLS	0.80	358	0.949426	0	***	0.90141	0.938653
14	DUN_2015	Dundee	2015	N	Within environments	PLS	0.99	358	0.950601	0	***	0.903642	0.934557
15	DUN_2015	Dundee	2015	N	Within environments	tRBF	0.05	358	0.60331	0	***	0.363983	0.700597
16	DUN_2015	Dundee	2015	N	Within environments	tRBF	0.10	358	0.681194	0	***	0.464025	0.598953
17	DUN_2015	Dundee	2015	N	Within environments	tRBF	0.20	358	0.6781	0	***	0.45982	0.601434
18	DUN_2015	Dundee	2015	N	Within environments	tRBF	0.40	358	0.76841	0	***	0.590454	0.584727
19	DUN_2015	Dundee	2015	N	Within environments	tRBF	0.60	358	0.943748	0	***	0.890661	0.896947
20	DUN_2015	Dundee	2015	N	Within environments	tRBF	0.80	358	0.709249	0	***	0.503034	0.553017
21	DUN_2015	Dundee	2015	N	Within environments	tRBF	0.99	358	0.92926	0	***	0.863524	0.582785
22	DUN_2015	Dundee	2015	P	Within environments	MLP	0.05	360	-0.183614	0.00046259	***	0.0337142	0.141234
23	DUN_2015	Dundee	2015	P	Within environments	MLP	0.10	360	0.220324	2.46743e-05	***	0.0485427	0.141625
24	DUN_2015	Dundee	2015	P	Within environments	MLP	0.20	360	0.26713	2.68091e-07	***	0.0713586	0.178653
25	DUN_2015	Dundee	2015	P	Within environments	MLP	0.40	360	0.165463	0.00163125	**	0.027378	0.201077
26	DUN_2015	Dundee	2015	P	Within environments	MLP	0.60	360	0.628326	0	***	0.394794	0.364869
27	DUN_2015	Dundee	2015	P	Within environments	MLP	0.80	360	0.487253	0	***	0.237415	0.242227
28	DUN_2015	Dundee	2015	P	Within environments	MLP	0.99	360	0.390616	1.42109e-14	***	0.152581	0.254246
29	DUN_2015	Dundee	2015	P	Within environments	PLS	0.05	360	0.327772	1.83738e-10	***	0.107434	1
30	DUN_2015	Dundee	2015	P	Within environments	PLS	0.10	360	0.596471	0	***	0.355777	0.993498
31	DUN_2015	Dundee	2015	P	Within environments	PLS	0.20	360	0.782086	0	***	0.611659	0.940664
32	DUN_2015	Dundee	2015	P	Within environments	PLS	0.40	360	0.853656	0	***	0.728728	0.880698
33	DUN_2015	Dundee	2015	P	Within environments	PLS	0.60	360	0.854039	0	***	0.729382	0.742987
34	DUN_2015	Dundee	2015	P	Within environments	PLS	0.80	360	0.872266	0	***	0.760848	0.841506
35	DUN_2015	Dundee	2015	P	Within environments	PLS	0.99	360	0.875335	0	***	0.766211	0.833671
36	DUN_2015	Dundee	2015	P	Within environments	tRBF	0.05	360	0.011682	0.825181	ns	0.000136469	0.803712
37	DUN_2015	Dundee	2015	P	Within environments	tRBF	0.10	360	0.701841	0	***	0.492581	0.674164
38	DUN_2015	Dundee	2015	P	Within environments	tRBF	0.20	360	0.600914	0	***	0.361097	0.604939
39	DUN_2015	Dundee	2015	P	Within environments	tRBF	0.40	360	0.730647	0	***	0.533846	0.623267
40	DUN_2015	Dundee	2015	P	Within environments	tRBF	0.60	360	0.828878	0	***	0.687039	0.705828
41	DUN_2015	Dundee	2015	P	Within environments	tRBF	0.80	360	0.744995	0	***	0.555017	0.598948
42	DUN_2015	Dundee	2015	P	Within environments	tRBF	0.99	360	0.948204	0	***	0.899091	0.622873
43	DUN_2015	Dundee	2015	K	Within environments	MLP	0.05	360	0.106051	0.0443418	*	0.0112467	0.20596
44	DUN_2015	Dundee	2015	K	Within environments	MLP	0.10	360	-0.119366	0.0235104	*	0.0142482	0.153066
45	DUN_2015	Dundee	2015	K	Within environments	MLP	0.20	360	0.259587	5.91215e-07	***	0.0673857	0.16775
46	DUN_2015	Dundee	2015	K	Within environments	MLP	0.40	360	0.32805	1.76986e-10	***	0.107617	0.199292
47	DUN_2015	Dundee	2015	K	Within environments	MLP	0.60	360	0.548767	0	***	0.301145	0.290709
48	DUN_2015	Dundee	2015	K	Within environments	MLP	0.80	360	0.406232	8.88178e-16	***	0.165025	0.21483
49	DUN_2015	Dundee	2015	K	Within environments	MLP	0.99	360	0.399169	3.33067e-15	***	0.159336	0.232768
50	DUN_2015	Dundee	2015	K	Within environments	PLS	0.05	360	0.251075	1.40176e-06	***	0.0630388	1
51	DUN_2015	Dundee	2015	K	Within environments	PLS	0.10	360	0.432775	0	***	0.187294	0.990925
52	DUN_2015	Dundee	2015	K	Within environments	PLS	0.20	360	0.586376	0	***	0.343837	0.909553
53	DUN_2015	Dundee	2015	K	Within environments	PLS	0.40	360	0.734288	0	***	0.539179	0.80672
54	DUN_2015	Dundee	2015	K	Within environments	PLS	0.60	360	0.770814	0	***	0.594154	0.596866
55	DUN_2015	Dundee	2015	K	Within environments	PLS	0.80	360	0.7923	0	***	0.62774	0.739539
56	DUN_2015	Dundee	2015	K	Within environments	PLS	0.99	360	0.786961	0	***	0.619307	0.725242
57	DUN_2015	Dundee	2015	K	Within environments	tRBF	0.05	360	0.0721077	0.1722	ns	0.00519953	0.849601
58	DUN_2015	Dundee	2015	K	Within environments	tRBF	0.10	360	0.512162	0	***	0.26231	0.668247
59	DUN_2015	Dundee	2015	K	Within environments	tRBF	0.20	360	0.564097	0	***	0.318206	0.57809
60	DUN_2015	Dundee	2015	K	Within environments	tRBF	0.40	360	0.649651	0	***	0.422046	0.515138
61	DUN_2015	Dundee	2015	K	Within environments	tRBF	0.60	360	0.711042	0	***	0.50558	0.512907
62	DUN_2015	Dundee	2015	K	Within environments	tRBF	0.80	360	0.745483	0	***	0.555745	0.541852
63	DUN_2015	Dundee	2015	K	Within environments	tRBF	0.99	360	0.894996	0	***	0.801018	0.474218
64	DUN_2015	Dundee	2015	Mg	Within environments	MLP	0.05	360	0.273571	1.33831e-07	***	0.0748408	0.215725
65	DUN_2015	Dundee	2015	Mg	Within environments	MLP	0.10	360	-0.0301687	0.568305	ns	0.00091015	0.222521
66	DUN_2015	Dundee	2015	Mg	Within environments	MLP	0.20	360	0.387223	2.53131e-14	***	0.149942	0.257308
67	DUN_2015	Dundee	2015	Mg	Within environments	MLP	0.40	360	0.405746	1.11022e-15	***	0.16463	0.278932
68	DUN_2015	Dundee	2015	Mg	Within environments	MLP	0.60	360	0.665579	0	***	0.442996	0.460269
69	DUN_2015	Dundee	2015	Mg	Within environments	MLP	0.80	360	0.464673	0	***	0.215921	0.362915
70	DUN_2015	Dundee	2015	Mg	Within environments	MLP	0.99	360	0.551332	0	***	0.303967	0.367638
71	DUN_2015	Dundee	2015	Mg	Within environments	PLS	0.05	360	0.595332	0	***	0.35442	1
72	DUN_2015	Dundee	2015	Mg	Within environments	PLS	0.10	360	0.764321	0	***	0.584186	0.995039
73	DUN_2015	Dundee	2015	Mg	Within environments	PLS	0.20	360	0.850386	0	***	0.723157	0.957028
74	DUN_2015	Dundee	2015	Mg	Within environments	PLS	0.40	360	0.876819	0	***	0.768811	0.90978
75	DUN_2015	Dundee	2015	Mg	Within environments	PLS	0.60	360	0.903085	0	***	0.815563	0.806233
76	DUN_2015	Dundee	2015	Mg	Within environments	PLS	0.80	360	0.897915	0	***	0.806251	0.876604
77	DUN_2015	Dundee	2015	Mg	Within environments	PLS	0.99	360	0.903968	0	***	0.817158	0.869839
78	DUN_2015	Dundee	2015	Mg	Within environments	tRBF	0.05	360	0.395263	6.66134e-15	***	0.156233	0.528475
79	DUN_2015	Dundee	2015	Mg	Within environments	tRBF	0.10	360	0.49917	0	***	0.249171	0.384692
80	DUN_2015	Dundee	2015	Mg	Within environments	tRBF	0.20	360	0.511693	0	***	0.26183	0.340011
81	DUN_2015	Dundee	2015	Mg	Within environments	tRBF	0.40	360	0.488924	0	***	0.239047	0.332089
82	DUN_2015	Dundee	2015	Mg	Within environments	tRBF	0.60	360	0.88415	0	***	0.781721	0.798074
83	DUN_2015	Dundee	2015	Mg	Within environments	tRBF	0.80	360	0.564296	0	***	0.31843	0.371622
84	DUN_2015	Dundee	2015	Mg	Within environments	tRBF	0.99	360	0.896037	0	***	0.802883	0.448557
85	DUN_2015	Dundee	2015	Fe	Within environments	MLP	0.05	360	0.0466887	0.377097	ns	0.00217984	0.253042
86	DUN_2015	Dundee	2015	Fe	Within environments	MLP	0.10	360	0.306847	2.75112e-09	***	0.0941549	0.178431
87	DUN_2015	Dundee	2015	Fe	Within environments	MLP	0.20	360	0.25967	5.86222e-07	***	0.0674283	0.202671
88	DUN_2015	Dundee	2015	Fe	Within environments	MLP	0.40	360	0.387232	2.53131e-14	***	0.149949	0.220217
89	DUN_2015	Dundee	2015	Fe	Within environments	MLP	0.60	360	0.637696	0	***	0.406657	0.367935
90	DUN_2015	Dundee	2015	Fe	Within environments	MLP	0.80	360	0.414198	2.22045e-16	***	0.17156	0.272441
91	DUN_2015	Dundee	2015	Fe	Within environments	MLP	0.99	360	0.53321	0	***	0.284313	0.309863
92	DUN_2015	Dundee	2015	Fe	Within environments	PLS	0.05	360	0.532921	0	***	0.284005	1
93	DUN_2015	Dundee	2015	Fe	Within environments	PLS	0.10	360	0.382165	5.77316e-14	***	0.14605	0.990329
94	DUN_2015	Dundee	2015	Fe	Within environments	PLS	0.20	360	0.648043	0	***	0.41996	0.911631
95	DUN_2015	Dundee	2015	Fe	Within environments	PLS	0.40	360	0.666593	0	***	0.444346	0.80935
96	DUN_2015	Dundee	2015	Fe	Within environments	PLS	0.60	360	0.722876	0	***	0.52255	0.540444
97	DUN_2015	Dundee	2015	Fe	Within environments	PLS	0.80	360	0.770426	0	***	0.593556	0.734707
98	DUN_2015	Dundee	2015	Fe	Within environments	PLS	0.99	360	0.767147	0	***	0.588515	0.717377
99	DUN_2015	Dundee	2015	Fe	Within environments	tRBF	0.05	360	-0.199525	0.000138439	***	0.0398102	0.744091
100	DUN_2015	Dundee	2015	Fe	Within environments	tRBF	0.10	360	0.356933	2.95142e-12	***	0.127401	0.580035
101	DUN_2015	Dundee	2015	Fe	Within environments	tRBF	0.20	360	0.535182	0	***	0.28642	0.458249
102	DUN_2015	Dundee	2015	Fe	Within environments	tRBF	0.40	360	0.590546	0	***	0.348745	0.510188
103	DUN_2015	Dundee	2015	Fe	Within environments	tRBF	0.60	360	0.717951	0	***	0.515453	0.552935
104	DUN_2015	Dundee	2015	Fe	Within environments	tRBF	0.80	360	0.625283	0	***	0.390979	0.528368
105	DUN_2015	Dundee	2015	Fe	Within environments	tRBF	0.99	360	0.742933	0	***	0.55195	0.536867
106	DUN_2015	Dundee	2015	Zn	Within environments	MLP	0.05	360	0.149977	0.00434643	**	0.022493	0.171283
107	DUN_2015	Dundee	2015	Zn	Within environments	MLP	0.10	360	0.244891	2.57482e-06	***	0.0599717	0.16099
108	DUN_2015	Dundee	2015	Zn	Within environments	MLP	0.20	360	0.190556	0.000276523	***	0.0363118	0.183878
109	DUN_2015	Dundee	2015	Zn	Within environments	MLP	0.40	360	0.293481	1.39108e-08	***	0.0861312	0.208467
110	DUN_2015	Dundee	2015	Zn	Within environments	MLP	0.60	360	0.503381	0	***	0.253393	0.304083
111	DUN_2015	Dundee	2015	Zn	Within environments	MLP	0.80	360	0.420559	0	***	0.17687	0.230797
112	DUN_2015	Dundee	2015	Zn	Within environments	MLP	0.99	360	0.399722	3.10862e-15	***	0.159778	0.248074
113	DUN_2015	Dundee	2015	Zn	Within environments	PLS	0.05	360	0.447641	0	***	0.200383	1
114	DUN_2015	Dundee	2015	Zn	Within environments	PLS	0.10	360	0.501827	0	***	0.251831	0.990265
115	DUN_2015	Dundee	2015	Zn	Within environments	PLS	0.20	360	0.570487	0	***	0.325455	0.920437
116	DUN_2015	Dundee	2015	Zn	Within environments	PLS	0.40	360	0.789588	0	***	0.623449	0.830766
117	DUN_2015	Dundee	2015	Zn	Within environments	PLS	0.60	360	0.808457	0	***	0.653602	0.645127
118	DUN_2015	Dundee	2015	Zn	Within environments	PLS	0.80	360	0.812951	0	***	0.66089	0.771611
119	DUN_2015	Dundee	2015	Zn	Within environments	PLS	0.99	360	0.819201	0	***	0.67109	0.76163
120	DUN_2015	Dundee	2015	Zn	Within environments	tRBF	0.05	360	0.159273	0.00243864	**	0.0253679	0.841811
121	DUN_2015	Dundee	2015	Zn	Within environments	tRBF	0.10	360	0.525109	0	***	0.27574	0.662718
122	DUN_2015	Dundee	2015	Zn	Within environments	tRBF	0.20	360	0.597434	0	***	0.356928	0.604923
123	DUN_2015	Dundee	2015	Zn	Within environments	tRBF	0.40	360	0.591564	0	***	0.349947	0.570334
124	DUN_2015	Dundee	2015	Zn	Within environments	tRBF	0.60	360	0.723849	0	***	0.523958	0.500116
125	DUN_2015	Dundee	2015	Zn	Within environments	tRBF	0.80	360	0.689727	0	***	0.475723	0.523193
126	DUN_2015	Dundee	2015	Zn	Within environments	tRBF	0.99	360	0.85793	0	***	0.736044	0.630789
127	DUN_2016	Dundee	2016	N	Within environments	MLP	0.05	395	0.0191808	0.703917	ns	0.000367904	0.174465
128	DUN_2016	Dundee	2016	N	Within environments	MLP	0.10	395	0.156624	0.00179466	**	0.024531	0.184665
129	DUN_2016	Dundee	2016	N	Within environments	MLP	0.20	395	0.366018	5.75096e-14	***	0.133969	0.180788
130	DUN_2016	Dundee	2016	N	Within environments	MLP	0.40	395	0.476399	0	***	0.226956	0.230726
131	DUN_2016	Dundee	2016	N	Within environments	MLP	0.60	395	0.787074	0	***	0.619486	0.53021
132	DUN_2016	Dundee	2016	N	Within environments	MLP	0.80	395	0.556696	0	***	0.309911	0.299598
133	DUN_2016	Dundee	2016	N	Within environments	MLP	0.99	395	0.528394	0	***	0.2792	0.334856
134	DUN_2016	Dundee	2016	N	Within environments	PLS	0.05	395	0.892736	0	***	0.796978	1
135	DUN_2016	Dundee	2016	N	Within environments	PLS	0.10	395	0.898669	0	***	0.807606	0.996931
136	DUN_2016	Dundee	2016	N	Within environments	PLS	0.20	395	0.947225	0	***	0.897236	0.982167
137	DUN_2016	Dundee	2016	N	Within environments	PLS	0.40	395	0.959492	0	***	0.920625	0.968675
138	DUN_2016	Dundee	2016	N	Within environments	PLS	0.60	395	0.967291	0	***	0.935653	0.936893
139	DUN_2016	Dundee	2016	N	Within environments	PLS	0.80	395	0.968944	0	***	0.938853	0.958438
140	DUN_2016	Dundee	2016	N	Within environments	PLS	0.99	395	0.969516	0	***	0.939961	0.957541
141	DUN_2016	Dundee	2016	N	Within environments	tRBF	0.05	395	0.606334	0	***	0.36764	0.707124
142	DUN_2016	Dundee	2016	N	Within environments	tRBF	0.10	395	0.703195	0	***	0.494483	0.628086
143	DUN_2016	Dundee	2016	N	Within environments	tRBF	0.20	395	0.733329	0	***	0.537772	0.615508
144	DUN_2016	Dundee	2016	N	Within environments	tRBF	0.40	395	0.696656	0	***	0.48533	0.592473
145	DUN_2016	Dundee	2016	N	Within environments	tRBF	0.60	395	0.968779	0	***	0.938533	0.934613
146	DUN_2016	Dundee	2016	N	Within environments	tRBF	0.80	395	0.775155	0	***	0.600865	0.607812
147	DUN_2016	Dundee	2016	N	Within environments	tRBF	0.99	395	0.917688	0	***	0.842151	0.585926
148	DUN_2016	Dundee	2016	P	Within environments	MLP	0.05	396	0.155364	0.0019301	**	0.024138	0.148168
149	DUN_2016	Dundee	2016	P	Within environments	MLP	0.10	396	-0.0856844	0.0885979	ns	0.00734181	0.10058
150	DUN_2016	Dundee	2016	P	Within environments	MLP	0.20	396	-0.0392915	0.435555	ns	0.00154382	0.0896499
151	DUN_2016	Dundee	2016	P	Within environments	MLP	0.40	396	0.159547	0.00144586	**	0.0254552	0.105728
152	DUN_2016	Dundee	2016	P	Within environments	MLP	0.60	396	0.386782	1.33227e-15	***	0.1496	0.221049
153	DUN_2016	Dundee	2016	P	Within environments	MLP	0.80	396	0.31508	1.41481e-10	***	0.0992753	0.168544
154	DUN_2016	Dundee	2016	P	Within environments	MLP	0.99	396	0.390613	6.66134e-16	***	0.152579	0.17779
155	DUN_2016	Dundee	2016	P	Within environments	PLS	0.05	396	0.153759	0.00215243	**	0.0236417	1
156	DUN_2016	Dundee	2016	P	Within environments	PLS	0.10	396	0.376353	8.88178e-15	***	0.141642	0.983036
157	DUN_2016	Dundee	2016	P	Within environments	PLS	0.20	396	0.731188	0	***	0.534635	0.89374
158	DUN_2016	Dundee	2016	P	Within environments	PLS	0.40	396	0.79211	0	***	0.627438	0.808382
159	DUN_2016	Dundee	2016	P	Within environments	PLS	0.60	396	0.787102	0	***	0.61953	0.64307
160	DUN_2016	Dundee	2016	P	Within environments	PLS	0.80	396	0.798437	0	***	0.637501	0.754779
161	DUN_2016	Dundee	2016	P	Within environments	PLS	0.99	396	0.812174	0	***	0.659626	0.743029
162	DUN_2016	Dundee	2016	P	Within environments	tRBF	0.05	396	0.223934	6.81433e-06	***	0.0501463	0.84945
163	DUN_2016	Dundee	2016	P	Within environments	tRBF	0.10	396	0.582865	0	***	0.339731	0.70987
164	DUN_2016	Dundee	2016	P	Within environments	tRBF	0.20	396	0.65781	0	***	0.432713	0.601055
165	DUN_2016	Dundee	2016	P	Within environments	tRBF	0.40	396	0.750506	0	***	0.563259	0.604531
166	DUN_2016	Dundee	2016	P	Within environments	tRBF	0.60	396	0.702803	0	***	0.493932	0.520943
167	DUN_2016	Dundee	2016	P	Within environments	tRBF	0.80	396	0.742637	0	***	0.551509	0.620442
168	DUN_2016	Dundee	2016	P	Within environments	tRBF	0.99	396	0.941278	0	***	0.886004	0.626315
169	DUN_2016	Dundee	2016	K	Within environments	MLP	0.05	396	-0.310903	2.53645e-10	***	0.0966606	0.184491
170	DUN_2016	Dundee	2016	K	Within environments	MLP	0.10	396	0.118422	0.018402	*	0.0140239	0.171423
171	DUN_2016	Dundee	2016	K	Within environments	MLP	0.20	396	0.043172	0.391557	ns	0.00186383	0.199918
172	DUN_2016	Dundee	2016	K	Within environments	MLP	0.40	396	0.0772409	0.124904	ns	0.00596616	0.160131
173	DUN_2016	Dundee	2016	K	Within environments	MLP	0.60	396	0.439997	0	***	0.193597	0.216836
174	DUN_2016	Dundee	2016	K	Within environments	MLP	0.80	396	0.461374	0	***	0.212866	0.200059
175	DUN_2016	Dundee	2016	K	Within environments	MLP	0.99	396	0.420566	0	***	0.176876	0.227908
176	DUN_2016	Dundee	2016	K	Within environments	PLS	0.05	396	0.0369222	0.463759	ns	0.00136325	1
177	DUN_2016	Dundee	2016	K	Within environments	PLS	0.10	396	0.0187626	0.709726	ns	0.000352036	0.970751
178	DUN_2016	Dundee	2016	K	Within environments	PLS	0.20	396	0.422324	0	***	0.178358	0.818162
179	DUN_2016	Dundee	2016	K	Within environments	PLS	0.40	396	0.567405	0	***	0.321949	0.663458
180	DUN_2016	Dundee	2016	K	Within environments	PLS	0.60	396	0.597798	0	***	0.357362	0.366271
181	DUN_2016	Dundee	2016	K	Within environments	PLS	0.80	396	0.610777	0	***	0.373048	0.562391
182	DUN_2016	Dundee	2016	K	Within environments	PLS	0.99	396	0.629341	0	***	0.396071	0.542472
183	DUN_2016	Dundee	2016	K	Within environments	tRBF	0.05	396	0.444667	0	***	0.197728	0.827876
184	DUN_2016	Dundee	2016	K	Within environments	tRBF	0.10	396	0.417506	0	***	0.174311	0.566584
185	DUN_2016	Dundee	2016	K	Within environments	tRBF	0.20	396	0.451639	0	***	0.203978	0.446036
186	DUN_2016	Dundee	2016	K	Within environments	tRBF	0.40	396	0.577716	0	***	0.333756	0.396373
187	DUN_2016	Dundee	2016	K	Within environments	tRBF	0.60	396	0.591089	0	***	0.349386	0.358658
188	DUN_2016	Dundee	2016	K	Within environments	tRBF	0.80	396	0.593809	0	***	0.35261	0.369291
189	DUN_2016	Dundee	2016	K	Within environments	tRBF	0.99	396	0.941468	0	***	0.886361	0.511823
190	DUN_2016	Dundee	2016	Mg	Within environments	MLP	0.05	396	-0.0447574	0.374385	ns	0.00200322	0.153084
191	DUN_2016	Dundee	2016	Mg	Within environments	MLP	0.10	396	0.0997506	0.0472908	*	0.00995017	0.0738646
192	DUN_2016	Dundee	2016	Mg	Within environments	MLP	0.20	396	-0.0624649	0.214858	ns	0.00390186	0.0964884
193	DUN_2016	Dundee	2016	Mg	Within environments	MLP	0.40	396	0.405631	0	***	0.164536	0.107327
194	DUN_2016	Dundee	2016	Mg	Within environments	MLP	0.60	396	0.554112	0	***	0.30704	0.25373
195	DUN_2016	Dundee	2016	Mg	Within environments	MLP	0.80	396	0.243024	9.86071e-07	***	0.0590607	0.128036
196	DUN_2016	Dundee	2016	Mg	Within environments	MLP	0.99	396	0.29748	1.55751e-09	***	0.0884941	0.137741
197	DUN_2016	Dundee	2016	Mg	Within environments	PLS	0.05	396	0.395697	2.22045e-16	***	0.156576	1
198	DUN_2016	Dundee	2016	Mg	Within environments	PLS	0.10	396	0.611128	0	***	0.373477	0.983762
199	DUN_2016	Dundee	2016	Mg	Within environments	PLS	0.20	396	0.680589	0	***	0.463201	0.889473
200	DUN_2016	Dundee	2016	Mg	Within environments	PLS	0.40	396	0.772195	0	***	0.596285	0.794874
201	DUN_2016	Dundee	2016	Mg	Within environments	PLS	0.60	396	0.752175	0	***	0.565767	0.588291
202	DUN_2016	Dundee	2016	Mg	Within environments	PLS	0.80	396	0.779527	0	***	0.607663	0.740079
203	DUN_2016	Dundee	2016	Mg	Within environments	PLS	0.99	396	0.786652	0	***	0.618821	0.730106
204	DUN_2016	Dundee	2016	Mg	Within environments	tRBF	0.05	396	0.104953	0.0368244	*	0.0110151	0.60484
205	DUN_2016	Dundee	2016	Mg	Within environments	tRBF	0.10	396	0.376293	9.10383e-15	***	0.141596	0.405736
206	DUN_2016	Dundee	2016	Mg	Within environments	tRBF	0.20	396	0.35296	4.62741e-13	***	0.124581	0.363198
207	DUN_2016	Dundee	2016	Mg	Within environments	tRBF	0.40	396	0.452611	0	***	0.204857	0.29672
208	DUN_2016	Dundee	2016	Mg	Within environments	tRBF	0.60	396	0.774155	0	***	0.599316	0.606522
209	DUN_2016	Dundee	2016	Mg	Within environments	tRBF	0.80	396	0.492227	0	***	0.242288	0.288416
210	DUN_2016	Dundee	2016	Mg	Within environments	tRBF	0.99	396	0.783024	0	***	0.613126	0.266836
211	DUN_2016	Dundee	2016	Fe	Within environments	MLP	0.05	397	0.109117	0.029721	*	0.0119066	0.174533
212	DUN_2016	Dundee	2016	Fe	Within environments	MLP	0.10	397	0.158349	0.00155014	**	0.0250745	0.0983344
213	DUN_2016	Dundee	2016	Fe	Within environments	MLP	0.20	397	0.0447457	0.373904	ns	0.00200217	0.0809779
214	DUN_2016	Dundee	2016	Fe	Within environments	MLP	0.40	397	0.122938	0.0142415	*	0.0151139	0.0719733
215	DUN_2016	Dundee	2016	Fe	Within environments	MLP	0.60	397	0.18491	0.000211648	***	0.0341918	0.0943833
216	DUN_2016	Dundee	2016	Fe	Within environments	MLP	0.80	397	0.244012	8.60323e-07	***	0.0595419	0.0963828
217	DUN_2016	Dundee	2016	Fe	Within environments	MLP	0.99	397	0.201445	5.28578e-05	***	0.04058	0.0930586
218	DUN_2016	Dundee	2016	Fe	Within environments	PLS	0.05	397	0.38311	2.66454e-15	***	0.146773	1
219	DUN_2016	Dundee	2016	Fe	Within environments	PLS	0.10	397	0.390396	6.66134e-16	***	0.152409	0.970977
220	DUN_2016	Dundee	2016	Fe	Within environments	PLS	0.20	397	0.388993	8.88178e-16	***	0.151315	0.812648
221	DUN_2016	Dundee	2016	Fe	Within environments	PLS	0.40	397	0.585797	0	***	0.343158	0.660074
222	DUN_2016	Dundee	2016	Fe	Within environments	PLS	0.60	397	0.667964	0	***	0.446176	0.382014
223	DUN_2016	Dundee	2016	Fe	Within environments	PLS	0.80	397	0.636502	0	***	0.405135	0.571683
224	DUN_2016	Dundee	2016	Fe	Within environments	PLS	0.99	397	0.652659	0	***	0.425964	0.55102
225	DUN_2016	Dundee	2016	Fe	Within environments	tRBF	0.05	397	0.12876	0.010225	*	0.0165791	0.797698
226	DUN_2016	Dundee	2016	Fe	Within environments	tRBF	0.10	397	0.190813	0.000130705	***	0.0364094	0.538725
227	DUN_2016	Dundee	2016	Fe	Within environments	tRBF	0.20	397	0.349068	8.08686e-13	***	0.121849	0.428771
228	DUN_2016	Dundee	2016	Fe	Within environments	tRBF	0.40	397	0.276371	2.15953e-08	***	0.076381	0.377668
229	DUN_2016	Dundee	2016	Fe	Within environments	tRBF	0.60	397	0.61694	0	***	0.380615	0.370494
230	DUN_2016	Dundee	2016	Fe	Within environments	tRBF	0.80	397	0.609146	0	***	0.371059	0.436987
231	DUN_2016	Dundee	2016	Fe	Within environments	tRBF	0.99	397	0.740888	0	***	0.548915	0.550533
232	DUN_2016	Dundee	2016	Zn	Within environments	MLP	0.05	397	0.166217	0.000885556	***	0.0276282	0.183346
233	DUN_2016	Dundee	2016	Zn	Within environments	MLP	0.10	397	0.177534	0.000378752	***	0.0315183	0.122746
234	DUN_2016	Dundee	2016	Zn	Within environments	MLP	0.20	397	0.152357	0.00233533	**	0.0232125	0.1211
235	DUN_2016	Dundee	2016	Zn	Within environments	MLP	0.40	397	0.0756812	0.132236	ns	0.00572764	0.115008
236	DUN_2016	Dundee	2016	Zn	Within environments	MLP	0.60	397	0.515981	0	***	0.266236	0.251989
237	DUN_2016	Dundee	2016	Zn	Within environments	MLP	0.80	397	0.296336	1.72673e-09	***	0.0878153	0.161515
238	DUN_2016	Dundee	2016	Zn	Within environments	MLP	0.99	397	0.352641	4.55413e-13	***	0.124356	0.16558
239	DUN_2016	Dundee	2016	Zn	Within environments	PLS	0.05	397	0.328287	1.98357e-11	***	0.107772	1
240	DUN_2016	Dundee	2016	Zn	Within environments	PLS	0.10	397	0.615374	0	***	0.378685	0.981706
241	DUN_2016	Dundee	2016	Zn	Within environments	PLS	0.20	397	0.67253	0	***	0.452296	0.880091
242	DUN_2016	Dundee	2016	Zn	Within environments	PLS	0.40	397	0.764067	0	***	0.583799	0.791311
243	DUN_2016	Dundee	2016	Zn	Within environments	PLS	0.60	397	0.795965	0	***	0.633561	0.617514
244	DUN_2016	Dundee	2016	Zn	Within environments	PLS	0.80	397	0.805759	0	***	0.649247	0.734615
245	DUN_2016	Dundee	2016	Zn	Within environments	PLS	0.99	397	0.806656	0	***	0.650693	0.723344
246	DUN_2016	Dundee	2016	Zn	Within environments	tRBF	0.05	397	0.324768	3.33071e-11	***	0.105474	0.817203
247	DUN_2016	Dundee	2016	Zn	Within environments	tRBF	0.10	397	0.499675	0	***	0.249675	0.663679
248	DUN_2016	Dundee	2016	Zn	Within environments	tRBF	0.20	397	0.689596	0	***	0.475542	0.614696
249	DUN_2016	Dundee	2016	Zn	Within environments	tRBF	0.40	397	0.721637	0	***	0.52076	0.638896
250	DUN_2016	Dundee	2016	Zn	Within environments	tRBF	0.60	397	0.797525	0	***	0.636046	0.622932
251	DUN_2016	Dundee	2016	Zn	Within environments	tRBF	0.80	397	0.72989	0	***	0.53274	0.666717
252	DUN_2016	Dundee	2016	Zn	Within environments	tRBF	0.99	397	0.807094	0	***	0.651401	0.609823
253	HAL_2015	Halle	2015	N	Within environments	MLP	0.05	415	-0.0306729	0.533208	ns	0.000940825	0.13884
254	HAL_2015	Halle	2015	N	Within environments	MLP	0.10	415	0.311923	8.13838e-11	***	0.0972961	0.131408
255	HAL_2015	Halle	2015	N	Within environments	MLP	0.20	415	0.112042	0.0224438	*	0.0125534	0.141199
256	HAL_2015	Halle	2015	N	Within environments	MLP	0.40	415	0.345208	4.66294e-13	***	0.119169	0.156874
257	HAL_2015	Halle	2015	N	Within environments	MLP	0.60	415	0.690773	0	***	0.477167	0.446263
258	HAL_2015	Halle	2015	N	Within environments	MLP	0.80	415	0.392222	0	***	0.153838	0.164643
259	HAL_2015	Halle	2015	N	Within environments	MLP	0.99	415	0.370512	5.9952e-15	***	0.137279	0.185517
260	HAL_2015	Halle	2015	N	Within environments	PLS	0.05	415	0.598731	0	***	0.358479	0.999998
261	HAL_2015	Halle	2015	N	Within environments	PLS	0.10	415	0.469012	0	***	0.219973	0.9818
262	HAL_2015	Halle	2015	N	Within environments	PLS	0.20	415	0.75794	0	***	0.574474	0.911495
263	HAL_2015	Halle	2015	N	Within environments	PLS	0.40	415	0.844629	0	***	0.713398	0.851079
264	HAL_2015	Halle	2015	N	Within environments	PLS	0.60	415	0.846389	0	***	0.716375	0.734003
265	HAL_2015	Halle	2015	N	Within environments	PLS	0.80	415	0.868446	0	***	0.754199	0.815168
266	HAL_2015	Halle	2015	N	Within environments	PLS	0.99	415	0.867533	0	***	0.752613	0.808066
267	HAL_2015	Halle	2015	N	Within environments	tRBF	0.05	415	0.469852	0	***	0.220761	0.77596
268	HAL_2015	Halle	2015	N	Within environments	tRBF	0.10	415	0.645446	0	***	0.416601	0.672773
269	HAL_2015	Halle	2015	N	Within environments	tRBF	0.20	415	0.692643	0	***	0.479754	0.564849
270	HAL_2015	Halle	2015	N	Within environments	tRBF	0.40	415	0.660774	0	***	0.436622	0.55092
271	HAL_2015	Halle	2015	N	Within environments	tRBF	0.60	415	0.856457	0	***	0.733519	0.728079
272	HAL_2015	Halle	2015	N	Within environments	tRBF	0.80	415	0.720969	0	***	0.519796	0.560396
273	HAL_2015	Halle	2015	N	Within environments	tRBF	0.99	415	0.937189	0	***	0.878324	0.572866
274	HAL_2015	Halle	2015	P	Within environments	MLP	0.05	415	0.212752	1.23595e-05	***	0.0452632	0.171804
275	HAL_2015	Halle	2015	P	Within environments	MLP	0.10	415	-0.0220687	0.653956	ns	0.000487028	0.118894
276	HAL_2015	Halle	2015	P	Within environments	MLP	0.20	415	-0.133659	0.00639363	**	0.0178648	0.123204
277	HAL_2015	Halle	2015	P	Within environments	MLP	0.40	415	0.107324	0.0288102	*	0.0115184	0.126875
278	HAL_2015	Halle	2015	P	Within environments	MLP	0.60	415	0.468997	0	***	0.219958	0.196104
279	HAL_2015	Halle	2015	P	Within environments	MLP	0.80	415	0.321091	2.08962e-11	***	0.1031	0.137835
280	HAL_2015	Halle	2015	P	Within environments	MLP	0.99	415	0.239962	7.57112e-07	***	0.0575819	0.143812
281	HAL_2015	Halle	2015	P	Within environments	PLS	0.05	415	0.26108	6.79775e-08	***	0.0681627	0.999996
282	HAL_2015	Halle	2015	P	Within environments	PLS	0.10	415	0.231594	1.85427e-06	***	0.0536359	0.967105
283	HAL_2015	Halle	2015	P	Within environments	PLS	0.20	415	0.598323	0	***	0.357991	0.848783
284	HAL_2015	Halle	2015	P	Within environments	PLS	0.40	415	0.732869	0	***	0.537097	0.749555
285	HAL_2015	Halle	2015	P	Within environments	PLS	0.60	415	0.748678	0	***	0.560518	0.56439
286	HAL_2015	Halle	2015	P	Within environments	PLS	0.80	415	0.756124	0	***	0.571723	0.690646
287	HAL_2015	Halle	2015	P	Within environments	PLS	0.99	415	0.766848	0	***	0.588055	0.677429
288	HAL_2015	Halle	2015	P	Within environments	tRBF	0.05	415	0.158083	0.00123348	**	0.0249903	0.81692
289	HAL_2015	Halle	2015	P	Within environments	tRBF	0.10	415	0.485177	0	***	0.235397	0.656348
290	HAL_2015	Halle	2015	P	Within environments	tRBF	0.20	415	0.576228	0	***	0.332038	0.545215
291	HAL_2015	Halle	2015	P	Within environments	tRBF	0.40	415	0.693348	0	***	0.480731	0.576002
292	HAL_2015	Halle	2015	P	Within environments	tRBF	0.60	415	0.471914	0	***	0.222703	0.457611
293	HAL_2015	Halle	2015	P	Within environments	tRBF	0.80	415	0.689431	0	***	0.475316	0.583914
294	HAL_2015	Halle	2015	P	Within environments	tRBF	0.99	415	0.876667	0	***	0.768545	0.619048
295	HAL_2015	Halle	2015	K	Within environments	MLP	0.05	415	0.127473	0.00933332	**	0.0162493	0.189789
296	HAL_2015	Halle	2015	K	Within environments	MLP	0.10	415	0.173328	0.000389368	***	0.0300425	0.140421
297	HAL_2015	Halle	2015	K	Within environments	MLP	0.20	415	-0.155333	0.00150292	**	0.0241284	0.115777
298	HAL_2015	Halle	2015	K	Within environments	MLP	0.40	415	0.433229	0	***	0.187687	0.148465
299	HAL_2015	Halle	2015	K	Within environments	MLP	0.60	415	0.573318	0	***	0.328694	0.28698
300	HAL_2015	Halle	2015	K	Within environments	MLP	0.80	415	0.311172	9.07883e-11	***	0.0968281	0.161183
301	HAL_2015	Halle	2015	K	Within environments	MLP	0.99	415	0.398064	0	***	0.158455	0.179151
302	HAL_2015	Halle	2015	K	Within environments	PLS	0.05	415	0.189147	0.000105906	***	0.0357766	0.999996
303	HAL_2015	Halle	2015	K	Within environments	PLS	0.10	415	0.314976	5.20211e-11	***	0.0992098	0.971432
304	HAL_2015	Halle	2015	K	Within environments	PLS	0.20	415	0.603886	0	***	0.364678	0.857354
305	HAL_2015	Halle	2015	K	Within environments	PLS	0.40	415	0.75269	0	***	0.566542	0.753767
306	HAL_2015	Halle	2015	K	Within environments	PLS	0.60	415	0.758209	0	***	0.574881	0.565622
307	HAL_2015	Halle	2015	K	Within environments	PLS	0.80	415	0.759292	0	***	0.576524	0.696574
308	HAL_2015	Halle	2015	K	Within environments	PLS	0.99	415	0.771688	0	***	0.595502	0.68552
309	HAL_2015	Halle	2015	K	Within environments	tRBF	0.05	415	0.375412	2.44249e-15	***	0.140934	0.898511
310	HAL_2015	Halle	2015	K	Within environments	tRBF	0.10	415	0.226119	3.27296e-06	***	0.0511298	0.715899
311	HAL_2015	Halle	2015	K	Within environments	tRBF	0.20	415	0.637468	0	***	0.406366	0.671875
312	HAL_2015	Halle	2015	K	Within environments	tRBF	0.40	415	0.660299	0	***	0.435994	0.709401
313	HAL_2015	Halle	2015	K	Within environments	tRBF	0.60	415	0.760116	0	***	0.577776	0.582957
314	HAL_2015	Halle	2015	K	Within environments	tRBF	0.80	415	0.790916	0	***	0.625547	0.707456
315	HAL_2015	Halle	2015	K	Within environments	tRBF	0.99	415	0.714356	0	***	0.510304	0.47327
316	HAL_2015	Halle	2015	Mg	Within environments	MLP	0.05	415	-0.00330578	0.946469	ns	1.09282e-05	0.147892
317	HAL_2015	Halle	2015	Mg	Within environments	MLP	0.10	415	0.0301279	0.540512	ns	0.000907689	0.1248
318	HAL_2015	Halle	2015	Mg	Within environments	MLP	0.20	415	0.256857	1.12016e-07	***	0.0659753	0.11123
319	HAL_2015	Halle	2015	Mg	Within environments	MLP	0.40	415	-0.0296206	0.547354	ns	0.000877382	0.100742
320	HAL_2015	Halle	2015	Mg	Within environments	MLP	0.60	415	0.261483	6.47861e-08	***	0.0683732	0.176576
321	HAL_2015	Halle	2015	Mg	Within environments	MLP	0.80	415	0.285427	3.20644e-09	***	0.0814687	0.119689
322	HAL_2015	Halle	2015	Mg	Within environments	MLP	0.99	415	0.256369	1.18601e-07	***	0.065725	0.122184
323	HAL_2015	Halle	2015	Mg	Within environments	PLS	0.05	415	0.298949	5.15311e-10	***	0.0893707	0.999996
324	HAL_2015	Halle	2015	Mg	Within environments	PLS	0.10	415	0.475176	0	***	0.225792	0.971235
325	HAL_2015	Halle	2015	Mg	Within environments	PLS	0.20	415	0.470511	0	***	0.221381	0.836729
326	HAL_2015	Halle	2015	Mg	Within environments	PLS	0.40	415	0.718493	0	***	0.516232	0.738993
327	HAL_2015	Halle	2015	Mg	Within environments	PLS	0.60	415	0.733099	0	***	0.537435	0.531715
328	HAL_2015	Halle	2015	Mg	Within environments	PLS	0.80	415	0.734406	0	***	0.539352	0.672076
329	HAL_2015	Halle	2015	Mg	Within environments	PLS	0.99	415	0.749406	0	***	0.561609	0.661112
330	HAL_2015	Halle	2015	Mg	Within environments	tRBF	0.05	415	-0.16384	0.000807327	***	0.0268435	0.58782
331	HAL_2015	Halle	2015	Mg	Within environments	tRBF	0.10	415	0.219443	6.42138e-06	***	0.0481551	0.397568
332	HAL_2015	Halle	2015	Mg	Within environments	tRBF	0.20	415	0.351666	1.58984e-13	***	0.123669	0.259474
333	HAL_2015	Halle	2015	Mg	Within environments	tRBF	0.40	415	0.426354	0	***	0.181778	0.275014
334	HAL_2015	Halle	2015	Mg	Within environments	tRBF	0.60	415	0.734706	0	***	0.539793	0.505566
335	HAL_2015	Halle	2015	Mg	Within environments	tRBF	0.80	415	0.389863	0	***	0.151993	0.206776
336	HAL_2015	Halle	2015	Mg	Within environments	tRBF	0.99	415	0.912347	0	***	0.832378	0.448673
337	HAL_2015	Halle	2015	Fe	Within environments	MLP	0.05	415	0.0777706	0.113666	ns	0.00604827	0.173655
338	HAL_2015	Halle	2015	Fe	Within environments	MLP	0.10	415	0.042365	0.389335	ns	0.00179479	0.119569
339	HAL_2015	Halle	2015	Fe	Within environments	MLP	0.20	415	0.144027	0.00327627	**	0.0207438	0.10676
340	HAL_2015	Halle	2015	Fe	Within environments	MLP	0.40	415	0.225629	3.44129e-06	***	0.0509086	0.104615
341	HAL_2015	Halle	2015	Fe	Within environments	MLP	0.60	415	0.325173	1.12381e-11	***	0.105737	0.231179
342	HAL_2015	Halle	2015	Fe	Within environments	MLP	0.80	415	0.288423	2.15639e-09	***	0.0831877	0.107307
343	HAL_2015	Halle	2015	Fe	Within environments	MLP	0.99	415	0.268849	2.65014e-08	***	0.0722799	0.116842
344	HAL_2015	Halle	2015	Fe	Within environments	PLS	0.05	415	0.521588	0	***	0.272054	0.999996
345	HAL_2015	Halle	2015	Fe	Within environments	PLS	0.10	415	0.397872	0	***	0.158302	0.972697
346	HAL_2015	Halle	2015	Fe	Within environments	PLS	0.20	415	0.735814	0	***	0.541422	0.866321
347	HAL_2015	Halle	2015	Fe	Within environments	PLS	0.40	415	0.752306	0	***	0.565964	0.772446
348	HAL_2015	Halle	2015	Fe	Within environments	PLS	0.60	415	0.776272	0	***	0.602598	0.605608
349	HAL_2015	Halle	2015	Fe	Within environments	PLS	0.80	415	0.796388	0	***	0.634234	0.72137
350	HAL_2015	Halle	2015	Fe	Within environments	PLS	0.99	415	0.793967	0	***	0.630384	0.710814
351	HAL_2015	Halle	2015	Fe	Within environments	tRBF	0.05	415	0.0991663	0.0434813	*	0.00983396	0.842286
352	HAL_2015	Halle	2015	Fe	Within environments	tRBF	0.10	415	0.574017	0	***	0.329496	0.753679
353	HAL_2015	Halle	2015	Fe	Within environments	tRBF	0.20	415	0.659906	0	***	0.435476	0.671439
354	HAL_2015	Halle	2015	Fe	Within environments	tRBF	0.40	415	0.727052	0	***	0.528605	0.749303
355	HAL_2015	Halle	2015	Fe	Within environments	tRBF	0.60	415	0.776882	0	***	0.603545	0.573727
356	HAL_2015	Halle	2015	Fe	Within environments	tRBF	0.80	415	0.785658	0	***	0.617258	0.719061
357	HAL_2015	Halle	2015	Fe	Within environments	tRBF	0.99	415	0.901206	0	***	0.812172	0.660469
358	HAL_2015	Halle	2015	Zn	Within environments	MLP	0.05	415	0.091673	0.0620667	ns	0.00840395	0.173268
359	HAL_2015	Halle	2015	Zn	Within environments	MLP	0.10	415	0.0543662	0.269159	ns	0.00295569	0.132426
360	HAL_2015	Halle	2015	Zn	Within environments	MLP	0.20	415	0.213978	1.09789e-05	***	0.0457864	0.0927493
361	HAL_2015	Halle	2015	Zn	Within environments	MLP	0.40	415	0.317985	3.32965e-11	***	0.101114	0.103671
362	HAL_2015	Halle	2015	Zn	Within environments	MLP	0.60	415	0.4241	0	***	0.17986	0.139642
363	HAL_2015	Halle	2015	Zn	Within environments	MLP	0.80	415	0.170818	0.00047398	***	0.0291787	0.128248
364	HAL_2015	Halle	2015	Zn	Within environments	MLP	0.99	415	0.298443	5.52746e-10	***	0.0890685	0.151154
365	HAL_2015	Halle	2015	Zn	Within environments	PLS	0.05	415	0.201178	3.65568e-05	***	0.0404726	0.999995
366	HAL_2015	Halle	2015	Zn	Within environments	PLS	0.10	415	0.30846	1.34397e-10	***	0.0951474	0.968657
367	HAL_2015	Halle	2015	Zn	Within environments	PLS	0.20	415	0.569844	0	***	0.324722	0.841713
368	HAL_2015	Halle	2015	Zn	Within environments	PLS	0.40	415	0.673463	0	***	0.453552	0.720383
369	HAL_2015	Halle	2015	Zn	Within environments	PLS	0.60	415	0.703616	0	***	0.495076	0.523004
370	HAL_2015	Halle	2015	Zn	Within environments	PLS	0.80	415	0.729519	0	***	0.532198	0.655607
371	HAL_2015	Halle	2015	Zn	Within environments	PLS	0.99	415	0.73725	0	***	0.543537	0.641528
372	HAL_2015	Halle	2015	Zn	Within environments	tRBF	0.05	415	-0.0223176	0.650311	ns	0.000498076	0.769675
373	HAL_2015	Halle	2015	Zn	Within environments	tRBF	0.10	415	0.362875	2.30926e-14	***	0.131678	0.583877
374	HAL_2015	Halle	2015	Zn	Within environments	tRBF	0.20	415	0.524015	0	***	0.274591	0.559605
375	HAL_2015	Halle	2015	Zn	Within environments	tRBF	0.40	415	0.573861	0	***	0.329316	0.550546
376	HAL_2015	Halle	2015	Zn	Within environments	tRBF	0.60	415	0.662973	0	***	0.439533	0.47274
377	HAL_2015	Halle	2015	Zn	Within environments	tRBF	0.80	415	0.676099	0	***	0.45711	0.552944
378	HAL_2015	Halle	2015	Zn	Within environments	tRBF	0.99	415	0.784637	0	***	0.615654	0.653047
379	HAL_2016	Halle	2016	N	Within environments	MLP	0.05	414	-0.127214	0.00956582	**	0.0161835	0.195332
380	HAL_2016	Halle	2016	N	Within environments	MLP	0.10	414	-0.289922	1.84628e-09	***	0.0840548	0.150168
381	HAL_2016	Halle	2016	N	Within environments	MLP	0.20	414	0.262745	5.77845e-08	***	0.069035	0.185064
382	HAL_2016	Halle	2016	N	Within environments	MLP	0.40	414	0.146145	0.00287653	**	0.0213583	0.205567
383	HAL_2016	Halle	2016	N	Within environments	MLP	0.60	414	0.56825	0	***	0.322908	0.409778
384	HAL_2016	Halle	2016	N	Within environments	MLP	0.80	414	0.369714	7.54952e-15	***	0.136688	0.24164
385	HAL_2016	Halle	2016	N	Within environments	MLP	0.99	414	0.503396	0	***	0.253407	0.278693
386	HAL_2016	Halle	2016	N	Within environments	PLS	0.05	414	0.795506	0	***	0.63283	1
387	HAL_2016	Halle	2016	N	Within environments	PLS	0.10	414	0.861307	0	***	0.74185	0.995227
388	HAL_2016	Halle	2016	N	Within environments	PLS	0.20	414	0.859904	0	***	0.739435	0.974517
389	HAL_2016	Halle	2016	N	Within environments	PLS	0.40	414	0.953182	0	***	0.908556	0.954483
390	HAL_2016	Halle	2016	N	Within environments	PLS	0.60	414	0.954621	0	***	0.911302	0.910675
391	HAL_2016	Halle	2016	N	Within environments	PLS	0.80	414	0.956256	0	***	0.914425	0.941025
392	HAL_2016	Halle	2016	N	Within environments	PLS	0.99	414	0.958305	0	***	0.918349	0.938801
393	HAL_2016	Halle	2016	N	Within environments	tRBF	0.05	414	0.649594	0	***	0.421973	0.745339
394	HAL_2016	Halle	2016	N	Within environments	tRBF	0.10	414	0.842875	0	***	0.710438	0.664311
395	HAL_2016	Halle	2016	N	Within environments	tRBF	0.20	414	0.691349	0	***	0.477963	0.623425
396	HAL_2016	Halle	2016	N	Within environments	tRBF	0.40	414	0.7417	0	***	0.550118	0.62187
397	HAL_2016	Halle	2016	N	Within environments	tRBF	0.60	414	0.958657	0	***	0.919023	0.91584
398	HAL_2016	Halle	2016	N	Within environments	tRBF	0.80	414	0.769338	0	***	0.591881	0.602201
399	HAL_2016	Halle	2016	N	Within environments	tRBF	0.99	414	0.901891	0	***	0.813407	0.610156
400	HAL_2016	Halle	2016	P	Within environments	MLP	0.05	414	0.345205	4.97602e-13	***	0.119166	0.239333
401	HAL_2016	Halle	2016	P	Within environments	MLP	0.10	414	0.349222	2.56017e-13	***	0.121956	0.240777
402	HAL_2016	Halle	2016	P	Within environments	MLP	0.20	414	0.415035	0	***	0.172254	0.21301
403	HAL_2016	Halle	2016	P	Within environments	MLP	0.40	414	0.449932	0	***	0.202439	0.201342
404	HAL_2016	Halle	2016	P	Within environments	MLP	0.60	414	0.453364	0	***	0.205539	0.211412
405	HAL_2016	Halle	2016	P	Within environments	MLP	0.80	414	0.432366	0	***	0.18694	0.217802
406	HAL_2016	Halle	2016	P	Within environments	MLP	0.99	414	0.434743	0	***	0.189002	0.231758
407	HAL_2016	Halle	2016	P	Within environments	PLS	0.05	414	0.412987	0	***	0.170558	0.999997
408	HAL_2016	Halle	2016	P	Within environments	PLS	0.10	414	0.410982	0	***	0.168906	0.979116
409	HAL_2016	Halle	2016	P	Within environments	PLS	0.20	414	0.581708	0	***	0.338384	0.881271
410	HAL_2016	Halle	2016	P	Within environments	PLS	0.40	414	0.751636	0	***	0.564957	0.791885
411	HAL_2016	Halle	2016	P	Within environments	PLS	0.60	414	0.784852	0	***	0.615992	0.594952
412	HAL_2016	Halle	2016	P	Within environments	PLS	0.80	414	0.781435	0	***	0.61064	0.73999
413	HAL_2016	Halle	2016	P	Within environments	PLS	0.99	414	0.791821	0	***	0.62698	0.727885
414	HAL_2016	Halle	2016	P	Within environments	tRBF	0.05	414	0.197659	5.12974e-05	***	0.0390692	0.822901
415	HAL_2016	Halle	2016	P	Within environments	tRBF	0.10	414	0.518035	0	***	0.268361	0.629053
416	HAL_2016	Halle	2016	P	Within environments	tRBF	0.20	414	0.534374	0	***	0.285556	0.520196
417	HAL_2016	Halle	2016	P	Within environments	tRBF	0.40	414	0.71705	0	***	0.51416	0.466301
418	HAL_2016	Halle	2016	P	Within environments	tRBF	0.60	414	0.658619	0	***	0.433779	0.446298
419	HAL_2016	Halle	2016	P	Within environments	tRBF	0.80	414	0.581037	0	***	0.337604	0.356564
420	HAL_2016	Halle	2016	P	Within environments	tRBF	0.99	414	0.901243	0	***	0.812239	0.527945
421	HAL_2016	Halle	2016	K	Within environments	MLP	0.05	414	0.139887	0.00434857	**	0.0195683	0.226123
422	HAL_2016	Halle	2016	K	Within environments	MLP	0.10	414	0.182558	0.000187934	***	0.0333274	0.230263
423	HAL_2016	Halle	2016	K	Within environments	MLP	0.20	414	0.303562	2.83864e-10	***	0.0921499	0.189751
424	HAL_2016	Halle	2016	K	Within environments	MLP	0.40	414	0.44967	0	***	0.202203	0.209777
425	HAL_2016	Halle	2016	K	Within environments	MLP	0.60	414	0.604899	0	***	0.365902	0.343578
426	HAL_2016	Halle	2016	K	Within environments	MLP	0.80	414	0.565254	0	***	0.319512	0.287873
427	HAL_2016	Halle	2016	K	Within environments	MLP	0.99	414	0.512975	0	***	0.263143	0.306584
428	HAL_2016	Halle	2016	K	Within environments	PLS	0.05	414	0.342528	7.70717e-13	***	0.117325	0.999997
429	HAL_2016	Halle	2016	K	Within environments	PLS	0.10	414	0.648918	0	***	0.421094	0.980314
430	HAL_2016	Halle	2016	K	Within environments	PLS	0.20	414	0.696653	0	***	0.485325	0.893406
431	HAL_2016	Halle	2016	K	Within environments	PLS	0.40	414	0.75707	0	***	0.573156	0.803765
432	HAL_2016	Halle	2016	K	Within environments	PLS	0.60	414	0.783651	0	***	0.614108	0.627006
433	HAL_2016	Halle	2016	K	Within environments	PLS	0.80	414	0.79687	0	***	0.635001	0.749645
434	HAL_2016	Halle	2016	K	Within environments	PLS	0.99	414	0.806652	0	***	0.650687	0.737786
435	HAL_2016	Halle	2016	K	Within environments	tRBF	0.05	414	0.375367	2.66454e-15	***	0.1409	0.874046
436	HAL_2016	Halle	2016	K	Within environments	tRBF	0.10	414	0.539904	0	***	0.291496	0.744316
437	HAL_2016	Halle	2016	K	Within environments	tRBF	0.20	414	0.680578	0	***	0.463186	0.627125
438	HAL_2016	Halle	2016	K	Within environments	tRBF	0.40	414	0.729455	0	***	0.532105	0.682498
439	HAL_2016	Halle	2016	K	Within environments	tRBF	0.60	414	0.752506	0	***	0.566265	0.588869
440	HAL_2016	Halle	2016	K	Within environments	tRBF	0.80	414	0.794214	0	***	0.630775	0.721263
441	HAL_2016	Halle	2016	K	Within environments	tRBF	0.99	414	0.962023	0	***	0.925488	0.738626
442	HAL_2016	Halle	2016	Mg	Within environments	MLP	0.05	414	0.112797	0.0217058	*	0.0127232	0.238533
443	HAL_2016	Halle	2016	Mg	Within environments	MLP	0.10	414	0.15245	0.00186636	**	0.0232409	0.15132
444	HAL_2016	Halle	2016	Mg	Within environments	MLP	0.20	414	0.243407	5.35258e-07	***	0.059247	0.141027
445	HAL_2016	Halle	2016	Mg	Within environments	MLP	0.40	414	0.347724	3.28182e-13	***	0.120912	0.154466
446	HAL_2016	Halle	2016	Mg	Within environments	MLP	0.60	414	0.546284	0	***	0.298426	0.227048
447	HAL_2016	Halle	2016	Mg	Within environments	MLP	0.80	414	0.415881	0	***	0.172957	0.200422
448	HAL_2016	Halle	2016	Mg	Within environments	MLP	0.99	414	0.393136	0	***	0.154556	0.206253
449	HAL_2016	Halle	2016	Mg	Within environments	PLS	0.05	414	0.492933	0	***	0.242983	0.999999
450	HAL_2016	Halle	2016	Mg	Within environments	PLS	0.10	414	0.566564	0	***	0.320995	0.978679
451	HAL_2016	Halle	2016	Mg	Within environments	PLS	0.20	414	0.505479	0	***	0.255509	0.88748
452	HAL_2016	Halle	2016	Mg	Within environments	PLS	0.40	414	0.715314	0	***	0.511674	0.79819
453	HAL_2016	Halle	2016	Mg	Within environments	PLS	0.60	414	0.779837	0	***	0.608146	0.598418
454	HAL_2016	Halle	2016	Mg	Within environments	PLS	0.80	414	0.785866	0	***	0.617585	0.742223
455	HAL_2016	Halle	2016	Mg	Within environments	PLS	0.99	414	0.796132	0	***	0.633826	0.728849
456	HAL_2016	Halle	2016	Mg	Within environments	tRBF	0.05	414	0.275526	1.19901e-08	***	0.0759145	0.522929
457	HAL_2016	Halle	2016	Mg	Within environments	tRBF	0.10	414	0.469599	0	***	0.220523	0.36345
458	HAL_2016	Halle	2016	Mg	Within environments	tRBF	0.20	414	0.485339	0	***	0.235554	0.280884
459	HAL_2016	Halle	2016	Mg	Within environments	tRBF	0.40	414	0.456343	0	***	0.208249	0.24622
460	HAL_2016	Halle	2016	Mg	Within environments	tRBF	0.60	414	0.793519	0	***	0.629672	0.6156
461	HAL_2016	Halle	2016	Mg	Within environments	tRBF	0.80	414	0.492973	0	***	0.243023	0.248493
462	HAL_2016	Halle	2016	Mg	Within environments	tRBF	0.99	414	0.802348	0	***	0.643763	0.330982
463	HAL_2016	Halle	2016	Fe	Within environments	MLP	0.05	414	-0.221815	5.2013e-06	***	0.0492018	0.204891
464	HAL_2016	Halle	2016	Fe	Within environments	MLP	0.10	414	0.197987	4.98153e-05	***	0.039199	0.120826
465	HAL_2016	Halle	2016	Fe	Within environments	MLP	0.20	414	0.197861	5.03792e-05	***	0.0391492	0.122024
466	HAL_2016	Halle	2016	Fe	Within environments	MLP	0.40	414	0.245332	4.32388e-07	***	0.0601877	0.110608
467	HAL_2016	Halle	2016	Fe	Within environments	MLP	0.60	414	0.320748	2.32605e-11	***	0.102879	0.149855
468	HAL_2016	Halle	2016	Fe	Within environments	MLP	0.80	414	0.23511	1.31621e-06	***	0.0552767	0.119379
469	HAL_2016	Halle	2016	Fe	Within environments	MLP	0.99	414	0.339255	1.30851e-12	***	0.115094	0.12399
470	HAL_2016	Halle	2016	Fe	Within environments	PLS	0.05	414	0.187999	0.000119079	***	0.0353437	0.999998
471	HAL_2016	Halle	2016	Fe	Within environments	PLS	0.10	414	0.219313	6.67413e-06	***	0.0480984	0.97927
472	HAL_2016	Halle	2016	Fe	Within environments	PLS	0.20	414	0.397489	0	***	0.157998	0.881882
473	HAL_2016	Halle	2016	Fe	Within environments	PLS	0.40	414	0.761263	0	***	0.579521	0.786883
474	HAL_2016	Halle	2016	Fe	Within environments	PLS	0.60	414	0.789502	0	***	0.623313	0.614753
475	HAL_2016	Halle	2016	Fe	Within environments	PLS	0.80	414	0.793827	0	***	0.630161	0.734818
476	HAL_2016	Halle	2016	Fe	Within environments	PLS	0.99	414	0.796542	0	***	0.634479	0.719481
477	HAL_2016	Halle	2016	Fe	Within environments	tRBF	0.05	414	0.0410234	0.405111	ns	0.00168292	0.90032
478	HAL_2016	Halle	2016	Fe	Within environments	tRBF	0.10	414	0.557182	0	***	0.310452	0.724099
479	HAL_2016	Halle	2016	Fe	Within environments	tRBF	0.20	414	0.49896	0	***	0.248961	0.672343
480	HAL_2016	Halle	2016	Fe	Within environments	tRBF	0.40	414	0.774496	0	***	0.599843	0.752897
481	HAL_2016	Halle	2016	Fe	Within environments	tRBF	0.60	414	0.775016	0	***	0.60065	0.604918
482	HAL_2016	Halle	2016	Fe	Within environments	tRBF	0.80	414	0.795557	0	***	0.632911	0.738196
483	HAL_2016	Halle	2016	Fe	Within environments	tRBF	0.99	414	0.903359	0	***	0.816057	0.721414
484	HAL_2016	Halle	2016	Zn	Within environments	MLP	0.05	414	-0.105708	0.0315265	*	0.0111742	0.21879
485	HAL_2016	Halle	2016	Zn	Within environments	MLP	0.10	414	0.31516	5.34057e-11	***	0.099326	0.175186
486	HAL_2016	Halle	2016	Zn	Within environments	MLP	0.20	414	0.316421	4.43414e-11	***	0.100122	0.153299
487	HAL_2016	Halle	2016	Zn	Within environments	MLP	0.40	414	0.325675	1.10181e-11	***	0.106064	0.148491
488	HAL_2016	Halle	2016	Zn	Within environments	MLP	0.60	414	0.394426	0	***	0.155572	0.190055
489	HAL_2016	Halle	2016	Zn	Within environments	MLP	0.80	414	0.39628	0	***	0.157038	0.167626
490	HAL_2016	Halle	2016	Zn	Within environments	MLP	0.99	414	0.396309	0	***	0.157061	0.182365
491	HAL_2016	Halle	2016	Zn	Within environments	PLS	0.05	414	0.370889	5.9952e-15	***	0.137559	0.999997
492	HAL_2016	Halle	2016	Zn	Within environments	PLS	0.10	414	0.536973	0	***	0.28834	0.980597
493	HAL_2016	Halle	2016	Zn	Within environments	PLS	0.20	414	0.735972	0	***	0.541655	0.896482
494	HAL_2016	Halle	2016	Zn	Within environments	PLS	0.40	414	0.777556	0	***	0.604593	0.810879
495	HAL_2016	Halle	2016	Zn	Within environments	PLS	0.60	414	0.787811	0	***	0.620647	0.645925
496	HAL_2016	Halle	2016	Zn	Within environments	PLS	0.80	414	0.812562	0	***	0.660257	0.761952
497	HAL_2016	Halle	2016	Zn	Within environments	PLS	0.99	414	0.816838	0	***	0.667225	0.750056
498	HAL_2016	Halle	2016	Zn	Within environments	tRBF	0.05	414	0.169352	0.000539369	***	0.0286799	0.804169
499	HAL_2016	Halle	2016	Zn	Within environments	tRBF	0.10	414	0.365916	1.46549e-14	***	0.133895	0.678365
500	HAL_2016	Halle	2016	Zn	Within environments	tRBF	0.20	414	0.59666	0	***	0.356003	0.627059
501	HAL_2016	Halle	2016	Zn	Within environments	tRBF	0.40	414	0.632151	0	***	0.399615	0.681589
502	HAL_2016	Halle	2016	Zn	Within environments	tRBF	0.60	414	0.807928	0	***	0.652748	0.661071
503	HAL_2016	Halle	2016	Zn	Within environments	tRBF	0.80	414	0.743844	0	***	0.553303	0.684248
504	HAL_2016	Halle	2016	Zn	Within environments	tRBF	0.99	414	0.856746	0	***	0.734014	0.655571
505	DUN_1516	Dundee	Across	N	Across years	MLP	0.05	752	0.894729	0	***	0.800539	0.981326
506	DUN_1516	Dundee	Across	N	Across years	MLP	0.10	752	0.937762	0	***	0.879397	0.958022
507	DUN_1516	Dundee	Across	N	Across years	MLP	0.20	752	0.907805	0	***	0.824111	0.874867
508	DUN_1516	Dundee	Across	N	Across years	MLP	0.40	752	0.933185	0	***	0.870835	0.902787
509	DUN_1516	Dundee	Across	N	Across years	MLP	0.60	752	0.957661	0	***	0.917115	0.916653
510	DUN_1516	Dundee	Across	N	Across years	MLP	0.80	752	0.961491	0	***	0.924466	0.94901
511	DUN_1516	Dundee	Across	N	Across years	MLP	0.99	752	0.768128	0	***	0.590021	0.645505
512	DUN_1516	Dundee	Across	N	Across years	PLS	0.05	752	0.911154	0	***	0.830202	0.995159
513	DUN_1516	Dundee	Across	N	Across years	PLS	0.10	752	0.936646	0	***	0.877307	0.975004
514	DUN_1516	Dundee	Across	N	Across years	PLS	0.20	752	0.960544	0	***	0.922645	0.957451
515	DUN_1516	Dundee	Across	N	Across years	PLS	0.40	752	0.961032	0	***	0.923583	0.944185
516	DUN_1516	Dundee	Across	N	Across years	PLS	0.60	752	0.963322	0	***	0.927989	0.924878
517	DUN_1516	Dundee	Across	N	Across years	PLS	0.80	752	0.96239	0	***	0.926194	0.940403
518	DUN_1516	Dundee	Across	N	Across years	PLS	0.99	752	0.963885	0	***	0.929074	0.938728
519	DUN_1516	Dundee	Across	N	Across years	tRBF	0.05	752	0.887261	0	***	0.787232	0.952857
520	DUN_1516	Dundee	Across	N	Across years	tRBF	0.10	752	0.829834	0	***	0.688624	0.949015
521	DUN_1516	Dundee	Across	N	Across years	tRBF	0.20	752	0.9489	0	***	0.900412	0.962339
522	DUN_1516	Dundee	Across	N	Across years	tRBF	0.40	752	0.962996	0	***	0.927361	0.953843
523	DUN_1516	Dundee	Across	N	Across years	tRBF	0.60	752	0.963071	0	***	0.927506	0.928991
524	DUN_1516	Dundee	Across	N	Across years	tRBF	0.80	752	0.96545	0	***	0.932093	0.94941
525	DUN_1516	Dundee	Across	N	Across years	tRBF	0.99	752	0.982513	0	***	0.965332	0.896827
526	DUN_1516	Dundee	Across	P	Across years	MLP	0.05	755	0.621624	0	***	0.386416	0.988869
527	DUN_1516	Dundee	Across	P	Across years	MLP	0.10	755	0.721322	0	***	0.520305	0.920035
528	DUN_1516	Dundee	Across	P	Across years	MLP	0.20	755	0.848236	0	***	0.719504	0.923312
529	DUN_1516	Dundee	Across	P	Across years	MLP	0.40	755	0.877329	0	***	0.769707	0.899939
530	DUN_1516	Dundee	Across	P	Across years	MLP	0.60	755	0.865401	0	***	0.748918	0.751158
531	DUN_1516	Dundee	Across	P	Across years	MLP	0.80	755	0.758822	0	***	0.57581	0.582126
532	DUN_1516	Dundee	Across	P	Across years	MLP	0.99	755	0.764368	0	***	0.584258	0.596485
533	DUN_1516	Dundee	Across	P	Across years	PLS	0.05	755	0.627596	0	***	0.393876	0.988261
534	DUN_1516	Dundee	Across	P	Across years	PLS	0.10	755	0.782732	0	***	0.612669	0.929614
535	DUN_1516	Dundee	Across	P	Across years	PLS	0.20	755	0.856674	0	***	0.73389	0.872802
536	DUN_1516	Dundee	Across	P	Across years	PLS	0.40	755	0.867482	0	***	0.752525	0.833404
537	DUN_1516	Dundee	Across	P	Across years	PLS	0.60	755	0.882054	0	***	0.778019	0.771419
538	DUN_1516	Dundee	Across	P	Across years	PLS	0.80	755	0.883715	0	***	0.780952	0.815252
539	DUN_1516	Dundee	Across	P	Across years	PLS	0.99	755	0.883962	0	***	0.781388	0.811242
540	DUN_1516	Dundee	Across	P	Across years	tRBF	0.05	755	0.737765	0	***	0.544297	0.878778
541	DUN_1516	Dundee	Across	P	Across years	tRBF	0.10	755	0.821816	0	***	0.675382	0.849755
542	DUN_1516	Dundee	Across	P	Across years	tRBF	0.20	755	0.838235	0	***	0.702638	0.817284
543	DUN_1516	Dundee	Across	P	Across years	tRBF	0.40	755	0.874876	0	***	0.765408	0.830829
544	DUN_1516	Dundee	Across	P	Across years	tRBF	0.60	755	0.890295	0	***	0.792625	0.792725
545	DUN_1516	Dundee	Across	P	Across years	tRBF	0.80	755	0.894994	0	***	0.801015	0.843241
546	DUN_1516	Dundee	Across	P	Across years	tRBF	0.99	755	0.943589	0	***	0.890361	0.76705
547	DUN_1516	Dundee	Across	K	Across years	MLP	0.05	755	0.459707	0	***	0.211331	0.94817
548	DUN_1516	Dundee	Across	K	Across years	MLP	0.10	755	0.263798	1.74083e-13	***	0.0695893	0.938899
549	DUN_1516	Dundee	Across	K	Across years	MLP	0.20	755	0.495957	0	***	0.245974	0.893783
550	DUN_1516	Dundee	Across	K	Across years	MLP	0.40	755	0.450565	0	***	0.203009	0.270276
551	DUN_1516	Dundee	Across	K	Across years	MLP	0.60	755	0.650073	0	***	0.422595	0.43295
552	DUN_1516	Dundee	Across	K	Across years	MLP	0.80	755	0.658781	0	***	0.433993	0.790705
553	DUN_1516	Dundee	Across	K	Across years	MLP	0.99	755	0.529484	0	***	0.280354	0.298553
554	DUN_1516	Dundee	Across	K	Across years	PLS	0.05	755	0.403603	0	***	0.162896	0.974852
555	DUN_1516	Dundee	Across	K	Across years	PLS	0.10	755	0.486432	0	***	0.236616	0.829615
556	DUN_1516	Dundee	Across	K	Across years	PLS	0.20	755	0.565248	0	***	0.319505	0.698342
557	DUN_1516	Dundee	Across	K	Across years	PLS	0.40	755	0.638874	0	***	0.40816	0.604712
558	DUN_1516	Dundee	Across	K	Across years	PLS	0.60	755	0.664706	0	***	0.441833	0.444545
559	DUN_1516	Dundee	Across	K	Across years	PLS	0.80	755	0.666294	0	***	0.443948	0.553045
560	DUN_1516	Dundee	Across	K	Across years	PLS	0.99	755	0.682805	0	***	0.466222	0.545016
561	DUN_1516	Dundee	Across	K	Across years	tRBF	0.05	755	0.464582	0	***	0.215836	0.720243
562	DUN_1516	Dundee	Across	K	Across years	tRBF	0.10	755	0.478571	0	***	0.22903	0.551506
563	DUN_1516	Dundee	Across	K	Across years	tRBF	0.20	755	0.556169	0	***	0.309324	0.552847
564	DUN_1516	Dundee	Across	K	Across years	tRBF	0.40	755	0.652834	0	***	0.426192	0.533863
565	DUN_1516	Dundee	Across	K	Across years	tRBF	0.60	755	0.669638	0	***	0.448415	0.450106
566	DUN_1516	Dundee	Across	K	Across years	tRBF	0.80	755	0.705732	0	***	0.498058	0.581081
567	DUN_1516	Dundee	Across	K	Across years	tRBF	0.99	755	0.873978	0	***	0.763838	0.495458
568	DUN_1516	Dundee	Across	Mg	Across years	MLP	0.05	755	0.66774	0	***	0.445876	0.9124
569	DUN_1516	Dundee	Across	Mg	Across years	MLP	0.10	755	0.725387	0	***	0.526187	0.9536
570	DUN_1516	Dundee	Across	Mg	Across years	MLP	0.20	755	0.786587	0	***	0.61872	0.768846
571	DUN_1516	Dundee	Across	Mg	Across years	MLP	0.40	755	0.768845	0	***	0.591122	0.723303
572	DUN_1516	Dundee	Across	Mg	Across years	MLP	0.60	755	0.795756	0	***	0.633227	0.670803
573	DUN_1516	Dundee	Across	Mg	Across years	MLP	0.80	755	0.830259	0	***	0.689331	0.785593
574	DUN_1516	Dundee	Across	Mg	Across years	MLP	0.99	755	0.680723	0	***	0.463384	0.507557
575	DUN_1516	Dundee	Across	Mg	Across years	PLS	0.05	755	0.47063	0	***	0.221492	0.984976
576	DUN_1516	Dundee	Across	Mg	Across years	PLS	0.10	755	0.583912	0	***	0.340953	0.906133
577	DUN_1516	Dundee	Across	Mg	Across years	PLS	0.20	755	0.740263	0	***	0.547989	0.835724
578	DUN_1516	Dundee	Across	Mg	Across years	PLS	0.40	755	0.837581	0	***	0.701542	0.785016
579	DUN_1516	Dundee	Across	Mg	Across years	PLS	0.60	755	0.84087	0	***	0.707063	0.703539
580	DUN_1516	Dundee	Across	Mg	Across years	PLS	0.80	755	0.845097	0	***	0.714189	0.759862
581	DUN_1516	Dundee	Across	Mg	Across years	PLS	0.99	755	0.847291	0	***	0.717903	0.754764
582	DUN_1516	Dundee	Across	Mg	Across years	tRBF	0.05	755	0.638397	0	***	0.407551	0.857152
583	DUN_1516	Dundee	Across	Mg	Across years	tRBF	0.10	755	0.737903	0	***	0.544501	0.777223
584	DUN_1516	Dundee	Across	Mg	Across years	tRBF	0.20	755	0.807005	0	***	0.651258	0.773697
585	DUN_1516	Dundee	Across	Mg	Across years	tRBF	0.40	755	0.832705	0	***	0.693398	0.799283
586	DUN_1516	Dundee	Across	Mg	Across years	tRBF	0.60	755	0.845141	0	***	0.714264	0.715471
587	DUN_1516	Dundee	Across	Mg	Across years	tRBF	0.80	755	0.852045	0	***	0.72598	0.781116
588	DUN_1516	Dundee	Across	Mg	Across years	tRBF	0.99	755	0.922669	0	***	0.851318	0.68844
589	DUN_1516	Dundee	Across	Fe	Across years	MLP	0.05	756	0.380318	0	***	0.144642	0.918597
590	DUN_1516	Dundee	Across	Fe	Across years	MLP	0.10	756	0.397094	0	***	0.157684	0.917203
591	DUN_1516	Dundee	Across	Fe	Across years	MLP	0.20	756	0.528636	0	***	0.279456	0.83045
592	DUN_1516	Dundee	Across	Fe	Across years	MLP	0.40	756	0.63689	0	***	0.405629	0.619356
593	DUN_1516	Dundee	Across	Fe	Across years	MLP	0.60	756	0.631849	0	***	0.399234	0.43641
594	DUN_1516	Dundee	Across	Fe	Across years	MLP	0.80	756	0.588393	0	***	0.346207	0.687031
595	DUN_1516	Dundee	Across	Fe	Across years	MLP	0.99	756	0.506883	0	***	0.25693	0.295269
596	DUN_1516	Dundee	Across	Fe	Across years	PLS	0.05	756	0.494498	0	***	0.244528	0.977009
597	DUN_1516	Dundee	Across	Fe	Across years	PLS	0.10	756	0.531709	0	***	0.282714	0.847937
598	DUN_1516	Dundee	Across	Fe	Across years	PLS	0.20	756	0.624189	0	***	0.389612	0.701766
599	DUN_1516	Dundee	Across	Fe	Across years	PLS	0.40	756	0.683173	0	***	0.466725	0.620845
600	DUN_1516	Dundee	Across	Fe	Across years	PLS	0.60	756	0.696162	0	***	0.484641	0.474228
601	DUN_1516	Dundee	Across	Fe	Across years	PLS	0.80	756	0.700767	0	***	0.491075	0.568933
602	DUN_1516	Dundee	Across	Fe	Across years	PLS	0.99	756	0.705415	0	***	0.49761	0.557503
603	DUN_1516	Dundee	Across	Fe	Across years	tRBF	0.05	756	0.186711	2.33149e-07	***	0.0348611	0.718702
604	DUN_1516	Dundee	Across	Fe	Across years	tRBF	0.10	756	0.509607	0	***	0.259699	0.598563
605	DUN_1516	Dundee	Across	Fe	Across years	tRBF	0.20	756	0.626434	0	***	0.392419	0.586532
606	DUN_1516	Dundee	Across	Fe	Across years	tRBF	0.40	756	0.571147	0	***	0.326209	0.518038
607	DUN_1516	Dundee	Across	Fe	Across years	tRBF	0.60	756	0.68529	0	***	0.469622	0.470086
608	DUN_1516	Dundee	Across	Fe	Across years	tRBF	0.80	756	0.705093	0	***	0.497156	0.580985
609	DUN_1516	Dundee	Across	Fe	Across years	tRBF	0.99	756	0.737849	0	***	0.544421	0.350159
610	DUN_1516	Dundee	Across	Zn	Across years	MLP	0.05	756	0.48811	0	***	0.238251	0.971396
611	DUN_1516	Dundee	Across	Zn	Across years	MLP	0.10	756	0.709564	0	***	0.503481	0.959005
612	DUN_1516	Dundee	Across	Zn	Across years	MLP	0.20	756	0.749415	0	***	0.561622	0.929447
613	DUN_1516	Dundee	Across	Zn	Across years	MLP	0.40	756	0.794224	0	***	0.630791	0.925665
614	DUN_1516	Dundee	Across	Zn	Across years	MLP	0.60	756	0.781225	0	***	0.610312	0.647321
615	DUN_1516	Dundee	Across	Zn	Across years	MLP	0.80	756	0.855038	0	***	0.73109	0.848754
616	DUN_1516	Dundee	Across	Zn	Across years	MLP	0.99	756	0.657726	0	***	0.432603	0.498724
617	DUN_1516	Dundee	Across	Zn	Across years	PLS	0.05	756	0.661737	0	***	0.437895	0.983459
618	DUN_1516	Dundee	Across	Zn	Across years	PLS	0.10	756	0.756888	0	***	0.57288	0.904322
619	DUN_1516	Dundee	Across	Zn	Across years	PLS	0.20	756	0.790837	0	***	0.625423	0.824026
620	DUN_1516	Dundee	Across	Zn	Across years	PLS	0.40	756	0.830481	0	***	0.689699	0.778319
621	DUN_1516	Dundee	Across	Zn	Across years	PLS	0.60	756	0.836736	0	***	0.700127	0.70532
622	DUN_1516	Dundee	Across	Zn	Across years	PLS	0.80	756	0.842866	0	***	0.710422	0.753502
623	DUN_1516	Dundee	Across	Zn	Across years	PLS	0.99	756	0.847222	0	***	0.717785	0.750081
624	DUN_1516	Dundee	Across	Zn	Across years	tRBF	0.05	756	0.600278	0	***	0.360334	0.819797
625	DUN_1516	Dundee	Across	Zn	Across years	tRBF	0.10	756	0.725363	0	***	0.526151	0.761755
626	DUN_1516	Dundee	Across	Zn	Across years	tRBF	0.20	756	0.787197	0	***	0.61968	0.730119
627	DUN_1516	Dundee	Across	Zn	Across years	tRBF	0.40	756	0.715173	0	***	0.511472	0.563507
628	DUN_1516	Dundee	Across	Zn	Across years	tRBF	0.60	756	0.837325	0	***	0.701114	0.701917
629	DUN_1516	Dundee	Across	Zn	Across years	tRBF	0.80	756	0.801924	0	***	0.643083	0.769754
630	DUN_1516	Dundee	Across	Zn	Across years	tRBF	0.99	756	0.926968	0	***	0.85927	0.714661
631	HAL_1516	Halle	Across	N	Across years	MLP	0.05	829	0.768772	0	***	0.59101	0.986797
632	HAL_1516	Halle	Across	N	Across years	MLP	0.10	829	0.685189	0	***	0.469484	0.938252
633	HAL_1516	Halle	Across	N	Across years	MLP	0.20	829	0.914196	0	***	0.835754	0.950186
634	HAL_1516	Halle	Across	N	Across years	MLP	0.40	829	0.93638	0	***	0.876807	0.920605
635	HAL_1516	Halle	Across	N	Across years	MLP	0.60	829	0.9411	0	***	0.885669	0.871297
636	HAL_1516	Halle	Across	N	Across years	MLP	0.80	829	0.931773	0	***	0.868201	0.937273
637	HAL_1516	Halle	Across	N	Across years	MLP	0.99	829	0.792814	0	***	0.628554	0.658928
638	HAL_1516	Halle	Across	N	Across years	PLS	0.05	829	0.811034	0	***	0.657777	0.990187
639	HAL_1516	Halle	Across	N	Across years	PLS	0.10	829	0.860522	0	***	0.740499	0.957304
640	HAL_1516	Halle	Across	N	Across years	PLS	0.20	829	0.927879	0	***	0.860959	0.927458
641	HAL_1516	Halle	Across	N	Across years	PLS	0.40	829	0.933266	0	***	0.870986	0.911958
642	HAL_1516	Halle	Across	N	Across years	PLS	0.60	829	0.941388	0	***	0.886212	0.882266
643	HAL_1516	Halle	Across	N	Across years	PLS	0.80	829	0.940895	0	***	0.885284	0.903742
644	HAL_1516	Halle	Across	N	Across years	PLS	0.99	829	0.942177	0	***	0.887698	0.901548
645	HAL_1516	Halle	Across	N	Across years	tRBF	0.05	829	0.782379	0	***	0.612117	0.932386
646	HAL_1516	Halle	Across	N	Across years	tRBF	0.10	829	0.917668	0	***	0.842115	0.922275
647	HAL_1516	Halle	Across	N	Across years	tRBF	0.20	829	0.928927	0	***	0.862905	0.914124
648	HAL_1516	Halle	Across	N	Across years	tRBF	0.40	829	0.940871	0	***	0.885238	0.917582
649	HAL_1516	Halle	Across	N	Across years	tRBF	0.60	829	0.944584	0	***	0.892238	0.889748
650	HAL_1516	Halle	Across	N	Across years	tRBF	0.80	829	0.949003	0	***	0.900607	0.918355
651	HAL_1516	Halle	Across	N	Across years	tRBF	0.99	829	0.966975	0	***	0.935041	0.868716
652	HAL_1516	Halle	Across	P	Across years	MLP	0.05	829	0.0982826	0.00462033	**	0.00965946	0.896644
653	HAL_1516	Halle	Across	P	Across years	MLP	0.10	829	0.46037	0	***	0.211941	0.645522
654	HAL_1516	Halle	Across	P	Across years	MLP	0.20	829	0.53369	0	***	0.284826	0.664318
655	HAL_1516	Halle	Across	P	Across years	MLP	0.40	829	0.633066	0	***	0.400772	0.609233
656	HAL_1516	Halle	Across	P	Across years	MLP	0.60	829	0.712873	0	***	0.508187	0.503509
657	HAL_1516	Halle	Across	P	Across years	MLP	0.80	829	0.639176	0	***	0.408546	0.565427
658	HAL_1516	Halle	Across	P	Across years	MLP	0.99	829	0.454318	0	***	0.206404	0.234714
659	HAL_1516	Halle	Across	P	Across years	PLS	0.05	829	0.289579	0	***	0.0838562	0.960319
660	HAL_1516	Halle	Across	P	Across years	PLS	0.10	829	0.521393	0	***	0.271851	0.818981
661	HAL_1516	Halle	Across	P	Across years	PLS	0.20	829	0.649767	0	***	0.422197	0.705781
662	HAL_1516	Halle	Across	P	Across years	PLS	0.40	829	0.700789	0	***	0.491105	0.643256
663	HAL_1516	Halle	Across	P	Across years	PLS	0.60	829	0.707484	0	***	0.500534	0.528281
664	HAL_1516	Halle	Across	P	Across years	PLS	0.80	829	0.739991	0	***	0.547587	0.609021
665	HAL_1516	Halle	Across	P	Across years	PLS	0.99	829	0.739432	0	***	0.546759	0.602163
666	HAL_1516	Halle	Across	P	Across years	tRBF	0.05	829	0.385422	0	***	0.14855	0.675547
667	HAL_1516	Halle	Across	P	Across years	tRBF	0.10	829	0.449755	0	***	0.202279	0.526142
668	HAL_1516	Halle	Across	P	Across years	tRBF	0.20	829	0.620842	0	***	0.385445	0.621327
669	HAL_1516	Halle	Across	P	Across years	tRBF	0.40	829	0.731981	0	***	0.535796	0.696534
670	HAL_1516	Halle	Across	P	Across years	tRBF	0.60	829	0.650334	0	***	0.422935	0.454048
671	HAL_1516	Halle	Across	P	Across years	tRBF	0.80	829	0.6074	0	***	0.368935	0.446805
672	HAL_1516	Halle	Across	P	Across years	tRBF	0.99	829	0.885188	0	***	0.783557	0.579508
673	HAL_1516	Halle	Across	K	Across years	MLP	0.05	829	0.417257	0	***	0.174103	0.864002
674	HAL_1516	Halle	Across	K	Across years	MLP	0.10	829	0.690255	0	***	0.476452	0.856695
675	HAL_1516	Halle	Across	K	Across years	MLP	0.20	829	0.725421	0	***	0.526236	0.917523
676	HAL_1516	Halle	Across	K	Across years	MLP	0.40	829	0.76735	0	***	0.588826	0.840356
677	HAL_1516	Halle	Across	K	Across years	MLP	0.60	829	0.793801	0	***	0.63012	0.657279
678	HAL_1516	Halle	Across	K	Across years	MLP	0.80	829	0.816405	0	***	0.666517	0.87541
679	HAL_1516	Halle	Across	K	Across years	MLP	0.99	829	0.635119	0	***	0.403377	0.429799
680	HAL_1516	Halle	Across	K	Across years	PLS	0.05	829	0.499282	0	***	0.249283	0.974287
681	HAL_1516	Halle	Across	K	Across years	PLS	0.10	829	0.621948	0	***	0.38682	0.867306
682	HAL_1516	Halle	Across	K	Across years	PLS	0.20	829	0.778927	0	***	0.606728	0.785763
683	HAL_1516	Halle	Across	K	Across years	PLS	0.40	829	0.792174	0	***	0.62754	0.736424
684	HAL_1516	Halle	Across	K	Across years	PLS	0.60	829	0.811369	0	***	0.65832	0.649401
685	HAL_1516	Halle	Across	K	Across years	PLS	0.80	829	0.816459	0	***	0.666605	0.711003
686	HAL_1516	Halle	Across	K	Across years	PLS	0.99	829	0.812012	0	***	0.659363	0.705036
687	HAL_1516	Halle	Across	K	Across years	tRBF	0.05	829	0.263026	1.37668e-14	***	0.0691829	0.768305
688	HAL_1516	Halle	Across	K	Across years	tRBF	0.10	829	0.6869	0	***	0.471832	0.726304
689	HAL_1516	Halle	Across	K	Across years	tRBF	0.20	829	0.723749	0	***	0.523813	0.7191
690	HAL_1516	Halle	Across	K	Across years	tRBF	0.40	829	0.831024	0	***	0.690602	0.780935
691	HAL_1516	Halle	Across	K	Across years	tRBF	0.60	829	0.836888	0	***	0.700382	0.679404
692	HAL_1516	Halle	Across	K	Across years	tRBF	0.80	829	0.839951	0	***	0.705518	0.77901
693	HAL_1516	Halle	Across	K	Across years	tRBF	0.99	829	0.908494	0	***	0.82536	0.679448
694	HAL_1516	Halle	Across	Mg	Across years	MLP	0.05	829	0.548663	0	***	0.301031	0.938571
695	HAL_1516	Halle	Across	Mg	Across years	MLP	0.10	829	0.53867	0	***	0.290165	0.923698
696	HAL_1516	Halle	Across	Mg	Across years	MLP	0.20	829	0.743455	0	***	0.552726	0.916131
697	HAL_1516	Halle	Across	Mg	Across years	MLP	0.40	829	0.70726	0	***	0.500217	0.855009
698	HAL_1516	Halle	Across	Mg	Across years	MLP	0.60	829	0.789273	0	***	0.622951	0.617619
699	HAL_1516	Halle	Across	Mg	Across years	MLP	0.80	829	0.593432	0	***	0.352161	0.433838
700	HAL_1516	Halle	Across	Mg	Across years	MLP	0.99	829	0.651614	0	***	0.4246	0.445689
701	HAL_1516	Halle	Across	Mg	Across years	PLS	0.05	829	0.540195	0	***	0.291811	0.975727
702	HAL_1516	Halle	Across	Mg	Across years	PLS	0.10	829	0.705448	0	***	0.497657	0.881641
703	HAL_1516	Halle	Across	Mg	Across years	PLS	0.20	829	0.757541	0	***	0.573868	0.804527
704	HAL_1516	Halle	Across	Mg	Across years	PLS	0.40	829	0.816876	0	***	0.667286	0.752162
705	HAL_1516	Halle	Across	Mg	Across years	PLS	0.60	829	0.825777	0	***	0.681908	0.675242
706	HAL_1516	Halle	Across	Mg	Across years	PLS	0.80	829	0.828556	0	***	0.686505	0.73025
707	HAL_1516	Halle	Across	Mg	Across years	PLS	0.99	829	0.82958	0	***	0.688203	0.724446
708	HAL_1516	Halle	Across	Mg	Across years	tRBF	0.05	829	0.596776	0	***	0.356142	0.787689
709	HAL_1516	Halle	Across	Mg	Across years	tRBF	0.10	829	0.606756	0	***	0.368153	0.721423
710	HAL_1516	Halle	Across	Mg	Across years	tRBF	0.20	829	0.771197	0	***	0.594745	0.750873
711	HAL_1516	Halle	Across	Mg	Across years	tRBF	0.40	829	0.790244	0	***	0.624486	0.759581
712	HAL_1516	Halle	Across	Mg	Across years	tRBF	0.60	829	0.828316	0	***	0.686107	0.671213
713	HAL_1516	Halle	Across	Mg	Across years	tRBF	0.80	829	0.835952	0	***	0.698816	0.772952
714	HAL_1516	Halle	Across	Mg	Across years	tRBF	0.99	829	0.908695	0	***	0.825726	0.703449
715	HAL_1516	Halle	Across	Fe	Across years	MLP	0.05	829	0.529949	0	***	0.280846	0.928625
716	HAL_1516	Halle	Across	Fe	Across years	MLP	0.10	829	0.67069	0	***	0.449825	0.834249
717	HAL_1516	Halle	Across	Fe	Across years	MLP	0.20	829	0.671153	0	***	0.450446	0.892834
718	HAL_1516	Halle	Across	Fe	Across years	MLP	0.40	829	0.762749	0	***	0.581786	0.691542
719	HAL_1516	Halle	Across	Fe	Across years	MLP	0.60	829	0.759615	0	***	0.577016	0.561245
720	HAL_1516	Halle	Across	Fe	Across years	MLP	0.80	829	0.787515	0	***	0.62018	0.658208
721	HAL_1516	Halle	Across	Fe	Across years	MLP	0.99	829	0.539395	0	***	0.290947	0.331347
722	HAL_1516	Halle	Across	Fe	Across years	PLS	0.05	829	0.379933	0	***	0.144349	0.973214
723	HAL_1516	Halle	Across	Fe	Across years	PLS	0.10	829	0.610288	0	***	0.372451	0.865558
724	HAL_1516	Halle	Across	Fe	Across years	PLS	0.20	829	0.74748	0	***	0.558726	0.77866
725	HAL_1516	Halle	Across	Fe	Across years	PLS	0.40	829	0.784615	0	***	0.61562	0.723067
726	HAL_1516	Halle	Across	Fe	Across years	PLS	0.60	829	0.790914	0	***	0.625546	0.638574
727	HAL_1516	Halle	Across	Fe	Across years	PLS	0.80	829	0.801643	0	***	0.642632	0.695296
728	HAL_1516	Halle	Across	Fe	Across years	PLS	0.99	829	0.805434	0	***	0.648723	0.689005
729	HAL_1516	Halle	Across	Fe	Across years	tRBF	0.05	829	0.152734	1.00136e-05	***	0.0233277	0.718498
730	HAL_1516	Halle	Across	Fe	Across years	tRBF	0.10	829	0.650587	0	***	0.423263	0.694128
731	HAL_1516	Halle	Across	Fe	Across years	tRBF	0.20	829	0.738654	0	***	0.54561	0.712791
732	HAL_1516	Halle	Across	Fe	Across years	tRBF	0.40	829	0.74168	0	***	0.55009	0.69858
733	HAL_1516	Halle	Across	Fe	Across years	tRBF	0.60	829	0.813805	0	***	0.662278	0.658603
734	HAL_1516	Halle	Across	Fe	Across years	tRBF	0.80	829	0.819415	0	***	0.671441	0.724437
735	HAL_1516	Halle	Across	Fe	Across years	tRBF	0.99	829	0.883871	0	***	0.781228	0.634364
736	HAL_1516	Halle	Across	Zn	Across years	MLP	0.05	829	0.491444	0	***	0.241517	0.946529
737	HAL_1516	Halle	Across	Zn	Across years	MLP	0.10	829	0.609314	0	***	0.371263	0.860796
738	HAL_1516	Halle	Across	Zn	Across years	MLP	0.20	829	0.626552	0	***	0.392567	0.81461
739	HAL_1516	Halle	Across	Zn	Across years	MLP	0.40	829	0.750927	0	***	0.563891	0.691646
740	HAL_1516	Halle	Across	Zn	Across years	MLP	0.60	829	0.810027	0	***	0.656144	0.643089
741	HAL_1516	Halle	Across	Zn	Across years	MLP	0.80	829	0.786574	0	***	0.618699	0.749602
742	HAL_1516	Halle	Across	Zn	Across years	MLP	0.99	829	0.661546	0	***	0.437643	0.467765
743	HAL_1516	Halle	Across	Zn	Across years	PLS	0.05	829	0.322406	0	***	0.103946	0.975602
744	HAL_1516	Halle	Across	Zn	Across years	PLS	0.10	829	0.670942	0	***	0.450163	0.87425
745	HAL_1516	Halle	Across	Zn	Across years	PLS	0.20	829	0.766653	0	***	0.587756	0.785291
746	HAL_1516	Halle	Across	Zn	Across years	PLS	0.40	829	0.784414	0	***	0.615306	0.725853
747	HAL_1516	Halle	Across	Zn	Across years	PLS	0.60	829	0.793671	0	***	0.629914	0.641668
748	HAL_1516	Halle	Across	Zn	Across years	PLS	0.80	829	0.798706	0	***	0.637932	0.702231
749	HAL_1516	Halle	Across	Zn	Across years	PLS	0.99	829	0.808282	0	***	0.65332	0.695962
750	HAL_1516	Halle	Across	Zn	Across years	tRBF	0.05	829	0.480576	0	***	0.230953	0.788504
751	HAL_1516	Halle	Across	Zn	Across years	tRBF	0.10	829	0.682712	0	***	0.466095	0.741551
752	HAL_1516	Halle	Across	Zn	Across years	tRBF	0.20	829	0.739183	0	***	0.546391	0.656209
753	HAL_1516	Halle	Across	Zn	Across years	tRBF	0.40	829	0.807406	0	***	0.651905	0.757986
754	HAL_1516	Halle	Across	Zn	Across years	tRBF	0.60	829	0.769006	0	***	0.59137	0.631803
755	HAL_1516	Halle	Across	Zn	Across years	tRBF	0.80	829	0.813162	0	***	0.661233	0.717396
756	HAL_1516	Halle	Across	Zn	Across years	tRBF	0.99	829	0.890109	0	***	0.792293	0.660661
757	DUNHAL_1516	Across	Across	N	Across environments	MLP	0.05	1581	0.923582	0	***	0.853004	0.984194
758	DUNHAL_1516	Across	Across	N	Across environments	MLP	0.10	1581	0.794741	0	***	0.631614	0.601061
759	DUNHAL_1516	Across	Across	N	Across environments	MLP	0.20	1581	0.805359	0	***	0.648604	0.637041
760	DUNHAL_1516	Across	Across	N	Across environments	MLP	0.40	1581	0.823035	0	***	0.677387	0.676041
761	DUNHAL_1516	Across	Across	N	Across environments	MLP	0.60	1581	0.802158	0	***	0.643458	0.672141
762	DUNHAL_1516	Across	Across	N	Across environments	MLP	0.80	1581	0.816943	0	***	0.667396	0.706149
763	DUNHAL_1516	Across	Across	N	Across environments	MLP	0.99	1581	0.835481	0	***	0.698028	0.715041
764	DUNHAL_1516	Across	Across	N	Across environments	PLS	0.05	1581	0.918388	0	***	0.843437	0.972769
765	DUNHAL_1516	Across	Across	N	Across environments	PLS	0.10	1581	0.955303	0	***	0.912604	0.955352
766	DUNHAL_1516	Across	Across	N	Across environments	PLS	0.20	1581	0.962984	0	***	0.927338	0.943398
767	DUNHAL_1516	Across	Across	N	Across environments	PLS	0.40	1581	0.961543	0	***	0.924566	0.939463
768	DUNHAL_1516	Across	Across	N	Across environments	PLS	0.60	1581	0.964329	0	***	0.929931	0.929018
769	DUNHAL_1516	Across	Across	N	Across environments	PLS	0.80	1581	0.964677	0	***	0.930601	0.936217
770	DUNHAL_1516	Across	Across	N	Across environments	PLS	0.99	1581	0.964955	0	***	0.931138	0.935634
771	DUNHAL_1516	Across	Across	N	Across environments	tRBF	0.05	1581	0.949607	0	***	0.901753	0.958585
772	DUNHAL_1516	Across	Across	N	Across environments	tRBF	0.10	1581	0.947189	0	***	0.897168	0.950457
773	DUNHAL_1516	Across	Across	N	Across environments	tRBF	0.20	1581	0.963262	0	***	0.927873	0.951473
774	DUNHAL_1516	Across	Across	N	Across environments	tRBF	0.40	1581	0.965325	0	***	0.931851	0.948919
775	DUNHAL_1516	Across	Across	N	Across environments	tRBF	0.60	1581	0.967664	0	***	0.936375	0.934643
776	DUNHAL_1516	Across	Across	N	Across environments	tRBF	0.80	1581	0.967059	0	***	0.935202	0.942797
777	DUNHAL_1516	Across	Across	N	Across environments	tRBF	0.99	1581	0.982551	0	***	0.965407	0.881593
778	DUNHAL_1516	Across	Across	P	Across environments	MLP	0.05	1584	0.509991	0	***	0.260091	0.867304
779	DUNHAL_1516	Across	Across	P	Across environments	MLP	0.10	1584	0.367242	0	***	0.134867	0.270981
780	DUNHAL_1516	Across	Across	P	Across environments	MLP	0.20	1584	0.476588	0	***	0.227136	0.269496
781	DUNHAL_1516	Across	Across	P	Across environments	MLP	0.40	1584	0.479111	0	***	0.229547	0.329145
782	DUNHAL_1516	Across	Across	P	Across environments	MLP	0.60	1584	0.523374	0	***	0.27392	0.295946
783	DUNHAL_1516	Across	Across	P	Across environments	MLP	0.80	1584	0.54415	0	***	0.296099	0.351205
784	DUNHAL_1516	Across	Across	P	Across environments	MLP	0.99	1584	0.575012	0	***	0.330639	0.35592
785	DUNHAL_1516	Across	Across	P	Across environments	PLS	0.05	1584	0.481295	0	***	0.231645	0.85007
786	DUNHAL_1516	Across	Across	P	Across environments	PLS	0.10	1584	0.690181	0	***	0.47635	0.743912
787	DUNHAL_1516	Across	Across	P	Across environments	PLS	0.20	1584	0.743376	0	***	0.552608	0.681019
788	DUNHAL_1516	Across	Across	P	Across environments	PLS	0.40	1584	0.757058	0	***	0.573136	0.653098
789	DUNHAL_1516	Across	Across	P	Across environments	PLS	0.60	1584	0.771441	0	***	0.595122	0.596383
790	DUNHAL_1516	Across	Across	P	Across environments	PLS	0.80	1584	0.773709	0	***	0.598625	0.634681
791	DUNHAL_1516	Across	Across	P	Across environments	PLS	0.99	1584	0.776215	0	***	0.60251	0.631441
792	DUNHAL_1516	Across	Across	P	Across environments	tRBF	0.05	1584	0.572048	0	***	0.327239	0.616804
793	DUNHAL_1516	Across	Across	P	Across environments	tRBF	0.10	1584	0.608348	0	***	0.370087	0.61532
794	DUNHAL_1516	Across	Across	P	Across environments	tRBF	0.20	1584	0.628553	0	***	0.395079	0.677978
795	DUNHAL_1516	Across	Across	P	Across environments	tRBF	0.40	1584	0.706516	0	***	0.499165	0.656492
796	DUNHAL_1516	Across	Across	P	Across environments	tRBF	0.60	1584	0.665349	0	***	0.442689	0.513652
797	DUNHAL_1516	Across	Across	P	Across environments	tRBF	0.80	1584	0.801672	0	***	0.642678	0.691439
798	DUNHAL_1516	Across	Across	P	Across environments	tRBF	0.99	1584	0.902035	0	***	0.813667	0.555291
799	DUNHAL_1516	Across	Across	K	Across environments	MLP	0.05	1584	0.469986	0	***	0.220887	0.711894
800	DUNHAL_1516	Across	Across	K	Across environments	MLP	0.10	1584	0.247422	0	***	0.0612176	0.221043
801	DUNHAL_1516	Across	Across	K	Across environments	MLP	0.20	1584	0.383675	0	***	0.147207	0.24554
802	DUNHAL_1516	Across	Across	K	Across environments	MLP	0.40	1584	0.458521	0	***	0.210242	0.275395
803	DUNHAL_1516	Across	Across	K	Across environments	MLP	0.60	1584	0.521088	0	***	0.271533	0.261772
804	DUNHAL_1516	Across	Across	K	Across environments	MLP	0.80	1584	0.551899	0	***	0.304593	0.315056
805	DUNHAL_1516	Across	Across	K	Across environments	MLP	0.99	1584	0.543279	0	***	0.295152	0.32088
806	DUNHAL_1516	Across	Across	K	Across environments	PLS	0.05	1584	0.550001	0	***	0.302501	0.841417
807	DUNHAL_1516	Across	Across	K	Across environments	PLS	0.10	1584	0.650943	0	***	0.423727	0.725829
808	DUNHAL_1516	Across	Across	K	Across environments	PLS	0.20	1584	0.713431	0	***	0.508984	0.663151
809	DUNHAL_1516	Across	Across	K	Across environments	PLS	0.40	1584	0.742752	0	***	0.55168	0.627244
810	DUNHAL_1516	Across	Across	K	Across environments	PLS	0.60	1584	0.749106	0	***	0.56116	0.566382
811	DUNHAL_1516	Across	Across	K	Across environments	PLS	0.80	1584	0.757816	0	***	0.574286	0.608669
812	DUNHAL_1516	Across	Across	K	Across environments	PLS	0.99	1584	0.757393	0	***	0.573644	0.604979
813	DUNHAL_1516	Across	Across	K	Across environments	tRBF	0.05	1584	0.650412	0	***	0.423036	0.657458
814	DUNHAL_1516	Across	Across	K	Across environments	tRBF	0.10	1584	0.685588	0	***	0.47003	0.643944
815	DUNHAL_1516	Across	Across	K	Across environments	tRBF	0.20	1584	0.721573	0	***	0.520667	0.668859
816	DUNHAL_1516	Across	Across	K	Across environments	tRBF	0.40	1584	0.755648	0	***	0.571004	0.690281
817	DUNHAL_1516	Across	Across	K	Across environments	tRBF	0.60	1584	0.784793	0	***	0.6159	0.607791
818	DUNHAL_1516	Across	Across	K	Across environments	tRBF	0.80	1584	0.785751	0	***	0.617405	0.670765
819	DUNHAL_1516	Across	Across	K	Across environments	tRBF	0.99	1584	0.88419	0	***	0.781793	0.504871
820	DUNHAL_1516	Across	Across	Mg	Across environments	MLP	0.05	1584	0.582305	0	***	0.33908	0.831309
821	DUNHAL_1516	Across	Across	Mg	Across environments	MLP	0.10	1584	0.541432	0	***	0.293149	0.298437
822	DUNHAL_1516	Across	Across	Mg	Across environments	MLP	0.20	1584	0.501082	0	***	0.251083	0.339666
823	DUNHAL_1516	Across	Across	Mg	Across environments	MLP	0.40	1584	0.573804	0	***	0.32925	0.389824
824	DUNHAL_1516	Across	Across	Mg	Across environments	MLP	0.60	1584	0.658426	0	***	0.433525	0.399341
825	DUNHAL_1516	Across	Across	Mg	Across environments	MLP	0.80	1584	0.652552	0	***	0.425825	0.449808
826	DUNHAL_1516	Across	Across	Mg	Across environments	MLP	0.99	1584	0.648066	0	***	0.41999	0.446598
827	DUNHAL_1516	Across	Across	Mg	Across environments	PLS	0.05	1584	0.611815	0	***	0.374317	0.875031
828	DUNHAL_1516	Across	Across	Mg	Across environments	PLS	0.10	1584	0.735861	0	***	0.541492	0.789387
829	DUNHAL_1516	Across	Across	Mg	Across environments	PLS	0.20	1584	0.786752	0	***	0.618979	0.736306
830	DUNHAL_1516	Across	Across	Mg	Across environments	PLS	0.40	1584	0.804368	0	***	0.647007	0.707764
831	DUNHAL_1516	Across	Across	Mg	Across environments	PLS	0.60	1584	0.8147	0	***	0.663736	0.661759
832	DUNHAL_1516	Across	Across	Mg	Across environments	PLS	0.80	1584	0.813481	0	***	0.661751	0.694425
833	DUNHAL_1516	Across	Across	Mg	Across environments	PLS	0.99	1584	0.817689	0	***	0.668615	0.69206
834	DUNHAL_1516	Across	Across	Mg	Across environments	tRBF	0.05	1584	0.686437	0	***	0.471196	0.714845
835	DUNHAL_1516	Across	Across	Mg	Across environments	tRBF	0.10	1584	0.753331	0	***	0.567508	0.719869
836	DUNHAL_1516	Across	Across	Mg	Across environments	tRBF	0.20	1584	0.77376	0	***	0.598705	0.718673
837	DUNHAL_1516	Across	Across	Mg	Across environments	tRBF	0.40	1584	0.817482	0	***	0.668276	0.74762
838	DUNHAL_1516	Across	Across	Mg	Across environments	tRBF	0.60	1584	0.822315	0	***	0.676201	0.678119
839	DUNHAL_1516	Across	Across	Mg	Across environments	tRBF	0.80	1584	0.831656	0	***	0.691652	0.734856
840	DUNHAL_1516	Across	Across	Mg	Across environments	tRBF	0.99	1584	0.925795	0	***	0.857097	0.632723
841	DUNHAL_1516	Across	Across	Fe	Across environments	MLP	0.05	1585	0.569081	0	***	0.323854	0.806748
842	DUNHAL_1516	Across	Across	Fe	Across environments	MLP	0.10	1585	0.412002	0	***	0.169746	0.775313
843	DUNHAL_1516	Across	Across	Fe	Across environments	MLP	0.20	1585	0.534101	0	***	0.285264	0.267165
844	DUNHAL_1516	Across	Across	Fe	Across environments	MLP	0.40	1585	0.532975	0	***	0.284062	0.305299
845	DUNHAL_1516	Across	Across	Fe	Across environments	MLP	0.60	1585	0.583155	0	***	0.340069	0.300839
846	DUNHAL_1516	Across	Across	Fe	Across environments	MLP	0.80	1585	0.560075	0	***	0.313684	0.341574
847	DUNHAL_1516	Across	Across	Fe	Across environments	MLP	0.99	1585	0.566764	0	***	0.321221	0.355812
848	DUNHAL_1516	Across	Across	Fe	Across environments	PLS	0.05	1585	0.522593	0	***	0.273103	0.845596
849	DUNHAL_1516	Across	Across	Fe	Across environments	PLS	0.10	1585	0.694967	0	***	0.48298	0.734017
850	DUNHAL_1516	Across	Across	Fe	Across environments	PLS	0.20	1585	0.738279	0	***	0.545055	0.668245
851	DUNHAL_1516	Across	Across	Fe	Across environments	PLS	0.40	1585	0.76202	0	***	0.580675	0.635962
852	DUNHAL_1516	Across	Across	Fe	Across environments	PLS	0.60	1585	0.764716	0	***	0.584791	0.583047
853	DUNHAL_1516	Across	Across	Fe	Across environments	PLS	0.80	1585	0.77107	0	***	0.594548	0.617804
854	DUNHAL_1516	Across	Across	Fe	Across environments	PLS	0.99	1585	0.771486	0	***	0.59519	0.615429
855	DUNHAL_1516	Across	Across	Fe	Across environments	tRBF	0.05	1585	0.643841	0	***	0.414531	0.653386
856	DUNHAL_1516	Across	Across	Fe	Across environments	tRBF	0.10	1585	0.595245	0	***	0.354317	0.656893
857	DUNHAL_1516	Across	Across	Fe	Across environments	tRBF	0.20	1585	0.734986	0	***	0.540204	0.661915
858	DUNHAL_1516	Across	Across	Fe	Across environments	tRBF	0.40	1585	0.746039	0	***	0.556574	0.654425
859	DUNHAL_1516	Across	Across	Fe	Across environments	tRBF	0.60	1585	0.772984	0	***	0.597504	0.587747
860	DUNHAL_1516	Across	Across	Fe	Across environments	tRBF	0.80	1585	0.748434	0	***	0.560154	0.603695
861	DUNHAL_1516	Across	Across	Fe	Across environments	tRBF	0.99	1585	0.874075	0	***	0.764007	0.557987
862	DUNHAL_1516	Across	Across	Zn	Across environments	MLP	0.05	1585	0.603802	0	***	0.364577	0.912312
863	DUNHAL_1516	Across	Across	Zn	Across environments	MLP	0.10	1585	0.606485	0	***	0.367824	0.373574
864	DUNHAL_1516	Across	Across	Zn	Across environments	MLP	0.20	1585	0.588548	0	***	0.346389	0.405017
865	DUNHAL_1516	Across	Across	Zn	Across environments	MLP	0.40	1585	0.674615	0	***	0.455105	0.447742
866	DUNHAL_1516	Across	Across	Zn	Across environments	MLP	0.60	1585	0.693959	0	***	0.48158	0.433565
867	DUNHAL_1516	Across	Across	Zn	Across environments	MLP	0.80	1585	0.663718	0	***	0.440522	0.470616
868	DUNHAL_1516	Across	Across	Zn	Across environments	MLP	0.99	1585	0.676927	0	***	0.45823	0.476984
869	DUNHAL_1516	Across	Across	Zn	Across environments	PLS	0.05	1585	0.740496	0	***	0.548334	0.883257
870	DUNHAL_1516	Across	Across	Zn	Across environments	PLS	0.10	1585	0.739997	0	***	0.547595	0.790318
871	DUNHAL_1516	Across	Across	Zn	Across environments	PLS	0.20	1585	0.792399	0	***	0.627896	0.741203
872	DUNHAL_1516	Across	Across	Zn	Across environments	PLS	0.40	1585	0.813817	0	***	0.662297	0.714656
873	DUNHAL_1516	Across	Across	Zn	Across environments	PLS	0.60	1585	0.821034	0	***	0.674097	0.674171
874	DUNHAL_1516	Across	Across	Zn	Across environments	PLS	0.80	1585	0.82239	0	***	0.676326	0.69996
875	DUNHAL_1516	Across	Across	Zn	Across environments	PLS	0.99	1585	0.823506	0	***	0.678163	0.697047
876	DUNHAL_1516	Across	Across	Zn	Across environments	tRBF	0.05	1585	0.700619	0	***	0.490867	0.722731
877	DUNHAL_1516	Across	Across	Zn	Across environments	tRBF	0.10	1585	0.735649	0	***	0.54118	0.713034
878	DUNHAL_1516	Across	Across	Zn	Across environments	tRBF	0.20	1585	0.808663	0	***	0.653935	0.724246
879	DUNHAL_1516	Across	Across	Zn	Across environments	tRBF	0.40	1585	0.817355	0	***	0.668069	0.749447
880	DUNHAL_1516	Across	Across	Zn	Across environments	tRBF	0.60	1585	0.828604	0	***	0.686584	0.687366
881	DUNHAL_1516	Across	Across	Zn	Across environments	tRBF	0.80	1585	0.833813	0	***	0.695245	0.714168
882	DUNHAL_1516	Across	Across	Zn	Across environments	tRBF	0.99	1585	0.907608	0	***	0.823752	0.664981
Legend
1) RunNo = running number
2) Combination of location (DUN = Dundee & HAL = Halle) and year (1516 = across 2015 & 2016); DUNHAL1516 = across locations and years
3) Trait abbreviations are given in Supplementary Table 1
4) CS-Model = calibration set model
5) Reg-Model = regression model
6) CS-Size = calibration set size
7) N = number of observations
8) p-value of the respective correlation
9) Significance with P < 0.05 = *, P < 0.01 = ** or P < 0.001 = *** & ns = not significant
10) R2 = coefficient of determination as measure for prediction performance in the test set
11) R2 = coefficient of determination as measure for prediction performance in the training set
