# Supplementary material for: Optimizing the procedure of grain nutrient predictions in barley via hyperspectral imaging
Source: PLoS One. 2019 Nov 7;14(11):e0224491. doi: 10.1371/journal.pone.0224491 (PMC6837513; doi:10.1371/journal.pone.0224491)
Supplement: S6 Table — (XLSX) [file pone.0224491.s006.xlsx]

## Sheet: 6)
S6 Table. Cost benefit analysis - Additional samples - Delta
Environment1)	CS-Size2)	CS-Size_Numeric3)	N_R24)	P_R2	K_R2	Mg_R2	Fe_R2	Zn_R2	Delta_CS-Size5)	Delta_N_R26)	Delta_P_R2	Delta_K_R2	Delta_Mg_R2	Delta_Fe_R2	Delta_Zn_R2	Delta_CS-Size_pct7)	Delta_CS-Size_Nobs8)	Delta_N_R2/Delta_CS-Size9)	Delta_P_R2/Delta_CS-Size	Delta_K_R2/Delta_CS-Size	Delta_Mg_R2/Delta_CS-Size	Delta_Fe_R2/Delta_CS-Size	Delta_Zn_R2/Delta_CS-Size		Across_Nutrients
DUN_2015	0.05	0.05	0.422003	0.107434	0.0630388	0.35442	0.284005	0.200383
DUN_2015	0.10	0.1	0.800506	0.355777	0.187294	0.584186	0.14605	0.251831	0.05	0.378503	0.248343	0.124255	0.229766	-0.137955	0.0514477	0.05 -> 0.10	20 -> 40	0.0209697	0.0137586	0.00688396	0.0127294	-0.00764294	0.00285029		0.00825817
DUN_2015	0.20	0.2	0.840019	0.611659	0.343837	0.723157	0.41996	0.325455	0.1	0.039513	0.255882	0.156542	0.138971	0.27391	0.0736245	0.10 -> 0.20	40 -> 80	0.00109454	0.00708813	0.00433635	0.00384962	0.00758754	0.00203946		0.00433261
DUN_2015	0.40	0.4	0.851624	0.728728	0.539179	0.768811	0.444346	0.623449	0.2	0.0116043	0.117069	0.195342	0.0456542	0.0243856	0.297994	0.20 -> 0.40	80 -> 160	0.000160724	0.00162146	0.00270557	0.00063233	0.00033775	0.00412734		0.00159753
DUN_2015	0.60	0.6	0.8995	0.729382	0.594154	0.815563	0.52255	0.653602	0.2	0.0478768	0.000654357	0.0549751	0.0467515	0.0782045	0.0301534	0.40 -> 0.60	160 -> 240	0.000663113	9.06312e-06	0.000761428	0.000647528	0.00108316	0.000417638		0.000596989
DUN_2015	0.80	0.8	0.90141	0.760848	0.62774	0.806251	0.593556	0.66089	0.2	0.00191016	0.0314655	0.033586	-0.00931238	0.0710056	0.00728774	0.60 -> 0.80	240 -> 320	2.64566e-05	0.00043581	0.000465179	-0.00012898	0.000983457	0.000100938		0.00031381
DUN_2015	0.99	0.99723	0.903642	0.766211	0.619307	0.817158	0.588515	0.67109	0.19723	0.00223118	0.00536276	-0.00843224	0.0109071	-0.00504137	0.0101999	0.80 -> 0.99	320 -> 399	3.13367e-05	7.53196e-05	-0.00011843	0.000153189	-7.08058e-05	0.000143257		3.56445e-05
DUN_2016	0.05	0.05	0.796978	0.0236417	0.00136325	0.156576	0.146773	0.107772
DUN_2016	0.10	0.1	0.807606	0.141642	0.000352036	0.373477	0.152409	0.378685	0.05	0.010628	0.118	-0.00101122	0.216901	0.0056363	0.270913	0.05 -> 0.10	20 -> 40	0.000531399	0.00590001	-5.05608e-05	0.0108451	0.000281815	0.0135457		0.00517556
DUN_2016	0.20	0.2	0.897236	0.534635	0.178358	0.463201	0.151315	0.452296	0.1	0.0896296	0.392994	0.178006	0.089724	-0.00109387	0.0736109	0.10 -> 0.20	40 -> 80	0.00224074	0.00982484	0.00445014	0.0022431	-2.73467e-05	0.00184027		0.00342862
DUN_2016	0.40	0.4	0.920625	0.627438	0.321949	0.596285	0.343158	0.583799	0.2	0.0233885	0.0928031	0.143591	0.133084	0.191843	0.131502	0.20 -> 0.40	80 -> 160	0.000292357	0.00116004	0.00179489	0.00166355	0.00239803	0.00164378		0.00149211
DUN_2016	0.60	0.6	0.935653	0.61953	0.357362	0.565767	0.446176	0.633561	0.2	0.0150282	-0.0079089	0.0354134	-0.030518	0.103018	0.0497625	0.40 -> 0.60	160 -> 240	0.000187852	-9.88612e-05	0.000442667	-0.000381475	0.00128773	0.000622031		0.000343324
DUN_2016	0.80	0.8	0.938853	0.637501	0.373048	0.607663	0.405135	0.649247	0.2	0.0032006	0.0179713	0.0156862	0.0418952	-0.0410416	0.0156864	0.60 -> 0.80	240 -> 320	4.00075e-05	0.000224642	0.000196077	0.00052369	-0.000513021	0.000196079		0.000111246
DUN_2016	0.99	0.9975	0.939961	0.659626	0.396071	0.618821	0.425964	0.650693	0.1975	0.00110821	0.0221255	0.0230226	0.0111588	0.0208297	0.00144602	0.80 -> 0.99	320 -> 399	1.40279e-05	0.000280069	0.000291426	0.00014125	0.000263667	1.8304e-05		0.000168124
HAL_2015	0.05	0.05	0.358479	0.0681627	0.0357766	0.0893707	0.272054	0.0404726
HAL_2015	0.10	0.1	0.219973	0.0536359	0.0992098	0.225792	0.158302	0.0951474	0.05	-0.138507	-0.0145268	0.0634332	0.136421	-0.113752	0.0546748	0.05 -> 0.10	20 -> 40	-0.00665897	-0.000698405	0.00304967	0.00655872	-0.00546884	0.00262859		-9.8205e-05
HAL_2015	0.20	0.2	0.574474	0.357991	0.364678	0.221381	0.541422	0.324722	0.1	0.354501	0.304355	0.265468	-0.00441115	0.38312	0.229575	0.10 -> 0.20	40 -> 80	0.00852166	0.00731623	0.00638144	-0.000106037	0.00920962	0.00551863		0.00614026
HAL_2015	0.40	0.4	0.713398	0.537097	0.566542	0.516232	0.565964	0.453552	0.2	0.138924	0.179106	0.201864	0.294851	0.0245414	0.12883	0.20 -> 0.40	80 -> 160	0.00166976	0.00215271	0.00242625	0.00354389	0.000294969	0.00154843		0.00193934
HAL_2015	0.60	0.6	0.716375	0.560518	0.574881	0.537435	0.602598	0.495076	0.2	0.0029769	0.0234217	0.00833905	0.0212023	0.0366338	0.041524	0.40 -> 0.60	160 -> 240	3.57801e-05	0.000281511	0.000100229	0.000254836	0.00044031	0.000499086		0.000268625
HAL_2015	0.80	0.8	0.754199	0.571723	0.576524	0.539352	0.634234	0.532198	0.2	0.0378244	0.0112048	0.00164323	0.00191685	0.0316367	0.037122	0.60 -> 0.80	240 -> 320	0.00045462	0.000134673	1.97504e-05	2.3039e-05	0.000380249	0.000446178		0.000243085
HAL_2015	0.99	0.997596	0.752613	0.588055	0.595502	0.561609	0.630384	0.543537	0.197596	-0.00158571	0.0163322	0.0189777	0.0222571	-0.00385087	0.0113387	0.80 -> 0.99	320 -> 399	-1.92909e-05	0.000198688	0.000230873	0.000270768	-4.68476e-05	0.00013794		0.000128688
HAL_2016	0.05	0.05	0.63283	0.170558	0.117325	0.242983	0.0353437	0.137559
HAL_2016	0.10	0.1	0.74185	0.168906	0.421094	0.320995	0.0480984	0.28834	0.05	0.109019	-0.0016518	0.303769	0.0780121	0.0127547	0.150781	0.05 -> 0.10	20 -> 40	0.00524132	-7.94133e-05	0.0146043	0.00375058	0.000613209	0.00724909		0.00522984
HAL_2016	0.20	0.2	0.739435	0.338384	0.485325	0.255509	0.157998	0.541655	0.1	-0.00241493	0.169477	0.0642311	-0.0654861	0.109899	0.253315	0.10 -> 0.20	40 -> 80	-5.80511e-05	0.00407397	0.00154402	-0.00157418	0.00264181	0.0060893		0.00211948
HAL_2016	0.40	0.4	0.908556	0.564957	0.573156	0.511674	0.579521	0.604593	0.2	0.169121	0.226573	0.0878306	0.256166	0.421523	0.0629385	0.20 -> 0.40	80 -> 160	0.00203271	0.00272323	0.00105566	0.00307891	0.00506639	0.000756473		0.00245223
HAL_2016	0.60	0.6	0.911302	0.615992	0.614108	0.608146	0.623313	0.620647	0.2	0.0027455	0.0510357	0.0409527	0.0964713	0.0437925	0.0160533	0.40 -> 0.60	160 -> 240	3.29988e-05	0.00061341	0.000492219	0.00115951	0.000526352	0.000192949		0.000502907
HAL_2016	0.80	0.8	0.914425	0.61064	0.635001	0.617585	0.630161	0.660257	0.2	0.00312316	-0.00535188	0.020893	0.00943955	0.00684745	0.0396107	0.60 -> 0.80	240 -> 320	3.7538e-05	-6.43255e-05	0.000251118	0.000113456	8.23011e-05	0.000476091		0.000149363
HAL_2016	0.99	0.997596	0.918349	0.62698	0.650687	0.633826	0.634479	0.667225	0.197596	0.00392358	0.0163393	0.0156862	0.0162406	0.00431798	0.0069674	0.80 -> 0.99	320 -> 399	4.77321e-05	0.000198775	0.00019083	0.000197574	5.25301e-05	8.47616e-05		0.0001287
Across	0.05	0.05	0.552573	0.0924493	0.054376	0.210837	0.184544	0.121547																		Additional samples needed to increase R2 by 0.01
Across	0.10	0.1	0.642484	0.17999	0.176988	0.376113	0.126215	0.253501	0.05	0.089911	0.0875411	0.122612	0.165275	-0.0583289	0.131954	0.05 -> 0.10	20 -> 40	0.00449555	0.00437705	0.00613058	0.00826376	-0.00291645	0.00659771		0.00449137	2.22649
Across	0.20	0.2	0.762791	0.460667	0.343049	0.415812	0.317674	0.411032	0.1	0.120307	0.280677	0.166062	0.0396995	0.191459	0.157531	0.10 -> 0.20	40 -> 80	0.00300768	0.00701692	0.00415154	0.000992487	0.00478647	0.00393828		0.00398223	2.51116
Across	0.40	0.4	0.848551	0.614555	0.500206	0.598251	0.483247	0.566348	0.2	0.0857596	0.153888	0.157157	0.182439	0.165573	0.155316	0.20 -> 0.40	80 -> 160	0.001072	0.0019236	0.00196446	0.00228049	0.00206967	0.00194145		0.00187528	5.33255
Across	0.60	0.6	0.865707	0.631356	0.535126	0.631728	0.548659	0.600721	0.2	0.0171568	0.0168007	0.03492	0.0334768	0.0654123	0.0343733	0.40 -> 0.60	160 -> 240	0.000214461	0.000210009	0.0004365	0.00041846	0.000817654	0.000429666		0.000421125	23.7459
Across	0.80	0.8	0.877222	0.645178	0.553078	0.642713	0.565771	0.625648	0.2	0.0115146	0.0138224	0.0179521	0.0109848	0.017112	0.0249267	0.60 -> 0.80	240 -> 320	0.000143932	0.000172781	0.000224401	0.00013731	0.0002139	0.000311584		0.000200651	49.8377
Across	0.99	0.9975	0.878641	0.660218	0.565392	0.657853	0.569835	0.633136	0.1975	0.00141931	0.0150399	0.0123136	0.0151409	0.00406385	0.007488	0.80 -> 0.99	320 -> 399	1.7966e-05	0.000190379	0.000155868	0.000191657	5.14411e-05	9.47849e-05		0.000117016	85.4585
Legend
1) Combination of location (DUN = Dundee & HAL = Halle) and year (2015 & 2016)
2) CS-Size = calibration set size
3) CS-Size = calibration set size numeric
4) Prediction performance of HSI based on the within environment models
5) Difference (Delta) in size between two calibration set sizes
6) Difference (Delta) in prediction performance for the respective nutrient between two calibration set sizes
7) Increase of the calibration set size in percentage
8) Increase of the calibration set size in number of samples
9) Delta value of the respective nutrient divided by the delta value of the respective calibration set size and multiplied by the number of samples in the respective environment
