# Supplementary material for: Optimizing the procedure of grain nutrient predictions in barley via hyperspectral imaging
Source: PLoS One. 2019 Nov 7;14(11):e0224491. doi: 10.1371/journal.pone.0224491 (PMC6837513; doi:10.1371/journal.pone.0224491)
Supplement: S7 Table — (XLSX) [file pone.0224491.s007.xlsx]

## Sheet: 7a) ANOVA
S7 Table. ANOVA - Calibration model comparison - 7a) ANOVA
RunNo1)	Location	Reg-Model2)	CS-Size3)	N4)	Effect5)	Df6)	SumSq7)	MeanSq8)	FValue9)	pValue	Significance10)
1	Dundee	PLS	0.05	6	CS-Model	3	0.561188	0.187063	1.22509	0.32659	NS
2	Dundee	PLS	0.05	6	Residuals	20	3.05387	0.152693
3	Dundee	PLS	0.10	6	CS-Model	3	0.620788	0.206929	1.08129	0.379622	NS
4	Dundee	PLS	0.10	6	Residuals	20	3.82743	0.191372
5	Dundee	PLS	0.20	6	CS-Model	3	0.28042	0.0934734	0.476316	0.7023	NS
6	Dundee	PLS	0.20	6	Residuals	20	3.92485	0.196243
7	Dundee	PLS	0.40	6	CS-Model	3	0.0842281	0.028076	0.175463	0.911745	NS
8	Dundee	PLS	0.40	6	Residuals	20	3.20023	0.160011
9	Dundee	PLS	0.60	6	CS-Model	3	0.088127	0.0293757	0.171929	0.9141	NS
10	Dundee	PLS	0.60	6	Residuals	20	3.41719	0.170859
11	Dundee	PLS	0.80	6	CS-Model	3	0.100068	0.0333559	0.200194	0.895012	NS
12	Dundee	PLS	0.80	6	Residuals	20	3.33237	0.166618
13	Dundee	PLS	0.99	6	CS-Model	3	0.0881085	0.0293695	0.176675	0.910935	NS
14	Dundee	PLS	0.99	6	Residuals	20	3.3247	0.166235
15	Halle	PLS	0.05	6	CS-Model	3	0.65952	0.21984	2.2438	0.114529	NS
16	Halle	PLS	0.05	6	Residuals	20	1.95953	0.0979765
17	Halle	PLS	0.10	6	CS-Model	3	1.38543	0.461811	4.82412	0.0109777	*
18	Halle	PLS	0.10	6	Residuals	20	1.91459	0.0957296
19	Halle	PLS	0.20	6	CS-Model	3	0.739033	0.246344	2.53079	0.0861998	NS
20	Halle	PLS	0.20	6	Residuals	20	1.94678	0.0973388
21	Halle	PLS	0.40	6	CS-Model	3	0.161845	0.0539482	0.570586	0.640858	NS
22	Halle	PLS	0.40	6	Residuals	20	1.89097	0.0945487
23	Halle	PLS	0.60	6	CS-Model	3	0.166581	0.0555268	0.599231	0.622956	NS
24	Halle	PLS	0.60	6	Residuals	20	1.85327	0.0926635
25	Halle	PLS	0.80	6	CS-Model	3	0.13543	0.0451434	0.49693	0.688552	NS
26	Halle	PLS	0.80	6	Residuals	20	1.81689	0.0908446
27	Halle	PLS	0.99	6	CS-Model	3	0.128685	0.0428948	0.473478	0.704205	NS
28	Halle	PLS	0.99	6	Residuals	20	1.8119	0.0905952
Legend
1) RunNo = running number
2) Reg-Model = regression model
3) CS-Size = calibration set size
4) N = number of observations
5) Main (Calibration set model; Within environments 2015, within environments 2016, across years, across environments) and residual effect (Residuals)
6) Df = degrees of freedom
7) SumSq = sum of squares
8) MeanSq = mean squares
9) F value for testing the hypothesis
10) Significance with P < 0.05 = *, P < 0.01 = ** or P < 0.001 = *** & ns = not significant

## Sheet: 7b) Tukey
S7 Table. ANOVA - Calibration model comparison - 7b) Tukey
RunNo1)	Environment2)	Location	Reg-Model3)	CS-Size4)	CS-Model5)	Grouping6)	Mean7)	N8)	SD9)	CV10)	Min11)	Max12)
1	DUNHAL_1516	Dundee	PLS	0.05	Across environments	a	0.8275	6	0.3974	48.0271	0.5247	1.5786
2	DUN_1516	Dundee	PLS	0.05	Across years	a	0.7581	6	0.4052	53.4577	0.4279	1.5343
3	DUN_2015	Dundee	PLS	0.05	Within environments	a	0.5222	6	0.2005	38.3912	0.2566	0.7746
4	DUN_2016	Dundee	PLS	0.05	Within environments	a	0.4651	6	0.4984	107.172	0.0369	1.4352
5	DUNHAL_1516	Dundee	PLS	0.10	Across environments	a	1.044	6	0.4191	40.1408	0.7769	1.8892
6	DUN_1516	Dundee	PLS	0.10	Across years	a	0.9239	6	0.44	47.6193	0.5314	1.71
7	DUN_2015	Dundee	PLS	0.10	Within environments	a	0.7595	6	0.3986	52.4844	0.4026	1.4451
8	DUN_2016	Dundee	PLS	0.10	Within environments	a	0.6201	6	0.4873	78.5829	0.0188	1.4653
9	DUNHAL_1516	Dundee	PLS	0.20	Across environments	a	1.1542	6	0.4134	35.8147	0.8941	1.9854
10	DUN_1516	Dundee	PLS	0.20	Across years	a	1.1051	6	0.4753	43.0079	0.6405	1.9529
11	DUN_2015	Dundee	PLS	0.20	Within environments	a	0.9946	6	0.367	36.8969	0.6482	1.5669
12	DUN_2016	Dundee	PLS	0.20	Within environments	a	0.8737	6	0.5035	57.6341	0.4106	1.8041
13	DUN_2015	Dundee	PLS	0.40	Within environments	a	1.2127	6	0.4292	35.3905	0.7563	1.9592
14	DUN_1516	Dundee	PLS	0.40	Across years	a	1.1937	6	0.3851	32.2616	0.9566	1.966
15	DUNHAL_1516	Dundee	PLS	0.40	Across environments	a	1.1753	6	0.2951	25.1099	0.8046	1.6078
16	DUN_2016	Dundee	PLS	0.40	Within environments	a	1.0605	6	0.4695	44.2737	0.6437	1.9395
17	DUN_2015	Dundee	PLS	0.60	Within environments	a	1.2723	6	0.3334	26.2042	0.9136	1.8158
18	DUN_1516	Dundee	PLS	0.60	Across years	a	1.2451	6	0.4294	34.4849	0.8012	1.9901
19	DUNHAL_1516	Dundee	PLS	0.60	Across environments	a	1.2179	6	0.3926	32.2348	0.9709	2.0043
20	DUN_2016	Dundee	PLS	0.60	Within environments	a	1.1124	6	0.4835	43.4679	0.6897	2.0484
21	DUN_2015	Dundee	PLS	0.80	Within environments	a	1.3107	6	0.3026	23.0869	1.0214	1.8259
22	DUN_1516	Dundee	PLS	0.80	Across years	a	1.2521	6	0.4228	33.7708	0.804	1.9773
23	DUNHAL_1516	Dundee	PLS	0.80	Across environments	a	1.2257	6	0.3899	31.8133	0.9911	2.0093
24	DUN_2016	Dundee	PLS	0.80	Within environments	a	1.1317	6	0.494	43.6523	0.7102	2.0747
25	DUN_2015	Dundee	PLS	0.99	Within environments	a	1.3197	6	0.3121	23.6481	1.0134	1.838
26	DUN_1516	Dundee	PLS	0.99	Across years	a	1.2661	6	0.4218	33.3175	0.8343	1.998
27	DUNHAL_1516	Dundee	PLS	0.99	Across environments	a	1.2301	6	0.3903	31.728	0.9901	2.0133
28	DUN_2016	Dundee	PLS	0.99	Within environments	a	1.153	6	0.4871	42.249	0.7403	2.0842
29	DUNHAL_1516	Halle	PLS	0.05	Across environments	a	0.8275	6	0.3974	48.0271	0.5247	1.5786
30	HAL_1516	Halle	PLS	0.05	Across years	a	0.5525	6	0.3072	55.597	0.2981	1.13
31	HAL_2016	Halle	PLS	0.05	Within environments	a	0.5003	6	0.3091	61.7704	0.1903	1.0863
32	HAL_2015	Halle	PLS	0.05	Within environments	a	0.3735	6	0.2099	56.2136	0.1915	0.6912
33	DUNHAL_1516	Halle	PLS	0.10	Across environments	a	1.044	6	0.4191	40.1408	0.7769	1.8892
34	HAL_1516	Halle	PLS	0.10	Across years	ab	0.8336	6	0.2479	29.7437	0.5783	1.2954
35	HAL_2016	Halle	PLS	0.10	Within environments	ab	0.6623	6	0.3647	55.0691	0.2229	1.2984
36	HAL_2015	Halle	PLS	0.10	Within environments	b	0.3879	6	0.1132	29.1718	0.2359	0.5167
37	DUNHAL_1516	Halle	PLS	0.20	Across environments	a	1.1542	6	0.4134	35.8147	0.8941	1.9854
38	HAL_1516	Halle	PLS	0.20	Across years	a	1.0717	6	0.2954	27.563	0.7749	1.6429
39	HAL_2016	Halle	PLS	0.20	Within environments	a	0.7896	6	0.3122	39.543	0.4207	1.293
40	HAL_2015	Halle	PLS	0.20	Within environments	a	0.7467	6	0.1837	24.5978	0.5107	0.9914
41	DUNHAL_1516	Halle	PLS	0.40	Across environments	a	1.1937	6	0.3851	32.2616	0.9566	1.966
42	HAL_1516	Halle	PLS	0.40	Across years	a	1.1484	6	0.2778	24.1893	0.8688	1.6831
43	HAL_2016	Halle	PLS	0.40	Within environments	a	1.128	6	0.3642	32.2922	0.898	1.8655
44	HAL_2015	Halle	PLS	0.40	Within environments	a	0.9752	6	0.1416	14.5205	0.8171	1.2371
45	DUNHAL_1516	Halle	PLS	0.60	Across environments	a	1.2179	6	0.3926	32.2348	0.9709	2.0043
46	HAL_2016	Halle	PLS	0.60	Within environments	a	1.1958	6	0.336	28.0997	1.045	1.8815
47	HAL_1516	Halle	PLS	0.60	Across years	a	1.1822	6	0.2957	25.0121	0.8821	1.7501
48	HAL_2015	Halle	PLS	0.60	Within environments	a	1.0085	6	0.1272	12.6172	0.8744	1.2433
49	HAL_2016	Halle	PLS	0.80	Within environments	a	1.2257	6	0.3899	31.8133	0.9911	2.0093
50	HAL_1516	Halle	PLS	0.80	Across years	a	1.2193	6	0.3349	27.4633	1.049	1.9002
51	DUNHAL_1516	Halle	PLS	0.80	Across environments	a	1.204	6	0.277	23.006	0.9505	1.7458
52	HAL_2015	Halle	PLS	0.80	Within environments	a	1.0438	6	0.1499	14.3591	0.9277	1.3267
53	HAL_2016	Halle	PLS	0.99	Within environments	a	1.2404	6	0.3362	27.104	1.0763	1.9247
54	HAL_1516	Halle	PLS	0.99	Across years	a	1.2301	6	0.3903	31.728	0.9901	2.0133
55	DUNHAL_1516	Halle	PLS	0.99	Across environments	a	1.2103	6	0.2796	23.0979	0.9492	1.7571
56	HAL_2015	Halle	PLS	0.99	Within environments	a	1.0597	6	0.1374	12.9624	0.9444	1.323
Legend
1) RunNo = running number
2) Combination of location (DUN = Dundee & HAL = Halle) and year (1516 = across 2015 & 2016); DUNHAL1516 = across locations and years; 4 envs = mean of the four within environments
3) Reg-Model = regression model
4) CS-Size = calibration set size
5) CS-Model = calibration set model
6) Different letters and colors indicate regression models, which are significantly different (P<0.05) within a CS-Model and CS-sizw based on Tukey's test
7) Arithmetic mean of z-transformed Pearson's correlations between predicted and observed values
8) N = number of observations
9) SD = standard deviation
10) CV = coefficient of variation [%]
11) Min = minimum
12) Max = maximum

## Sheet: 7c) Tukey - p-values
S7 Table. ANOVA - Calibration model comparison - 7c) Tukey - p-values
RunNo1)	Location	Reg-Model2)	CS-Size3)	CS-Model4)	Comparison5)	N6)	Difference [r]7)	pValue	Significance8)
1	Dundee	PLS	0.05	Across years - Within environments	DUN_1516 - DUN_2015	6	0.235844	0.7254	NS
2	Dundee	PLS	0.05	Across years - Within environments	DUN_1516 - DUN_2016	6	0.29302	0.5742	NS
3	Dundee	PLS	0.05	Across years - Across environments	DUN_1516 - DUNHAL_1516	6	-0.0694235	0.9896	NS
4	Dundee	PLS	0.05	Within environments - Within environments	DUN_2015 - DUN_2016	6	0.0571767	0.9941	NS
5	Dundee	PLS	0.05	Within environments - Across environments	DUN_2015 - DUNHAL_1516	6	-0.305267	0.5416	NS
6	Dundee	PLS	0.05	Within environments - Across environments	DUN_2016 - DUNHAL_1516	6	-0.362444	0.3976	NS
7	Dundee	PLS	0.10	Across years - Within environments	DUN_1516 - DUN_2015	6	0.164445	0.9139	NS
8	Dundee	PLS	0.10	Across years - Within environments	DUN_1516 - DUN_2016	6	0.303867	0.632	NS
9	Dundee	PLS	0.10	Across years - Across environments	DUN_1516 - DUNHAL_1516	6	-0.120042	0.9637	NS
10	Dundee	PLS	0.10	Within environments - Within environments	DUN_2015 - DUN_2016	6	0.139422	0.9449	NS
11	Dundee	PLS	0.10	Within environments - Across environments	DUN_2015 - DUNHAL_1516	6	-0.284488	0.678	NS
12	Dundee	PLS	0.10	Within environments - Across environments	DUN_2016 - DUNHAL_1516	6	-0.423909	0.3605	NS
13	Dundee	PLS	0.20	Across years - Within environments	DUN_1516 - DUN_2015	6	0.110544	0.9722	NS
14	Dundee	PLS	0.20	Across years - Within environments	DUN_1516 - DUN_2016	6	0.231443	0.8024	NS
15	Dundee	PLS	0.20	Across years - Across environments	DUN_1516 - DUNHAL_1516	6	-0.0490423	0.9974	NS
16	Dundee	PLS	0.20	Within environments - Within environments	DUN_2015 - DUN_2016	6	0.120899	0.9642	NS
17	Dundee	PLS	0.20	Within environments - Across environments	DUN_2015 - DUNHAL_1516	6	-0.159586	0.9232	NS
18	Dundee	PLS	0.20	Within environments - Across environments	DUN_2016 - DUNHAL_1516	6	-0.280485	0.6956	NS
19	Dundee	PLS	0.40	Across years - Within environments	DUN_1516 - DUN_2015	6	0.0373435	0.9984	NS
20	Dundee	PLS	0.40	Across years - Within environments	DUN_1516 - DUN_2016	6	0.152157	0.9112	NS
21	Dundee	PLS	0.40	Across years - Across environments	DUN_1516 - DUNHAL_1516	6	0.0190179	0.9998	NS
22	Dundee	PLS	0.40	Within environments - Within environments	DUN_2015 - DUN_2016	6	0.114814	0.9588	NS
23	Dundee	PLS	0.40	Within environments - Across environments	DUN_2015 - DUNHAL_1516	6	-0.0183256	0.9998	NS
24	Dundee	PLS	0.40	Within environments - Across environments	DUN_2016 - DUNHAL_1516	6	-0.133139	0.938	NS
25	Dundee	PLS	0.60	Across years - Within environments	DUN_1516 - DUN_2015	6	-0.0272586	0.9994	NS
26	Dundee	PLS	0.60	Across years - Within environments	DUN_1516 - DUN_2016	6	0.132668	0.9438	NS
27	Dundee	PLS	0.60	Across years - Across environments	DUN_1516 - DUNHAL_1516	6	0.0271666	0.9995	NS
28	Dundee	PLS	0.60	Within environments - Within environments	DUN_2015 - DUN_2016	6	0.159927	0.9071	NS
29	Dundee	PLS	0.60	Within environments - Across environments	DUN_2015 - DUNHAL_1516	6	0.0544253	0.9957	NS
30	Dundee	PLS	0.60	Within environments - Across environments	DUN_2016 - DUNHAL_1516	6	-0.105502	0.9704	NS
31	Dundee	PLS	0.80	Across years - Within environments	DUN_1516 - DUN_2015	6	-0.0586671	0.9944	NS
32	Dundee	PLS	0.80	Across years - Within environments	DUN_1516 - DUN_2016	6	0.120325	0.9556	NS
33	Dundee	PLS	0.80	Across years - Across environments	DUN_1516 - DUNHAL_1516	6	0.0263651	0.9995	NS
34	Dundee	PLS	0.80	Within environments - Within environments	DUN_2015 - DUN_2016	6	0.178992	0.8715	NS
35	Dundee	PLS	0.80	Within environments - Across environments	DUN_2015 - DUNHAL_1516	6	0.0850322	0.9835	NS
36	Dundee	PLS	0.80	Within environments - Across environments	DUN_2016 - DUNHAL_1516	6	-0.0939596	0.9779	NS
37	Dundee	PLS	0.99	Across years - Within environments	DUN_1516 - DUN_2015	6	-0.0535735	0.9957	NS
38	Dundee	PLS	0.99	Across years - Within environments	DUN_1516 - DUN_2016	6	0.113145	0.9625	NS
39	Dundee	PLS	0.99	Across years - Across environments	DUN_1516 - DUNHAL_1516	6	0.0360139	0.9987	NS
40	Dundee	PLS	0.99	Within environments - Within environments	DUN_2015 - DUN_2016	6	0.166718	0.8926	NS
41	Dundee	PLS	0.99	Within environments - Across environments	DUN_2015 - DUNHAL_1516	6	0.0895874	0.9807	NS
42	Dundee	PLS	0.99	Within environments - Across environments	DUN_2016 - DUNHAL_1516	6	-0.077131	0.9875	NS
43	Halle	PLS	0.05	Across environments - Across years	DUNHAL_1516 - HAL_1516	6	0.274956	0.4439	NS
44	Halle	PLS	0.05	Across environments - Within environments	DUNHAL_1516 - HAL_2015	6	0.454041	0.0884	NS
45	Halle	PLS	0.05	Across environments - Within environments	DUNHAL_1516 - HAL_2016	6	0.327154	0.2978	NS
46	Halle	PLS	0.05	Across years - Within environments	HAL_1516 - HAL_2015	6	0.179085	0.7562	NS
47	Halle	PLS	0.05	Across years - Within environments	HAL_1516 - HAL_2016	6	0.0521978	0.9913	NS
48	Halle	PLS	0.05	Within environments - Within environments	HAL_2015 - HAL_2016	6	-0.126888	0.895	NS
49	Halle	PLS	0.10	Across environments - Across years	DUNHAL_1516 - HAL_1516	6	0.210353	0.6474	NS
50	Halle	PLS	0.10	Across environments - Within environments	DUNHAL_1516 - HAL_2015	6	0.656061	0.0076	**
51	Halle	PLS	0.10	Across environments - Within environments	DUNHAL_1516 - HAL_2016	6	0.381653	0.1758	NS
52	Halle	PLS	0.10	Across years - Within environments	HAL_1516 - HAL_2015	6	0.445708	0.0914	NS
53	Halle	PLS	0.10	Across years - Within environments	HAL_1516 - HAL_2016	6	0.1713	0.7737	NS
54	Halle	PLS	0.10	Within environments - Within environments	HAL_2015 - HAL_2016	6	-0.274408	0.4357	NS
55	Halle	PLS	0.20	Across environments - Across years	DUNHAL_1516 - HAL_1516	6	0.0824494	0.9673	NS
56	Halle	PLS	0.20	Across environments - Within environments	DUNHAL_1516 - HAL_2015	6	0.407417	0.141	NS
57	Halle	PLS	0.20	Across environments - Within environments	DUNHAL_1516 - HAL_2016	6	0.364536	0.2127	NS
58	Halle	PLS	0.20	Across years - Within environments	HAL_1516 - HAL_2015	6	0.324967	0.3006	NS
59	Halle	PLS	0.20	Across years - Within environments	HAL_1516 - HAL_2016	6	0.282087	0.4193	NS
60	Halle	PLS	0.20	Within environments - Within environments	HAL_2015 - HAL_2016	6	-0.0428802	0.9951	NS
61	Halle	PLS	0.40	Across environments - Across years	DUNHAL_1516 - HAL_1516	6	0.0452298	0.994	NS
62	Halle	PLS	0.40	Across environments - Within environments	DUNHAL_1516 - HAL_2015	6	0.218501	0.6153	NS
63	Halle	PLS	0.40	Across environments - Within environments	DUNHAL_1516 - HAL_2016	6	0.0656851	0.9822	NS
64	Halle	PLS	0.40	Across years - Within environments	HAL_1516 - HAL_2015	6	0.173271	0.7644	NS
65	Halle	PLS	0.40	Across years - Within environments	HAL_1516 - HAL_2016	6	0.0204553	0.9994	NS
66	Halle	PLS	0.40	Within environments - Within environments	HAL_2015 - HAL_2016	6	-0.152815	0.8247	NS
67	Halle	PLS	0.60	Across environments - Across years	DUNHAL_1516 - HAL_1516	6	0.0357115	0.9969	NS
68	Halle	PLS	0.60	Across environments - Within environments	DUNHAL_1516 - HAL_2015	6	0.209406	0.639	NS
69	Halle	PLS	0.60	Across environments - Within environments	DUNHAL_1516 - HAL_2016	6	0.0220985	0.9993	NS
70	Halle	PLS	0.60	Across years - Within environments	HAL_1516 - HAL_2015	6	0.173694	0.7576	NS
71	Halle	PLS	0.60	Across years - Within environments	HAL_1516 - HAL_2016	6	-0.013613	0.9998	NS
72	Halle	PLS	0.60	Within environments - Within environments	HAL_2015 - HAL_2016	6	-0.187307	0.7136	NS
73	Halle	PLS	0.80	Across environments - Across years	DUNHAL_1516 - HAL_1516	6	0.021683	0.9993	NS
74	Halle	PLS	0.80	Across environments - Within environments	DUNHAL_1516 - HAL_2015	6	0.181874	0.7255	NS
75	Halle	PLS	0.80	Across environments - Within environments	DUNHAL_1516 - HAL_2016	6	0.00636794	1	NS
76	Halle	PLS	0.80	Across years - Within environments	HAL_1516 - HAL_2015	6	0.160191	0.7942	NS
77	Halle	PLS	0.80	Across years - Within environments	HAL_1516 - HAL_2016	6	-0.0153151	0.9997	NS
78	Halle	PLS	0.80	Within environments - Within environments	HAL_2015 - HAL_2016	6	-0.175506	0.7463	NS
79	Halle	PLS	0.99	Across environments - Across years	DUNHAL_1516 - HAL_1516	6	0.0197656	0.9995	NS
80	Halle	PLS	0.99	Across environments - Within environments	DUNHAL_1516 - HAL_2015	6	0.170386	0.762	NS
81	Halle	PLS	0.99	Across environments - Within environments	DUNHAL_1516 - HAL_2016	6	-0.0103533	0.9999	NS
82	Halle	PLS	0.99	Across years - Within environments	HAL_1516 - HAL_2015	6	0.150621	0.8217	NS
83	Halle	PLS	0.99	Across years - Within environments	HAL_1516 - HAL_2016	6	-0.0301188	0.9981	NS
84	Halle	PLS	0.99	Within environments - Within environments	HAL_2015 - HAL_2016	6	-0.180739	0.7284	NS
Legend
1) RunNo = running number
2) Reg-Model = regression model
3) CS-Size = calibration set size
4) CS-Model = calibration set model
5) Comparison = Tukey test between two variables
5) N = number of observations
7) Difference = Difference in z-transformed Pearson's correlations between the two compared variables
8) Significance with P < 0.05 = *, P < 0.01 = ** or P < 0.001 = *** & ns = not significant
