# Supplementary material for: Optimizing the procedure of grain nutrient predictions in barley via hyperspectral imaging
Source: PLoS One. 2019 Nov 7;14(11):e0224491. doi: 10.1371/journal.pone.0224491 (PMC6837513; doi:10.1371/journal.pone.0224491)
Supplement: S8 Table — (XLSX) [file pone.0224491.s008.xlsx]

## Sheet: 8)
S8 Table. Descriptive statistics - HSI
RunNo1)	Environment2)	Location	Year	Reg-Model3)	CS-Model4)	CS-Size5)	N6)	Mean7)	SD8)	CV9)	Min10)	Max11)
1	DUN_2015	Dundee	2015	PLS	Within environments	0.05	6	0.2385	0.1404	58.8677	0.063	0.422
2	DUN_2015	Dundee	2015	PLS	Within environments	0.10	6	0.3876	0.2558	65.9829	0.1461	0.8005
3	DUN_2015	Dundee	2015	PLS	Within environments	0.20	6	0.544	0.2133	39.2112	0.3255	0.84
4	DUN_2015	Dundee	2015	PLS	Within environments	0.40	6	0.6594	0.1521	23.0728	0.4443	0.8516
5	DUN_2015	Dundee	2015	PLS	Within environments	0.60	6	0.7025	0.1406	20.0139	0.5226	0.8995
6	DUN_2015	Dundee	2015	PLS	Within environments	0.80	6	0.7251	0.1182	16.3006	0.5936	0.9014
7	DUN_2015	Dundee	2015	PLS	Within environments	0.99	6	0.7277	0.1223	16.8053	0.5885	0.9036
8	DUN_2016	Dundee	2016	PLS	Within environments	0.05	6	0.2055	0.2966	144.339	0.0014	0.797
9	DUN_2016	Dundee	2016	PLS	Within environments	0.10	6	0.309	0.2848	92.1438	0.0004	0.8076
10	DUN_2016	Dundee	2016	PLS	Within environments	0.20	6	0.4462	0.2721	60.9922	0.1513	0.8972
11	DUN_2016	Dundee	2016	PLS	Within environments	0.40	6	0.5655	0.2191	38.7385	0.3219	0.9206
12	DUN_2016	Dundee	2016	PLS	Within environments	0.60	6	0.593	0.1988	33.522	0.3574	0.9357
13	DUN_2016	Dundee	2016	PLS	Within environments	0.80	6	0.6019	0.204	33.8995	0.373	0.9389
14	DUN_2016	Dundee	2016	PLS	Within environments	0.99	6	0.6152	0.1962	31.8986	0.3961	0.94
15	DUN_1516	Dundee	2015 & 2016	PLS	Across years	0.05	6	0.3818	0.2436	63.8127	0.1629	0.8302
16	DUN_1516	Dundee	2015 & 2016	PLS	Across years	0.10	6	0.4872	0.2455	50.3836	0.2366	0.8773
17	DUN_1516	Dundee	2015 & 2016	PLS	Across years	0.20	6	0.5898	0.2226	37.7346	0.3195	0.9226
18	DUN_1516	Dundee	2015 & 2016	PLS	Across years	0.40	6	0.657	0.1905	28.9873	0.4082	0.9236
19	DUN_1516	Dundee	2015 & 2016	PLS	Across years	0.60	6	0.6733	0.1827	27.133	0.4418	0.928
20	DUN_1516	Dundee	2015 & 2016	PLS	Across years	0.80	6	0.6778	0.1813	26.743	0.4439	0.9262
21	DUN_1516	Dundee	2015 & 2016	PLS	Across years	0.99	6	0.685	0.1755	25.6204	0.4662	0.9291
22	HAL_2015	Halle	2015	PLS	Within environments	0.05	6	0.1441	0.1368	94.9622	0.0358	0.3585
23	HAL_2015	Halle	2015	PLS	Within environments	0.10	6	0.142	0.071	49.9925	0.0536	0.2258
24	HAL_2015	Halle	2015	PLS	Within environments	0.20	6	0.3974	0.1349	33.9411	0.2214	0.5745
25	HAL_2015	Halle	2015	PLS	Within environments	0.40	6	0.5588	0.0865	15.4715	0.4536	0.7134
26	HAL_2015	Halle	2015	PLS	Within environments	0.60	6	0.5811	0.0755	12.9982	0.4951	0.7164
27	HAL_2015	Halle	2015	PLS	Within environments	0.80	6	0.6014	0.0831	13.8256	0.5322	0.7542
28	HAL_2015	Halle	2015	PLS	Within environments	0.99	6	0.6119	0.0751	12.2683	0.5435	0.7526
29	HAL_2016	Halle	2016	PLS	Within environments	0.05	6	0.2228	0.212	95.1822	0.0353	0.6328
30	HAL_2016	Halle	2016	PLS	Within environments	0.10	6	0.3315	0.2388	72.0276	0.0481	0.7418
31	HAL_2016	Halle	2016	PLS	Within environments	0.20	6	0.4197	0.2114	50.3694	0.158	0.7394
32	HAL_2016	Halle	2016	PLS	Within environments	0.40	6	0.6237	0.1428	22.9003	0.5117	0.9086
33	HAL_2016	Halle	2016	PLS	Within environments	0.60	6	0.6656	0.1205	18.1032	0.6081	0.9113
34	HAL_2016	Halle	2016	PLS	Within environments	0.80	6	0.678	0.1171	17.2679	0.6106	0.9144
35	HAL_2016	Halle	2016	PLS	Within environments	0.99	6	0.6886	0.1135	16.4821	0.627	0.9183
36	HAL_1516	Halle	2015 & 2016	PLS	Across years	0.05	6	0.2552	0.2135	83.68	0.0839	0.6578
37	HAL_1516	Halle	2015 & 2016	PLS	Across years	0.10	6	0.4532	0.1602	35.3483	0.2719	0.7405
38	HAL_1516	Halle	2015 & 2016	PLS	Across years	0.20	6	0.6017	0.143	23.7696	0.4222	0.861
39	HAL_1516	Halle	2015 & 2016	PLS	Across years	0.40	6	0.648	0.1243	19.1822	0.4911	0.871
40	HAL_1516	Halle	2015 & 2016	PLS	Across years	0.60	6	0.6637	0.1258	18.9489	0.5005	0.8862
41	HAL_1516	Halle	2015 & 2016	PLS	Across years	0.80	6	0.6778	0.1123	16.5662	0.5476	0.8853
42	HAL_1516	Halle	2015 & 2016	PLS	Across years	0.99	6	0.6807	0.1123	16.5003	0.5468	0.8877
43	DUNHAL_1516	Dundee & Halle	2015 & 2016	PLS	Across environments	0.05	6	0.4289	0.2316	54.005	0.2316	0.8434
44	DUNHAL_1516	Dundee & Halle	2015 & 2016	PLS	Across environments	0.10	6	0.5641	0.1768	31.3338	0.4237	0.9126
45	DUNHAL_1516	Dundee & Halle	2015 & 2016	PLS	Across environments	0.20	6	0.6301	0.1526	24.2117	0.509	0.9273
46	DUNHAL_1516	Dundee & Halle	2015 & 2016	PLS	Across environments	0.40	6	0.6566	0.1383	21.0681	0.5517	0.9246
47	DUNHAL_1516	Dundee & Halle	2015 & 2016	PLS	Across environments	0.60	6	0.6681	0.1359	20.3366	0.5612	0.9299
48	DUNHAL_1516	Dundee & Halle	2015 & 2016	PLS	Across environments	0.80	6	0.6727	0.1326	19.7133	0.5743	0.9306
49	DUNHAL_1516	Dundee & Halle	2015 & 2016	PLS	Across environments	0.99	6	0.6749	0.1323	19.6079	0.5736	0.9311
Legend
1) RunNo = running number
2) Combination of location (DUN = Dundee & HAL = Halle) and year (1516 = across 2015 & 2016); DUNHAL1516 = across locations and years
3) Reg-Model = regression model
4) CS-Model = calibration set model
5) CS-Size = calibration set size
6) N = number of observations
7) Arithmetic mean
8) SD = standard deviation
9) CV = coefficient of variation [%]
10) Min = minimum
11) Max = maximum
