# Supplementary material for: Optimizing the procedure of grain nutrient predictions in barley via hyperspectral imaging
Source: PLoS One. 2019 Nov 7;14(11):e0224491. doi: 10.1371/journal.pone.0224491 (PMC6837513; doi:10.1371/journal.pone.0224491)
Supplement: S9 Table — (XLSX) [file pone.0224491.s009.xlsx]

## Sheet: 9)
S9 Table. Model transferability R2
RunNo1)	Prediction model2)	Environment3)	Location	Year	Trait4)	CS-Model5)	CS-Size6)	Predicted environment7)	MLP8)	tRBF8)	PLS8)
1	DUN_N_2015	DUN_2015	Dundee	2015	N	Within environments	0.05	DUN_2015	0.181893	0.363983	0.422003
2	DUN_N_2015	DUN_2015	Dundee	2015	N	Within environments	0.05	DUN_2016	0.0399201	0.0347774	0.0892815
3	DUN_N_2015	DUN_2015	Dundee	2015	N	Within environments	0.05	DUN_1516	0.0689799	9.32739e-05	0.136666
4	DUN_N_2015	DUN_2015	Dundee	2015	N	Within environments	0.05	HAL_2015	0.00473541	0.000247223	0.0603223
5	DUN_N_2015	DUN_2015	Dundee	2015	N	Within environments	0.05	HAL_2016	0.00540791	0.00458788	0.486838
6	DUN_N_2015	DUN_2015	Dundee	2015	N	Within environments	0.05	HAL_1516	0.0963006	0.0358511	0.00405928
7	DUN_N_2015	DUN_2015	Dundee	2015	N	Within environments	0.05	DUNHAL_1516	0.0381626	0.0538881	0.0541777
8	DUN_N_2015	DUN_2015	Dundee	2015	N	Within environments	0.10	DUN_2015	0.190222	0.464025	0.800506
9	DUN_N_2015	DUN_2015	Dundee	2015	N	Within environments	0.10	DUN_2016	0.120871	0.371625	0.561689
10	DUN_N_2015	DUN_2015	Dundee	2015	N	Within environments	0.10	DUN_1516	0.030273	0.00781556	0.528144
11	DUN_N_2015	DUN_2015	Dundee	2015	N	Within environments	0.10	HAL_2015	0.0308116	0.0270992	0.471339
12	DUN_N_2015	DUN_2015	Dundee	2015	N	Within environments	0.10	HAL_2016	0.00675905	0.230105	0.679918
13	DUN_N_2015	DUN_2015	Dundee	2015	N	Within environments	0.10	HAL_1516	0.248203	0.383691	0.539696
14	DUN_N_2015	DUN_2015	Dundee	2015	N	Within environments	0.10	DUNHAL_1516	0.0607249	0.219748	0.580933
15	DUN_N_2015	DUN_2015	Dundee	2015	N	Within environments	0.20	DUN_2015	0.0516872	0.45982	0.840019
16	DUN_N_2015	DUN_2015	Dundee	2015	N	Within environments	0.20	DUN_2016	0.0177632	0.0573719	0.832391
17	DUN_N_2015	DUN_2015	Dundee	2015	N	Within environments	0.20	DUN_1516	0.00733054	0.00124378	0.328672
18	DUN_N_2015	DUN_2015	Dundee	2015	N	Within environments	0.20	HAL_2015	0.0168896	0.136615	0.0907366
19	DUN_N_2015	DUN_2015	Dundee	2015	N	Within environments	0.20	HAL_2016	0.0191346	0.193495	0.806714
20	DUN_N_2015	DUN_2015	Dundee	2015	N	Within environments	0.20	HAL_1516	0.0610061	0.40104	0.000247036
21	DUN_N_2015	DUN_2015	Dundee	2015	N	Within environments	0.20	DUNHAL_1516	0.0551446	0.121201	0.193502
22	DUN_N_2015	DUN_2015	Dundee	2015	N	Within environments	0.40	DUN_2015	0.303326	0.590454	0.851624
23	DUN_N_2015	DUN_2015	Dundee	2015	N	Within environments	0.40	DUN_2016	2.1351e-05	0.198024	0.516612
24	DUN_N_2015	DUN_2015	Dundee	2015	N	Within environments	0.40	DUN_1516	0.109039	0.071171	0.0253678
25	DUN_N_2015	DUN_2015	Dundee	2015	N	Within environments	0.40	HAL_2015	0.0186685	0.00749537	0.105273
26	DUN_N_2015	DUN_2015	Dundee	2015	N	Within environments	0.40	HAL_2016	0.0661305	0.134024	0.581258
27	DUN_N_2015	DUN_2015	Dundee	2015	N	Within environments	0.40	HAL_1516	0.00106862	0.177651	0.47682
28	DUN_N_2015	DUN_2015	Dundee	2015	N	Within environments	0.40	DUNHAL_1516	0.000438982	0.221094	0.232945
29	DUN_N_2015	DUN_2015	Dundee	2015	N	Within environments	0.60	DUN_2015	0.560269	0.890661	0.8995
30	DUN_N_2015	DUN_2015	Dundee	2015	N	Within environments	0.60	DUN_2016	0.270112	0.599322	0.817609
31	DUN_N_2015	DUN_2015	Dundee	2015	N	Within environments	0.60	DUN_1516	0.325725	0.0883704	0.765046
32	DUN_N_2015	DUN_2015	Dundee	2015	N	Within environments	0.60	HAL_2015	0.0249091	0.332544	0.634722
33	DUN_N_2015	DUN_2015	Dundee	2015	N	Within environments	0.60	HAL_2016	0.0666107	0.651228	0.793642
34	DUN_N_2015	DUN_2015	Dundee	2015	N	Within environments	0.60	HAL_1516	0.0859165	0.652155	0.812348
35	DUN_N_2015	DUN_2015	Dundee	2015	N	Within environments	0.60	DUNHAL_1516	0.156718	0.452358	0.850282
36	DUN_N_2015	DUN_2015	Dundee	2015	N	Within environments	0.80	DUN_2015	0.438548	0.503034	0.90141
37	DUN_N_2015	DUN_2015	Dundee	2015	N	Within environments	0.80	DUN_2016	0.189033	0.0258194	0.731779
38	DUN_N_2015	DUN_2015	Dundee	2015	N	Within environments	0.80	DUN_1516	0.270904	0.000376343	0.525691
39	DUN_N_2015	DUN_2015	Dundee	2015	N	Within environments	0.80	HAL_2015	0.0230404	0.0363448	0.361265
40	DUN_N_2015	DUN_2015	Dundee	2015	N	Within environments	0.80	HAL_2016	0.124037	0.0181816	0.73356
41	DUN_N_2015	DUN_2015	Dundee	2015	N	Within environments	0.80	HAL_1516	0.028857	0.167921	0.685826
42	DUN_N_2015	DUN_2015	Dundee	2015	N	Within environments	0.80	DUNHAL_1516	0.166646	0.0259463	0.604293
43	DUN_N_2015	DUN_2015	Dundee	2015	N	Within environments	0.99	DUN_2015	0.458759	0.863524	0.903642
44	DUN_N_2015	DUN_2015	Dundee	2015	N	Within environments	0.99	DUN_2016	0.173527	0.199236	0.710146
45	DUN_N_2015	DUN_2015	Dundee	2015	N	Within environments	0.99	DUN_1516	0.0333667	0.000135786	0.566182
46	DUN_N_2015	DUN_2015	Dundee	2015	N	Within environments	0.99	HAL_2015	0.0285115	0.0227275	0.400334
47	DUN_N_2015	DUN_2015	Dundee	2015	N	Within environments	0.99	HAL_2016	0.0150544	0.261332	0.751569
48	DUN_N_2015	DUN_2015	Dundee	2015	N	Within environments	0.99	HAL_1516	0.197158	0.389514	0.709593
49	DUN_N_2015	DUN_2015	Dundee	2015	N	Within environments	0.99	DUNHAL_1516	0.145445	0.172707	0.640767
50	DUN_P_2015	DUN_2015	Dundee	2015	P	Within environments	0.05	DUN_2015	0.0337142	0.000136469	0.107434
51	DUN_P_2015	DUN_2015	Dundee	2015	P	Within environments	0.05	DUN_2016	0.0317335	0.0070765	0.145641
52	DUN_P_2015	DUN_2015	Dundee	2015	P	Within environments	0.05	DUN_1516	0.102667	0.0362909	0.432899
53	DUN_P_2015	DUN_2015	Dundee	2015	P	Within environments	0.05	HAL_2015	0.0159538	0.060653	0.0138098
54	DUN_P_2015	DUN_2015	Dundee	2015	P	Within environments	0.05	HAL_2016	0.00517439	0.00895871	0.0583398
55	DUN_P_2015	DUN_2015	Dundee	2015	P	Within environments	0.05	HAL_1516	0.0201152	1.41438e-06	0.00775418
56	DUN_P_2015	DUN_2015	Dundee	2015	P	Within environments	0.05	DUNHAL_1516	0.00765595	0.0277566	0.176496
57	DUN_P_2015	DUN_2015	Dundee	2015	P	Within environments	0.10	DUN_2015	0.0485427	0.492581	0.355777
58	DUN_P_2015	DUN_2015	Dundee	2015	P	Within environments	0.10	DUN_2016	0.0124844	0.00390676	0.0629389
59	DUN_P_2015	DUN_2015	Dundee	2015	P	Within environments	0.10	DUN_1516	0.116359	0.0319689	0.00107918
60	DUN_P_2015	DUN_2015	Dundee	2015	P	Within environments	0.10	HAL_2015	0.00430589	0.0533678	0.000242572
61	DUN_P_2015	DUN_2015	Dundee	2015	P	Within environments	0.10	HAL_2016	0.0391695	0.00625034	0.0024452
62	DUN_P_2015	DUN_2015	Dundee	2015	P	Within environments	0.10	HAL_1516	0.00294984	0.0361725	0.00427596
63	DUN_P_2015	DUN_2015	Dundee	2015	P	Within environments	0.10	DUNHAL_1516	0.0540271	0.0324204	0.014217
64	DUN_P_2015	DUN_2015	Dundee	2015	P	Within environments	0.20	DUN_2015	0.0713586	0.361097	0.611659
65	DUN_P_2015	DUN_2015	Dundee	2015	P	Within environments	0.20	DUN_2016	0.0371623	0.00212884	0.115741
66	DUN_P_2015	DUN_2015	Dundee	2015	P	Within environments	0.20	DUN_1516	0.0358738	0.0369532	0.443153
67	DUN_P_2015	DUN_2015	Dundee	2015	P	Within environments	0.20	HAL_2015	0.0221964	0.000505183	0.134163
68	DUN_P_2015	DUN_2015	Dundee	2015	P	Within environments	0.20	HAL_2016	0.191382	0.0629266	0.210438
69	DUN_P_2015	DUN_2015	Dundee	2015	P	Within environments	0.20	HAL_1516	0.096322	0.0107279	0.139219
70	DUN_P_2015	DUN_2015	Dundee	2015	P	Within environments	0.20	DUNHAL_1516	0.0214485	0.0265691	0.286805
71	DUN_P_2015	DUN_2015	Dundee	2015	P	Within environments	0.40	DUN_2015	0.027378	0.533846	0.728728
72	DUN_P_2015	DUN_2015	Dundee	2015	P	Within environments	0.40	DUN_2016	0.0327469	0.0290494	0.373144
73	DUN_P_2015	DUN_2015	Dundee	2015	P	Within environments	0.40	DUN_1516	0.122267	0.00922962	0.598726
74	DUN_P_2015	DUN_2015	Dundee	2015	P	Within environments	0.40	HAL_2015	0.000799237	0.113387	0.0125689
75	DUN_P_2015	DUN_2015	Dundee	2015	P	Within environments	0.40	HAL_2016	0.135844	0.107008	0.306698
76	DUN_P_2015	DUN_2015	Dundee	2015	P	Within environments	0.40	HAL_1516	0.0320537	0.10239	0.0910024
77	DUN_P_2015	DUN_2015	Dundee	2015	P	Within environments	0.40	DUNHAL_1516	0.0818462	0.0225593	0.297973
78	DUN_P_2015	DUN_2015	Dundee	2015	P	Within environments	0.60	DUN_2015	0.394794	0.687039	0.729382
79	DUN_P_2015	DUN_2015	Dundee	2015	P	Within environments	0.60	DUN_2016	0.00912196	0.00276647	0.256252
80	DUN_P_2015	DUN_2015	Dundee	2015	P	Within environments	0.60	DUN_1516	0.0491685	0.0467193	0.040894
81	DUN_P_2015	DUN_2015	Dundee	2015	P	Within environments	0.60	HAL_2015	0.0367749	0.121951	0.148654
82	DUN_P_2015	DUN_2015	Dundee	2015	P	Within environments	0.60	HAL_2016	0.0546145	0.0479516	0.208314
83	DUN_P_2015	DUN_2015	Dundee	2015	P	Within environments	0.60	HAL_1516	0.0521414	0.0799438	0.131874
84	DUN_P_2015	DUN_2015	Dundee	2015	P	Within environments	0.60	DUNHAL_1516	0.0657848	0.0427592	0.0951739
85	DUN_P_2015	DUN_2015	Dundee	2015	P	Within environments	0.80	DUN_2015	0.237415	0.555017	0.760848
86	DUN_P_2015	DUN_2015	Dundee	2015	P	Within environments	0.80	DUN_2016	0.0849247	4.79289e-05	0.234423
87	DUN_P_2015	DUN_2015	Dundee	2015	P	Within environments	0.80	DUN_1516	0.00670138	0.113277	0.0777829
88	DUN_P_2015	DUN_2015	Dundee	2015	P	Within environments	0.80	HAL_2015	0.00193247	0.0510601	0.14599
89	DUN_P_2015	DUN_2015	Dundee	2015	P	Within environments	0.80	HAL_2016	0.0203019	0.236479	0.196028
90	DUN_P_2015	DUN_2015	Dundee	2015	P	Within environments	0.80	HAL_1516	0.0056433	0.132596	0.137573
91	DUN_P_2015	DUN_2015	Dundee	2015	P	Within environments	0.80	DUNHAL_1516	0.00160294	0.0972086	0.110367
92	DUN_P_2015	DUN_2015	Dundee	2015	P	Within environments	0.99	DUN_2015	0.152581	0.899091	0.766211
93	DUN_P_2015	DUN_2015	Dundee	2015	P	Within environments	0.99	DUN_2016	0.0236693	0.347592	0.291005
94	DUN_P_2015	DUN_2015	Dundee	2015	P	Within environments	0.99	DUN_1516	0.104749	0.000665367	0.142219
95	DUN_P_2015	DUN_2015	Dundee	2015	P	Within environments	0.99	HAL_2015	0.112572	0.154569	0.171281
96	DUN_P_2015	DUN_2015	Dundee	2015	P	Within environments	0.99	HAL_2016	0.215908	0.158943	0.23814
97	DUN_P_2015	DUN_2015	Dundee	2015	P	Within environments	0.99	HAL_1516	0.168775	0.123018	0.158284
98	DUN_P_2015	DUN_2015	Dundee	2015	P	Within environments	0.99	DUNHAL_1516	0.143944	0.0499692	0.148389
99	DUN_K_2015	DUN_2015	Dundee	2015	K	Within environments	0.05	DUN_2015	0.0112467	0.00519953	0.0630388
100	DUN_K_2015	DUN_2015	Dundee	2015	K	Within environments	0.05	DUN_2016	0.0220156	0.0258634	0.0493107
101	DUN_K_2015	DUN_2015	Dundee	2015	K	Within environments	0.05	DUN_1516	0.0171622	0.0313963	0.0468516
102	DUN_K_2015	DUN_2015	Dundee	2015	K	Within environments	0.05	HAL_2015	0.000239576	0.00324078	0.0228746
103	DUN_K_2015	DUN_2015	Dundee	2015	K	Within environments	0.05	HAL_2016	0.0365407	0.00247423	0.0078583
104	DUN_K_2015	DUN_2015	Dundee	2015	K	Within environments	0.05	HAL_1516	0.0122782	0.0185094	0.0438073
105	DUN_K_2015	DUN_2015	Dundee	2015	K	Within environments	0.05	DUNHAL_1516	0.000257887	0.00368345	0.00254998
106	DUN_K_2015	DUN_2015	Dundee	2015	K	Within environments	0.10	DUN_2015	0.0142482	0.26231	0.187294
107	DUN_K_2015	DUN_2015	Dundee	2015	K	Within environments	0.10	DUN_2016	0.0135059	0.0209657	0.0361276
108	DUN_K_2015	DUN_2015	Dundee	2015	K	Within environments	0.10	DUN_1516	0.0156514	0.0255633	0.0196735
109	DUN_K_2015	DUN_2015	Dundee	2015	K	Within environments	0.10	HAL_2015	0.00279839	0.00031733	0.00399985
110	DUN_K_2015	DUN_2015	Dundee	2015	K	Within environments	0.10	HAL_2016	0.0994323	0.00948368	0.065888
111	DUN_K_2015	DUN_2015	Dundee	2015	K	Within environments	0.10	HAL_1516	0.0712907	0.0638913	0.0723595
112	DUN_K_2015	DUN_2015	Dundee	2015	K	Within environments	0.10	DUNHAL_1516	0.00728728	0.00216968	0.0377596
113	DUN_K_2015	DUN_2015	Dundee	2015	K	Within environments	0.20	DUN_2015	0.0673857	0.318206	0.343837
114	DUN_K_2015	DUN_2015	Dundee	2015	K	Within environments	0.20	DUN_2016	0.00100366	0.0108522	0.0340127
115	DUN_K_2015	DUN_2015	Dundee	2015	K	Within environments	0.20	DUN_1516	0.00541192	0.0197958	0.0472053
116	DUN_K_2015	DUN_2015	Dundee	2015	K	Within environments	0.20	HAL_2015	0.00573658	0.0199478	0.0625918
117	DUN_K_2015	DUN_2015	Dundee	2015	K	Within environments	0.20	HAL_2016	0.0914619	0.00242519	0.109896
118	DUN_K_2015	DUN_2015	Dundee	2015	K	Within environments	0.20	HAL_1516	0.0376854	0.026114	0.0154232
119	DUN_K_2015	DUN_2015	Dundee	2015	K	Within environments	0.20	DUNHAL_1516	0.00454445	0.00619233	0.00015721
120	DUN_K_2015	DUN_2015	Dundee	2015	K	Within environments	0.40	DUN_2015	0.107617	0.422046	0.539179
121	DUN_K_2015	DUN_2015	Dundee	2015	K	Within environments	0.40	DUN_2016	0.00044455	0.0521174	0.0376549
122	DUN_K_2015	DUN_2015	Dundee	2015	K	Within environments	0.40	DUN_1516	0.00305846	0.0774031	0.058713
123	DUN_K_2015	DUN_2015	Dundee	2015	K	Within environments	0.40	HAL_2015	0.00286942	0.0501935	0.117742
124	DUN_K_2015	DUN_2015	Dundee	2015	K	Within environments	0.40	HAL_2016	0.0615349	0.0242279	0.00880046
125	DUN_K_2015	DUN_2015	Dundee	2015	K	Within environments	0.40	HAL_1516	0.0584338	0.184766	0.00384302
126	DUN_K_2015	DUN_2015	Dundee	2015	K	Within environments	0.40	DUNHAL_1516	0.0249379	0.060951	0.00647344
127	DUN_K_2015	DUN_2015	Dundee	2015	K	Within environments	0.60	DUN_2015	0.301145	0.50558	0.594154
128	DUN_K_2015	DUN_2015	Dundee	2015	K	Within environments	0.60	DUN_2016	0.101662	0.0220846	0.0979832
129	DUN_K_2015	DUN_2015	Dundee	2015	K	Within environments	0.60	DUN_1516	0.0439228	0.0286659	0.194343
130	DUN_K_2015	DUN_2015	Dundee	2015	K	Within environments	0.60	HAL_2015	0.00229037	0.0363814	0.233461
131	DUN_K_2015	DUN_2015	Dundee	2015	K	Within environments	0.60	HAL_2016	0.0174664	0.00203011	0.13265
132	DUN_K_2015	DUN_2015	Dundee	2015	K	Within environments	0.60	HAL_1516	0.0990861	0.0320757	0.241055
133	DUN_K_2015	DUN_2015	Dundee	2015	K	Within environments	0.60	DUNHAL_1516	0.0732104	0.00779013	0.214492
134	DUN_K_2015	DUN_2015	Dundee	2015	K	Within environments	0.80	DUN_2015	0.165025	0.555745	0.62774
135	DUN_K_2015	DUN_2015	Dundee	2015	K	Within environments	0.80	DUN_2016	0.0949878	0.0391549	0.036418
136	DUN_K_2015	DUN_2015	Dundee	2015	K	Within environments	0.80	DUN_1516	0.0509165	0.0550802	0.159666
137	DUN_K_2015	DUN_2015	Dundee	2015	K	Within environments	0.80	HAL_2015	0.0132791	0.145813	0.333318
138	DUN_K_2015	DUN_2015	Dundee	2015	K	Within environments	0.80	HAL_2016	0.101752	0.0916093	0.128187
139	DUN_K_2015	DUN_2015	Dundee	2015	K	Within environments	0.80	HAL_1516	0.121989	0.0260601	0.364486
140	DUN_K_2015	DUN_2015	Dundee	2015	K	Within environments	0.80	DUNHAL_1516	0.0625875	0.0198469	0.270904
141	DUN_K_2015	DUN_2015	Dundee	2015	K	Within environments	0.99	DUN_2015	0.159336	0.801018	0.619307
142	DUN_K_2015	DUN_2015	Dundee	2015	K	Within environments	0.99	DUN_2016	0.0163659	0.0294948	0.0581372
143	DUN_K_2015	DUN_2015	Dundee	2015	K	Within environments	0.99	DUN_1516	0.0132507	0.0503113	0.159497
144	DUN_K_2015	DUN_2015	Dundee	2015	K	Within environments	0.99	HAL_2015	3.64572e-05	0.168024	0.189347
145	DUN_K_2015	DUN_2015	Dundee	2015	K	Within environments	0.99	HAL_2016	0.0457361	0.26224	0.191874
146	DUN_K_2015	DUN_2015	Dundee	2015	K	Within environments	0.99	HAL_1516	0.145671	0.370422	0.134048
147	DUN_K_2015	DUN_2015	Dundee	2015	K	Within environments	0.99	DUNHAL_1516	0.0807336	0.0532396	0.136256
148	DUN_Mg_2015	DUN_2015	Dundee	2015	Mg	Within environments	0.05	DUN_2015	0.0748408	0.156233	0.35442
149	DUN_Mg_2015	DUN_2015	Dundee	2015	Mg	Within environments	0.05	DUN_2016	0.000387625	0.0115359	0.0544489
150	DUN_Mg_2015	DUN_2015	Dundee	2015	Mg	Within environments	0.05	DUN_1516	0.040363	0.0210642	0.222344
151	DUN_Mg_2015	DUN_2015	Dundee	2015	Mg	Within environments	0.05	HAL_2015	0.0303801	0.00948741	0.0334775
152	DUN_Mg_2015	DUN_2015	Dundee	2015	Mg	Within environments	0.05	HAL_2016	0.000164753	0.00848296	0.0503183
153	DUN_Mg_2015	DUN_2015	Dundee	2015	Mg	Within environments	0.05	HAL_1516	0.183093	0.0306956	0.0300618
154	DUN_Mg_2015	DUN_2015	Dundee	2015	Mg	Within environments	0.05	DUNHAL_1516	0.0305375	0.00223752	0.0498686
155	DUN_Mg_2015	DUN_2015	Dundee	2015	Mg	Within environments	0.10	DUN_2015	0.00091015	0.249171	0.584186
156	DUN_Mg_2015	DUN_2015	Dundee	2015	Mg	Within environments	0.10	DUN_2016	2.79907e-05	0.0119393	0.215978
157	DUN_Mg_2015	DUN_2015	Dundee	2015	Mg	Within environments	0.10	DUN_1516	0.0325891	0.000626311	0.0143055
158	DUN_Mg_2015	DUN_2015	Dundee	2015	Mg	Within environments	0.10	HAL_2015	0.0197067	0.00180553	0.088799
159	DUN_Mg_2015	DUN_2015	Dundee	2015	Mg	Within environments	0.10	HAL_2016	0.000309519	0.00418284	0.219707
160	DUN_Mg_2015	DUN_2015	Dundee	2015	Mg	Within environments	0.10	HAL_1516	3.30683e-06	0.00277189	0.376205
161	DUN_Mg_2015	DUN_2015	Dundee	2015	Mg	Within environments	0.10	DUNHAL_1516	0.00777556	4.14292e-06	0.059605
162	DUN_Mg_2015	DUN_2015	Dundee	2015	Mg	Within environments	0.20	DUN_2015	0.149942	0.26183	0.723157
163	DUN_Mg_2015	DUN_2015	Dundee	2015	Mg	Within environments	0.20	DUN_2016	0.0247703	0.00810319	0.178344
164	DUN_Mg_2015	DUN_2015	Dundee	2015	Mg	Within environments	0.20	DUN_1516	0.0269124	0.026315	0.00371364
165	DUN_Mg_2015	DUN_2015	Dundee	2015	Mg	Within environments	0.20	HAL_2015	0.0254095	3.72401e-05	0.0336097
166	DUN_Mg_2015	DUN_2015	Dundee	2015	Mg	Within environments	0.20	HAL_2016	0.0696019	0.00427465	0.0904476
167	DUN_Mg_2015	DUN_2015	Dundee	2015	Mg	Within environments	0.20	HAL_1516	0.200843	0.0288427	0.270835
168	DUN_Mg_2015	DUN_2015	Dundee	2015	Mg	Within environments	0.20	DUNHAL_1516	0.0278757	0.003662	0.128499
169	DUN_Mg_2015	DUN_2015	Dundee	2015	Mg	Within environments	0.40	DUN_2015	0.16463	0.239047	0.768811
170	DUN_Mg_2015	DUN_2015	Dundee	2015	Mg	Within environments	0.40	DUN_2016	0.00209367	0.00959972	0.222055
171	DUN_Mg_2015	DUN_2015	Dundee	2015	Mg	Within environments	0.40	DUN_1516	0.00868761	0.0471434	0.0133688
172	DUN_Mg_2015	DUN_2015	Dundee	2015	Mg	Within environments	0.40	HAL_2015	0.00826781	0.00129263	0.0662001
173	DUN_Mg_2015	DUN_2015	Dundee	2015	Mg	Within environments	0.40	HAL_2016	1.40397e-05	0.00562764	0.220892
174	DUN_Mg_2015	DUN_2015	Dundee	2015	Mg	Within environments	0.40	HAL_1516	0.0325116	0.00608173	0.335536
175	DUN_Mg_2015	DUN_2015	Dundee	2015	Mg	Within environments	0.40	DUNHAL_1516	0.0156989	0.012947	0.183799
176	DUN_Mg_2015	DUN_2015	Dundee	2015	Mg	Within environments	0.60	DUN_2015	0.442996	0.781721	0.815563
177	DUN_Mg_2015	DUN_2015	Dundee	2015	Mg	Within environments	0.60	DUN_2016	0.0020296	0.160531	0.225975
178	DUN_Mg_2015	DUN_2015	Dundee	2015	Mg	Within environments	0.60	DUN_1516	0.116136	0.00808352	0.37273
179	DUN_Mg_2015	DUN_2015	Dundee	2015	Mg	Within environments	0.60	HAL_2015	0.0675364	0.0481304	0.16207
180	DUN_Mg_2015	DUN_2015	Dundee	2015	Mg	Within environments	0.60	HAL_2016	0.068887	0.294906	0.267928
181	DUN_Mg_2015	DUN_2015	Dundee	2015	Mg	Within environments	0.60	HAL_1516	0.185241	0.320872	0.420455
182	DUN_Mg_2015	DUN_2015	Dundee	2015	Mg	Within environments	0.60	DUNHAL_1516	0.149811	0.0991566	0.367121
183	DUN_Mg_2015	DUN_2015	Dundee	2015	Mg	Within environments	0.80	DUN_2015	0.215921	0.31843	0.806251
184	DUN_Mg_2015	DUN_2015	Dundee	2015	Mg	Within environments	0.80	DUN_2016	0.0571866	0.0260346	0.169421
185	DUN_Mg_2015	DUN_2015	Dundee	2015	Mg	Within environments	0.80	DUN_1516	0.220061	0.0262659	0.0596463
186	DUN_Mg_2015	DUN_2015	Dundee	2015	Mg	Within environments	0.80	HAL_2015	0.0818896	0.0362556	0.0663855
187	DUN_Mg_2015	DUN_2015	Dundee	2015	Mg	Within environments	0.80	HAL_2016	0.130665	0.137204	0.227351
188	DUN_Mg_2015	DUN_2015	Dundee	2015	Mg	Within environments	0.80	HAL_1516	0.306532	0.309363	0.33965
189	DUN_Mg_2015	DUN_2015	Dundee	2015	Mg	Within environments	0.80	DUNHAL_1516	0.267938	0.00603573	0.218883
190	DUN_Mg_2015	DUN_2015	Dundee	2015	Mg	Within environments	0.99	DUN_2015	0.303967	0.802883	0.817158
191	DUN_Mg_2015	DUN_2015	Dundee	2015	Mg	Within environments	0.99	DUN_2016	0.000992299	0.00444384	0.178234
192	DUN_Mg_2015	DUN_2015	Dundee	2015	Mg	Within environments	0.99	DUN_1516	0.137137	0.00330311	0.0884687
193	DUN_Mg_2015	DUN_2015	Dundee	2015	Mg	Within environments	0.99	HAL_2015	0.0308247	0.029417	0.0716874
194	DUN_Mg_2015	DUN_2015	Dundee	2015	Mg	Within environments	0.99	HAL_2016	0.0155699	0.0373396	0.224988
195	DUN_Mg_2015	DUN_2015	Dundee	2015	Mg	Within environments	0.99	HAL_1516	0.152564	0.235161	0.348347
196	DUN_Mg_2015	DUN_2015	Dundee	2015	Mg	Within environments	0.99	DUNHAL_1516	0.136207	0.0735344	0.240016
197	DUN_Fe_2015	DUN_2015	Dundee	2015	Fe	Within environments	0.05	DUN_2015	0.00217984	0.0398102	0.284005
198	DUN_Fe_2015	DUN_2015	Dundee	2015	Fe	Within environments	0.05	DUN_2016	0.0026573	0.00798964	0.0153888
199	DUN_Fe_2015	DUN_2015	Dundee	2015	Fe	Within environments	0.05	DUN_1516	0.00489839	0.00395595	0.0239649
200	DUN_Fe_2015	DUN_2015	Dundee	2015	Fe	Within environments	0.05	HAL_2015	0.00360367	0.00227217	0.0276896
201	DUN_Fe_2015	DUN_2015	Dundee	2015	Fe	Within environments	0.05	HAL_2016	0.00280772	0.0278824	0.0253153
202	DUN_Fe_2015	DUN_2015	Dundee	2015	Fe	Within environments	0.05	HAL_1516	0.0131666	0.0347236	0.0102256
203	DUN_Fe_2015	DUN_2015	Dundee	2015	Fe	Within environments	0.05	DUNHAL_1516	0.00554936	0.00584942	0.00399359
204	DUN_Fe_2015	DUN_2015	Dundee	2015	Fe	Within environments	0.10	DUN_2015	0.0941549	0.127401	0.14605
205	DUN_Fe_2015	DUN_2015	Dundee	2015	Fe	Within environments	0.10	DUN_2016	0.00415357	0.00540439	0.128401
206	DUN_Fe_2015	DUN_2015	Dundee	2015	Fe	Within environments	0.10	DUN_1516	0.0254243	0.00365922	0.0200512
207	DUN_Fe_2015	DUN_2015	Dundee	2015	Fe	Within environments	0.10	HAL_2015	0.0115612	0.000668921	0.0524195
208	DUN_Fe_2015	DUN_2015	Dundee	2015	Fe	Within environments	0.10	HAL_2016	0.0754161	0.00321255	0.176693
209	DUN_Fe_2015	DUN_2015	Dundee	2015	Fe	Within environments	0.10	HAL_1516	0.148031	0.0111781	0.22082
210	DUN_Fe_2015	DUN_2015	Dundee	2015	Fe	Within environments	0.10	DUNHAL_1516	0.0161754	0.00341597	0.09276
211	DUN_Fe_2015	DUN_2015	Dundee	2015	Fe	Within environments	0.20	DUN_2015	0.0674283	0.28642	0.41996
212	DUN_Fe_2015	DUN_2015	Dundee	2015	Fe	Within environments	0.20	DUN_2016	0.00145054	0.00556283	0.0449557
213	DUN_Fe_2015	DUN_2015	Dundee	2015	Fe	Within environments	0.20	DUN_1516	0.00496918	0.00752066	0.0644012
214	DUN_Fe_2015	DUN_2015	Dundee	2015	Fe	Within environments	0.20	HAL_2015	0.00114058	0.0360077	0.116731
215	DUN_Fe_2015	DUN_2015	Dundee	2015	Fe	Within environments	0.20	HAL_2016	0.0500174	0.00973739	0.11543
216	DUN_Fe_2015	DUN_2015	Dundee	2015	Fe	Within environments	0.20	HAL_1516	0.0781424	0.0484317	0.0477652
217	DUN_Fe_2015	DUN_2015	Dundee	2015	Fe	Within environments	0.20	DUNHAL_1516	0.0359412	0.00270821	0.08945
218	DUN_Fe_2015	DUN_2015	Dundee	2015	Fe	Within environments	0.40	DUN_2015	0.149949	0.348745	0.444346
219	DUN_Fe_2015	DUN_2015	Dundee	2015	Fe	Within environments	0.40	DUN_2016	0.0179267	0.0152153	0.0372773
220	DUN_Fe_2015	DUN_2015	Dundee	2015	Fe	Within environments	0.40	DUN_1516	0.028225	0.000402957	0.104782
221	DUN_Fe_2015	DUN_2015	Dundee	2015	Fe	Within environments	0.40	HAL_2015	3.85371e-05	0.178345	0.0319879
222	DUN_Fe_2015	DUN_2015	Dundee	2015	Fe	Within environments	0.40	HAL_2016	0.0160825	0.317601	0.0524955
223	DUN_Fe_2015	DUN_2015	Dundee	2015	Fe	Within environments	0.40	HAL_1516	0.0708665	0.0839073	0.0370892
224	DUN_Fe_2015	DUN_2015	Dundee	2015	Fe	Within environments	0.40	DUNHAL_1516	0.00121346	0.0261439	0.00758715
225	DUN_Fe_2015	DUN_2015	Dundee	2015	Fe	Within environments	0.60	DUN_2015	0.406657	0.515453	0.52255
226	DUN_Fe_2015	DUN_2015	Dundee	2015	Fe	Within environments	0.60	DUN_2016	0.000263117	6.39429e-05	0.0231524
227	DUN_Fe_2015	DUN_2015	Dundee	2015	Fe	Within environments	0.60	DUN_1516	0.132613	0.0181778	0.0782775
228	DUN_Fe_2015	DUN_2015	Dundee	2015	Fe	Within environments	0.60	HAL_2015	0.00383348	0.222024	0.03757
229	DUN_Fe_2015	DUN_2015	Dundee	2015	Fe	Within environments	0.60	HAL_2016	0.00315574	0.299899	0.304322
230	DUN_Fe_2015	DUN_2015	Dundee	2015	Fe	Within environments	0.60	HAL_1516	0.0234906	0.213631	0.221679
231	DUN_Fe_2015	DUN_2015	Dundee	2015	Fe	Within environments	0.60	DUNHAL_1516	2.38931e-05	0.00972548	0.0530125
232	DUN_Fe_2015	DUN_2015	Dundee	2015	Fe	Within environments	0.80	DUN_2015	0.17156	0.390979	0.593556
233	DUN_Fe_2015	DUN_2015	Dundee	2015	Fe	Within environments	0.80	DUN_2016	0.00300468	0.00593141	0.0605063
234	DUN_Fe_2015	DUN_2015	Dundee	2015	Fe	Within environments	0.80	DUN_1516	3.40567e-05	0.00397244	0.187263
235	DUN_Fe_2015	DUN_2015	Dundee	2015	Fe	Within environments	0.80	HAL_2015	0.00943502	0.0457602	0.337835
236	DUN_Fe_2015	DUN_2015	Dundee	2015	Fe	Within environments	0.80	HAL_2016	0.0835247	0.0111182	0.293251
237	DUN_Fe_2015	DUN_2015	Dundee	2015	Fe	Within environments	0.80	HAL_1516	0.124598	0.0084343	0.230909
238	DUN_Fe_2015	DUN_2015	Dundee	2015	Fe	Within environments	0.80	DUNHAL_1516	0.0474688	0.00153879	0.176908
239	DUN_Fe_2015	DUN_2015	Dundee	2015	Fe	Within environments	0.99	DUN_2015	0.284313	0.55195	0.588515
240	DUN_Fe_2015	DUN_2015	Dundee	2015	Fe	Within environments	0.99	DUN_2016	0.00492856	0.00600949	0.0820611
241	DUN_Fe_2015	DUN_2015	Dundee	2015	Fe	Within environments	0.99	DUN_1516	0.00153362	0.000296242	0.173938
242	DUN_Fe_2015	DUN_2015	Dundee	2015	Fe	Within environments	0.99	HAL_2015	0.0263222	0.0905378	0.193665
243	DUN_Fe_2015	DUN_2015	Dundee	2015	Fe	Within environments	0.99	HAL_2016	0.11505	0.0825861	0.298441
244	DUN_Fe_2015	DUN_2015	Dundee	2015	Fe	Within environments	0.99	HAL_1516	0.10318	0.0242631	0.0205741
245	DUN_Fe_2015	DUN_2015	Dundee	2015	Fe	Within environments	0.99	DUNHAL_1516	0.0427567	0.00719243	0.0928112
246	DUN_Zn_2015	DUN_2015	Dundee	2015	Zn	Within environments	0.05	DUN_2015	0.022493	0.0253679	0.200383
247	DUN_Zn_2015	DUN_2015	Dundee	2015	Zn	Within environments	0.05	DUN_2016	0.00453798	0.0328224	0.107473
248	DUN_Zn_2015	DUN_2015	Dundee	2015	Zn	Within environments	0.05	DUN_1516	0.116464	0.0109377	0.285554
249	DUN_Zn_2015	DUN_2015	Dundee	2015	Zn	Within environments	0.05	HAL_2015	0.00332663	0.0734114	0.0362326
250	DUN_Zn_2015	DUN_2015	Dundee	2015	Zn	Within environments	0.05	HAL_2016	0.0129574	0.00176055	0.0430145
251	DUN_Zn_2015	DUN_2015	Dundee	2015	Zn	Within environments	0.05	HAL_1516	5.91938e-05	0.22918	0.177779
252	DUN_Zn_2015	DUN_2015	Dundee	2015	Zn	Within environments	0.05	DUNHAL_1516	0.0400685	0.0019438	0.0222794
253	DUN_Zn_2015	DUN_2015	Dundee	2015	Zn	Within environments	0.10	DUN_2015	0.0599717	0.27574	0.251831
254	DUN_Zn_2015	DUN_2015	Dundee	2015	Zn	Within environments	0.10	DUN_2016	0.0369767	0.0249532	0.300683
255	DUN_Zn_2015	DUN_2015	Dundee	2015	Zn	Within environments	0.10	DUN_1516	0.0843064	0.0718483	0.0143967
256	DUN_Zn_2015	DUN_2015	Dundee	2015	Zn	Within environments	0.10	HAL_2015	0.00296621	0.0163257	0.0781479
257	DUN_Zn_2015	DUN_2015	Dundee	2015	Zn	Within environments	0.10	HAL_2016	3.18566e-05	0.00567903	0.174226
258	DUN_Zn_2015	DUN_2015	Dundee	2015	Zn	Within environments	0.10	HAL_1516	0.00254725	0.15196	0.311143
259	DUN_Zn_2015	DUN_2015	Dundee	2015	Zn	Within environments	0.10	DUNHAL_1516	0.00819321	0.000958818	0.143886
260	DUN_Zn_2015	DUN_2015	Dundee	2015	Zn	Within environments	0.20	DUN_2015	0.0363118	0.356928	0.325455
261	DUN_Zn_2015	DUN_2015	Dundee	2015	Zn	Within environments	0.20	DUN_2016	0.0269738	0.020274	0.0717866
262	DUN_Zn_2015	DUN_2015	Dundee	2015	Zn	Within environments	0.20	DUN_1516	0.128041	0.179344	0.00332832
263	DUN_Zn_2015	DUN_2015	Dundee	2015	Zn	Within environments	0.20	HAL_2015	0.00183806	0.0675426	0.158222
264	DUN_Zn_2015	DUN_2015	Dundee	2015	Zn	Within environments	0.20	HAL_2016	0.0497769	0.0819571	0.186127
265	DUN_Zn_2015	DUN_2015	Dundee	2015	Zn	Within environments	0.20	HAL_1516	0.0874431	0.289368	0.326748
266	DUN_Zn_2015	DUN_2015	Dundee	2015	Zn	Within environments	0.20	DUNHAL_1516	8.49481e-05	0.00013263	0.0434131
267	DUN_Zn_2015	DUN_2015	Dundee	2015	Zn	Within environments	0.40	DUN_2015	0.0861312	0.349947	0.623449
268	DUN_Zn_2015	DUN_2015	Dundee	2015	Zn	Within environments	0.40	DUN_2016	0.0467777	0.00122894	0.107083
269	DUN_Zn_2015	DUN_2015	Dundee	2015	Zn	Within environments	0.40	DUN_1516	0.152425	0.0309262	0.0569795
270	DUN_Zn_2015	DUN_2015	Dundee	2015	Zn	Within environments	0.40	HAL_2015	0.0280349	0.130508	0.176699
271	DUN_Zn_2015	DUN_2015	Dundee	2015	Zn	Within environments	0.40	HAL_2016	0.0960738	0.173873	0.22906
272	DUN_Zn_2015	DUN_2015	Dundee	2015	Zn	Within environments	0.40	HAL_1516	0.230567	0.352204	0.382345
273	DUN_Zn_2015	DUN_2015	Dundee	2015	Zn	Within environments	0.40	DUNHAL_1516	0.00722575	0.000903055	0.0536998
274	DUN_Zn_2015	DUN_2015	Dundee	2015	Zn	Within environments	0.60	DUN_2015	0.253393	0.523958	0.653602
275	DUN_Zn_2015	DUN_2015	Dundee	2015	Zn	Within environments	0.60	DUN_2016	0.0239552	0.0480148	0.0755765
276	DUN_Zn_2015	DUN_2015	Dundee	2015	Zn	Within environments	0.60	DUN_1516	4.73344e-05	8.61669e-05	0.150863
277	DUN_Zn_2015	DUN_2015	Dundee	2015	Zn	Within environments	0.60	HAL_2015	0.0359019	0.0856042	0.0935392
278	DUN_Zn_2015	DUN_2015	Dundee	2015	Zn	Within environments	0.60	HAL_2016	0.0590089	0.203585	0.188793
279	DUN_Zn_2015	DUN_2015	Dundee	2015	Zn	Within environments	0.60	HAL_1516	0.0982071	0.0482898	0.332526
280	DUN_Zn_2015	DUN_2015	Dundee	2015	Zn	Within environments	0.60	DUNHAL_1516	0.0207827	0.0142387	0.00783459
281	DUN_Zn_2015	DUN_2015	Dundee	2015	Zn	Within environments	0.80	DUN_2015	0.17687	0.475723	0.66089
282	DUN_Zn_2015	DUN_2015	Dundee	2015	Zn	Within environments	0.80	DUN_2016	0.0579405	0.017321	0.0579005
283	DUN_Zn_2015	DUN_2015	Dundee	2015	Zn	Within environments	0.80	DUN_1516	0.00806418	0.0173705	0.128832
284	DUN_Zn_2015	DUN_2015	Dundee	2015	Zn	Within environments	0.80	HAL_2015	0.0550293	0.0719487	0.0947611
285	DUN_Zn_2015	DUN_2015	Dundee	2015	Zn	Within environments	0.80	HAL_2016	0.16312	0.0201032	0.191479
286	DUN_Zn_2015	DUN_2015	Dundee	2015	Zn	Within environments	0.80	HAL_1516	0.153668	0.0146668	0.327242
287	DUN_Zn_2015	DUN_2015	Dundee	2015	Zn	Within environments	0.80	DUNHAL_1516	0.0325591	0.000557176	0.0132875
288	DUN_Zn_2015	DUN_2015	Dundee	2015	Zn	Within environments	0.99	DUN_2015	0.159778	0.736044	0.67109
289	DUN_Zn_2015	DUN_2015	Dundee	2015	Zn	Within environments	0.99	DUN_2016	0.0190978	0.00257257	0.0476726
290	DUN_Zn_2015	DUN_2015	Dundee	2015	Zn	Within environments	0.99	DUN_1516	0.0553644	0.10455	0.147674
291	DUN_Zn_2015	DUN_2015	Dundee	2015	Zn	Within environments	0.99	HAL_2015	0.031494	0.068606	0.0924352
292	DUN_Zn_2015	DUN_2015	Dundee	2015	Zn	Within environments	0.99	HAL_2016	0.00151553	0.0433304	0.195221
293	DUN_Zn_2015	DUN_2015	Dundee	2015	Zn	Within environments	0.99	HAL_1516	0.0191523	0.259765	0.325619
294	DUN_Zn_2015	DUN_2015	Dundee	2015	Zn	Within environments	0.99	DUNHAL_1516	0.00247147	2.64446e-06	0.00730877
295	DUN_N_2016	DUN_2016	Dundee	2016	N	Within environments	0.05	DUN_2015	0.00672631	0.0836446	0.581305
296	DUN_N_2016	DUN_2016	Dundee	2016	N	Within environments	0.05	DUN_2016	0.000367904	0.36764	0.796978
297	DUN_N_2016	DUN_2016	Dundee	2016	N	Within environments	0.05	DUN_1516	0.00145538	0.000118118	0.238492
298	DUN_N_2016	DUN_2016	Dundee	2016	N	Within environments	0.05	HAL_2015	1.11624e-05	0.0160912	0.128377
299	DUN_N_2016	DUN_2016	Dundee	2016	N	Within environments	0.05	HAL_2016	0.000615006	0.0719289	0.336005
300	DUN_N_2016	DUN_2016	Dundee	2016	N	Within environments	0.05	HAL_1516	0.0555363	0.00754647	0.0111976
301	DUN_N_2016	DUN_2016	Dundee	2016	N	Within environments	0.05	DUNHAL_1516	0.0671524	0.00174722	0.141695
302	DUN_N_2016	DUN_2016	Dundee	2016	N	Within environments	0.10	DUN_2015	0.0344037	0.102658	0.753224
303	DUN_N_2016	DUN_2016	Dundee	2016	N	Within environments	0.10	DUN_2016	0.024531	0.494483	0.807606
304	DUN_N_2016	DUN_2016	Dundee	2016	N	Within environments	0.10	DUN_1516	0.0573333	0.00829474	0.739421
305	DUN_N_2016	DUN_2016	Dundee	2016	N	Within environments	0.10	HAL_2015	5.29968e-05	0.0188302	0.454234
306	DUN_N_2016	DUN_2016	Dundee	2016	N	Within environments	0.10	HAL_2016	0.0820587	0.00321671	0.780619
307	DUN_N_2016	DUN_2016	Dundee	2016	N	Within environments	0.10	HAL_1516	0.0143235	0.0182134	0.745738
308	DUN_N_2016	DUN_2016	Dundee	2016	N	Within environments	0.10	DUNHAL_1516	0.0482351	0.00335782	0.796273
309	DUN_N_2016	DUN_2016	Dundee	2016	N	Within environments	0.20	DUN_2015	7.93181e-05	0.333754	0.86508
310	DUN_N_2016	DUN_2016	Dundee	2016	N	Within environments	0.20	DUN_2016	0.133969	0.537772	0.897236
311	DUN_N_2016	DUN_2016	Dundee	2016	N	Within environments	0.20	DUN_1516	0.00131891	0.0562576	0.901015
312	DUN_N_2016	DUN_2016	Dundee	2016	N	Within environments	0.20	HAL_2015	0.051441	0.000871237	0.580268
313	DUN_N_2016	DUN_2016	Dundee	2016	N	Within environments	0.20	HAL_2016	0.0839726	0.228948	0.866542
314	DUN_N_2016	DUN_2016	Dundee	2016	N	Within environments	0.20	HAL_1516	0.0713647	0.211504	0.813513
315	DUN_N_2016	DUN_2016	Dundee	2016	N	Within environments	0.20	DUNHAL_1516	0.095099	0.232219	0.807861
316	DUN_N_2016	DUN_2016	Dundee	2016	N	Within environments	0.40	DUN_2015	0.015984	0.286889	0.881864
317	DUN_N_2016	DUN_2016	Dundee	2016	N	Within environments	0.40	DUN_2016	0.226956	0.48533	0.920625
318	DUN_N_2016	DUN_2016	Dundee	2016	N	Within environments	0.40	DUN_1516	0.0690039	0.192909	0.879069
319	DUN_N_2016	DUN_2016	Dundee	2016	N	Within environments	0.40	HAL_2015	0.0276177	0.000109681	0.668311
320	DUN_N_2016	DUN_2016	Dundee	2016	N	Within environments	0.40	HAL_2016	0.126457	0.166237	0.883962
321	DUN_N_2016	DUN_2016	Dundee	2016	N	Within environments	0.40	HAL_1516	0.341508	0.0865219	0.846588
322	DUN_N_2016	DUN_2016	Dundee	2016	N	Within environments	0.40	DUNHAL_1516	0.0377687	0.214152	0.85386
323	DUN_N_2016	DUN_2016	Dundee	2016	N	Within environments	0.60	DUN_2015	0.349462	0.637884	0.884524
324	DUN_N_2016	DUN_2016	Dundee	2016	N	Within environments	0.60	DUN_2016	0.619486	0.938533	0.935653
325	DUN_N_2016	DUN_2016	Dundee	2016	N	Within environments	0.60	DUN_1516	0.18361	0.794639	0.873048
326	DUN_N_2016	DUN_2016	Dundee	2016	N	Within environments	0.60	HAL_2015	0.071056	0.176584	0.426487
327	DUN_N_2016	DUN_2016	Dundee	2016	N	Within environments	0.60	HAL_2016	0.183362	0.717106	0.838194
328	DUN_N_2016	DUN_2016	Dundee	2016	N	Within environments	0.60	HAL_1516	0.395128	0.51648	0.734922
329	DUN_N_2016	DUN_2016	Dundee	2016	N	Within environments	0.60	DUNHAL_1516	0.233283	0.638804	0.757202
330	DUN_N_2016	DUN_2016	Dundee	2016	N	Within environments	0.80	DUN_2015	0.169335	0.524466	0.871767
331	DUN_N_2016	DUN_2016	Dundee	2016	N	Within environments	0.80	DUN_2016	0.309911	0.600865	0.938853
332	DUN_N_2016	DUN_2016	Dundee	2016	N	Within environments	0.80	DUN_1516	0.0569004	0.352896	0.892267
333	DUN_N_2016	DUN_2016	Dundee	2016	N	Within environments	0.80	HAL_2015	0.0250877	0.0377093	0.58677
334	DUN_N_2016	DUN_2016	Dundee	2016	N	Within environments	0.80	HAL_2016	2.78855e-06	0.117856	0.861195
335	DUN_N_2016	DUN_2016	Dundee	2016	N	Within environments	0.80	HAL_1516	0.012393	0.239501	0.818338
336	DUN_N_2016	DUN_2016	Dundee	2016	N	Within environments	0.80	DUNHAL_1516	0.0611783	0.383345	0.873045
337	DUN_N_2016	DUN_2016	Dundee	2016	N	Within environments	0.99	DUN_2015	0.245606	0.49994	0.884147
338	DUN_N_2016	DUN_2016	Dundee	2016	N	Within environments	0.99	DUN_2016	0.2792	0.842151	0.939961
339	DUN_N_2016	DUN_2016	Dundee	2016	N	Within environments	0.99	DUN_1516	0.149583	0.105336	0.887951
340	DUN_N_2016	DUN_2016	Dundee	2016	N	Within environments	0.99	HAL_2015	0.00777615	0.0483845	0.623599
341	DUN_N_2016	DUN_2016	Dundee	2016	N	Within environments	0.99	HAL_2016	0.0110559	0.264877	0.873238
342	DUN_N_2016	DUN_2016	Dundee	2016	N	Within environments	0.99	HAL_1516	0.0703189	0.383035	0.835076
343	DUN_N_2016	DUN_2016	Dundee	2016	N	Within environments	0.99	DUNHAL_1516	0.0209118	0.370597	0.875314
344	DUN_P_2016	DUN_2016	Dundee	2016	P	Within environments	0.05	DUN_2015	0.00785194	0.0522515	0.21774
345	DUN_P_2016	DUN_2016	Dundee	2016	P	Within environments	0.05	DUN_2016	0.024138	0.0501463	0.0236417
346	DUN_P_2016	DUN_2016	Dundee	2016	P	Within environments	0.05	DUN_1516	0.299237	0.141484	0.163762
347	DUN_P_2016	DUN_2016	Dundee	2016	P	Within environments	0.05	HAL_2015	0.0605111	0.00292564	0.046825
348	DUN_P_2016	DUN_2016	Dundee	2016	P	Within environments	0.05	HAL_2016	0.000388175	0.0526204	0.0167979
349	DUN_P_2016	DUN_2016	Dundee	2016	P	Within environments	0.05	HAL_1516	0.0167962	0.00137973	0.0390918
350	DUN_P_2016	DUN_2016	Dundee	2016	P	Within environments	0.05	DUNHAL_1516	0.107705	0.0235155	0.00549142
351	DUN_P_2016	DUN_2016	Dundee	2016	P	Within environments	0.10	DUN_2015	0.0949331	0.0506737	0.00535769
352	DUN_P_2016	DUN_2016	Dundee	2016	P	Within environments	0.10	DUN_2016	0.00734181	0.339731	0.141642
353	DUN_P_2016	DUN_2016	Dundee	2016	P	Within environments	0.10	DUN_1516	0.377735	0.0584433	0.428173
354	DUN_P_2016	DUN_2016	Dundee	2016	P	Within environments	0.10	HAL_2015	0.0895303	0.00166687	0.0292201
355	DUN_P_2016	DUN_2016	Dundee	2016	P	Within environments	0.10	HAL_2016	0.00110619	0.0117995	0.128608
356	DUN_P_2016	DUN_2016	Dundee	2016	P	Within environments	0.10	HAL_1516	0.0128245	0.00178219	0.00460368
357	DUN_P_2016	DUN_2016	Dundee	2016	P	Within environments	0.10	DUNHAL_1516	0.152623	0.0181211	0.139294
358	DUN_P_2016	DUN_2016	Dundee	2016	P	Within environments	0.20	DUN_2015	0.0161149	0.133333	0.343815
359	DUN_P_2016	DUN_2016	Dundee	2016	P	Within environments	0.20	DUN_2016	0.00154382	0.432713	0.534635
360	DUN_P_2016	DUN_2016	Dundee	2016	P	Within environments	0.20	DUN_1516	0.112587	0.0463686	0.553215
361	DUN_P_2016	DUN_2016	Dundee	2016	P	Within environments	0.20	HAL_2015	0.00545135	0.0242465	0.0185504
362	DUN_P_2016	DUN_2016	Dundee	2016	P	Within environments	0.20	HAL_2016	0.195202	0.00145207	0.118438
363	DUN_P_2016	DUN_2016	Dundee	2016	P	Within environments	0.20	HAL_1516	0.0696367	0.021092	0.000877374
364	DUN_P_2016	DUN_2016	Dundee	2016	P	Within environments	0.20	DUNHAL_1516	0.107267	0.000168222	0.150759
365	DUN_P_2016	DUN_2016	Dundee	2016	P	Within environments	0.40	DUN_2015	0.0711872	0.0850824	0.406697
366	DUN_P_2016	DUN_2016	Dundee	2016	P	Within environments	0.40	DUN_2016	0.0254552	0.563259	0.627438
367	DUN_P_2016	DUN_2016	Dundee	2016	P	Within environments	0.40	DUN_1516	0.302039	0.058087	0.724587
368	DUN_P_2016	DUN_2016	Dundee	2016	P	Within environments	0.40	HAL_2015	0.00371809	0.00453406	0.072501
369	DUN_P_2016	DUN_2016	Dundee	2016	P	Within environments	0.40	HAL_2016	0.00428804	0.000758407	0.130848
370	DUN_P_2016	DUN_2016	Dundee	2016	P	Within environments	0.40	HAL_1516	0.00570997	0.0105203	0.0896603
371	DUN_P_2016	DUN_2016	Dundee	2016	P	Within environments	0.40	DUNHAL_1516	0.0744947	0.00205291	0.324266
372	DUN_P_2016	DUN_2016	Dundee	2016	P	Within environments	0.60	DUN_2015	0.0526793	0.147639	0.491548
373	DUN_P_2016	DUN_2016	Dundee	2016	P	Within environments	0.60	DUN_2016	0.1496	0.493932	0.61953
374	DUN_P_2016	DUN_2016	Dundee	2016	P	Within environments	0.60	DUN_1516	0.019531	0.0255534	0.739635
375	DUN_P_2016	DUN_2016	Dundee	2016	P	Within environments	0.60	HAL_2015	0.0111098	0.0102499	0.109119
376	DUN_P_2016	DUN_2016	Dundee	2016	P	Within environments	0.60	HAL_2016	0.0598361	0.0124183	0.276635
377	DUN_P_2016	DUN_2016	Dundee	2016	P	Within environments	0.60	HAL_1516	0.0349423	0.020062	0.117282
378	DUN_P_2016	DUN_2016	Dundee	2016	P	Within environments	0.60	DUNHAL_1516	0.0460548	0.000485601	0.349247
379	DUN_P_2016	DUN_2016	Dundee	2016	P	Within environments	0.80	DUN_2015	0.027966	0.0372643	0.475115
380	DUN_P_2016	DUN_2016	Dundee	2016	P	Within environments	0.80	DUN_2016	0.0992753	0.551509	0.637501
381	DUN_P_2016	DUN_2016	Dundee	2016	P	Within environments	0.80	DUN_1516	0.00942014	0.135867	0.683589
382	DUN_P_2016	DUN_2016	Dundee	2016	P	Within environments	0.80	HAL_2015	8.59339e-05	0.00125504	0.130694
383	DUN_P_2016	DUN_2016	Dundee	2016	P	Within environments	0.80	HAL_2016	9.10947e-05	0.0213038	0.163217
384	DUN_P_2016	DUN_2016	Dundee	2016	P	Within environments	0.80	HAL_1516	0.00493105	0.000583885	0.0921097
385	DUN_P_2016	DUN_2016	Dundee	2016	P	Within environments	0.80	DUNHAL_1516	0.000144974	0.0317825	0.191126
386	DUN_P_2016	DUN_2016	Dundee	2016	P	Within environments	0.99	DUN_2015	0.0124087	0.220261	0.537763
387	DUN_P_2016	DUN_2016	Dundee	2016	P	Within environments	0.99	DUN_2016	0.152579	0.886004	0.659626
388	DUN_P_2016	DUN_2016	Dundee	2016	P	Within environments	0.99	DUN_1516	0.270326	0.0615221	0.656919
389	DUN_P_2016	DUN_2016	Dundee	2016	P	Within environments	0.99	HAL_2015	0.025573	0.0751016	0.12878
390	DUN_P_2016	DUN_2016	Dundee	2016	P	Within environments	0.99	HAL_2016	0.118644	0.087675	0.239537
391	DUN_P_2016	DUN_2016	Dundee	2016	P	Within environments	0.99	HAL_1516	0.0673312	0.066239	0.101812
392	DUN_P_2016	DUN_2016	Dundee	2016	P	Within environments	0.99	DUNHAL_1516	0.00164952	0.0577648	0.185624
393	DUN_K_2016	DUN_2016	Dundee	2016	K	Within environments	0.05	DUN_2015	0.00212545	0.0271101	0.00052865
394	DUN_K_2016	DUN_2016	Dundee	2016	K	Within environments	0.05	DUN_2016	0.0966606	0.197728	0.00136325
395	DUN_K_2016	DUN_2016	Dundee	2016	K	Within environments	0.05	DUN_1516	0.00846055	0.00832314	0.0118011
396	DUN_K_2016	DUN_2016	Dundee	2016	K	Within environments	0.05	HAL_2015	0.0773733	0.013897	0.0164951
397	DUN_K_2016	DUN_2016	Dundee	2016	K	Within environments	0.05	HAL_2016	0.134356	0.0160007	0.00513241
398	DUN_K_2016	DUN_2016	Dundee	2016	K	Within environments	0.05	HAL_1516	0.0136873	0.0624317	0.0465289
399	DUN_K_2016	DUN_2016	Dundee	2016	K	Within environments	0.05	DUNHAL_1516	0.0020341	0.0129478	0.00923112
400	DUN_K_2016	DUN_2016	Dundee	2016	K	Within environments	0.10	DUN_2015	0.0281422	0.0343965	0.00365902
401	DUN_K_2016	DUN_2016	Dundee	2016	K	Within environments	0.10	DUN_2016	0.0140239	0.174311	0.000352036
402	DUN_K_2016	DUN_2016	Dundee	2016	K	Within environments	0.10	DUN_1516	0.0358558	0.00412244	0.0341272
403	DUN_K_2016	DUN_2016	Dundee	2016	K	Within environments	0.10	HAL_2015	0.00666536	0.0179001	0.0312455
404	DUN_K_2016	DUN_2016	Dundee	2016	K	Within environments	0.10	HAL_2016	0.000186106	0.00499559	0.00772807
405	DUN_K_2016	DUN_2016	Dundee	2016	K	Within environments	0.10	HAL_1516	0.0199748	0.044396	0.102504
406	DUN_K_2016	DUN_2016	Dundee	2016	K	Within environments	0.10	DUNHAL_1516	0.000803585	0.011036	0.0266159
407	DUN_K_2016	DUN_2016	Dundee	2016	K	Within environments	0.20	DUN_2015	0.0137514	0.0684623	0.0357988
408	DUN_K_2016	DUN_2016	Dundee	2016	K	Within environments	0.20	DUN_2016	0.00186382	0.203978	0.178358
409	DUN_K_2016	DUN_2016	Dundee	2016	K	Within environments	0.20	DUN_1516	0.0213806	0.0949302	0.083239
410	DUN_K_2016	DUN_2016	Dundee	2016	K	Within environments	0.20	HAL_2015	0.00906019	0.00334953	0.0767683
411	DUN_K_2016	DUN_2016	Dundee	2016	K	Within environments	0.20	HAL_2016	0.140331	0.0582866	0.245602
412	DUN_K_2016	DUN_2016	Dundee	2016	K	Within environments	0.20	HAL_1516	0.0430174	0.000121352	0.00150471
413	DUN_K_2016	DUN_2016	Dundee	2016	K	Within environments	0.20	DUNHAL_1516	0.000869911	0.0128741	0.0127165
414	DUN_K_2016	DUN_2016	Dundee	2016	K	Within environments	0.40	DUN_2015	0.0010772	0.00986081	0.284806
415	DUN_K_2016	DUN_2016	Dundee	2016	K	Within environments	0.40	DUN_2016	0.00596616	0.333756	0.321949
416	DUN_K_2016	DUN_2016	Dundee	2016	K	Within environments	0.40	DUN_1516	0.0613513	0.031684	0.0146681
417	DUN_K_2016	DUN_2016	Dundee	2016	K	Within environments	0.40	HAL_2015	0.0307484	0.0376161	0.0145005
418	DUN_K_2016	DUN_2016	Dundee	2016	K	Within environments	0.40	HAL_2016	0.118447	0.0555027	0.291766
419	DUN_K_2016	DUN_2016	Dundee	2016	K	Within environments	0.40	HAL_1516	0.0298327	0.0112598	0.229419
420	DUN_K_2016	DUN_2016	Dundee	2016	K	Within environments	0.40	DUNHAL_1516	0.0344407	9.38976e-05	0.0999527
421	DUN_K_2016	DUN_2016	Dundee	2016	K	Within environments	0.60	DUN_2015	0.0300011	0.0139452	0.30941
422	DUN_K_2016	DUN_2016	Dundee	2016	K	Within environments	0.60	DUN_2016	0.193597	0.349386	0.357362
423	DUN_K_2016	DUN_2016	Dundee	2016	K	Within environments	0.60	DUN_1516	0.12782	0.0588855	0.144568
424	DUN_K_2016	DUN_2016	Dundee	2016	K	Within environments	0.60	HAL_2015	0.0473123	0.0760169	0.15929
425	DUN_K_2016	DUN_2016	Dundee	2016	K	Within environments	0.60	HAL_2016	0.0665557	0.260299	0.475675
426	DUN_K_2016	DUN_2016	Dundee	2016	K	Within environments	0.60	HAL_1516	0.101516	0.0243934	0.32486
427	DUN_K_2016	DUN_2016	Dundee	2016	K	Within environments	0.60	DUNHAL_1516	0.0584146	3.29368e-06	0.243029
428	DUN_K_2016	DUN_2016	Dundee	2016	K	Within environments	0.80	DUN_2015	0.0941858	0.0920478	0.290718
429	DUN_K_2016	DUN_2016	Dundee	2016	K	Within environments	0.80	DUN_2016	0.212866	0.35261	0.373048
430	DUN_K_2016	DUN_2016	Dundee	2016	K	Within environments	0.80	DUN_1516	0.17407	0.112532	0.0112824
431	DUN_K_2016	DUN_2016	Dundee	2016	K	Within environments	0.80	HAL_2015	0.0196755	0.145281	0.0158914
432	DUN_K_2016	DUN_2016	Dundee	2016	K	Within environments	0.80	HAL_2016	0.0351654	0.305989	0.442829
433	DUN_K_2016	DUN_2016	Dundee	2016	K	Within environments	0.80	HAL_1516	0.119396	0.000122844	0.268849
434	DUN_K_2016	DUN_2016	Dundee	2016	K	Within environments	0.80	DUNHAL_1516	0.0911936	0.019866	0.114701
435	DUN_K_2016	DUN_2016	Dundee	2016	K	Within environments	0.99	DUN_2015	0.0902169	0.124595	0.315972
436	DUN_K_2016	DUN_2016	Dundee	2016	K	Within environments	0.99	DUN_2016	0.176876	0.886361	0.396071
437	DUN_K_2016	DUN_2016	Dundee	2016	K	Within environments	0.99	DUN_1516	0.201936	0.241128	0.106425
438	DUN_K_2016	DUN_2016	Dundee	2016	K	Within environments	0.99	HAL_2015	0.00987869	0.011719	0.115966
439	DUN_K_2016	DUN_2016	Dundee	2016	K	Within environments	0.99	HAL_2016	0.201402	0.146701	0.441881
440	DUN_K_2016	DUN_2016	Dundee	2016	K	Within environments	0.99	HAL_1516	0.158822	0.0325009	0.354567
441	DUN_K_2016	DUN_2016	Dundee	2016	K	Within environments	0.99	DUNHAL_1516	0.124481	0.0612794	0.231279
442	DUN_Mg_2016	DUN_2016	Dundee	2016	Mg	Within environments	0.05	DUN_2015	0.017081	0.14728	0.109174
443	DUN_Mg_2016	DUN_2016	Dundee	2016	Mg	Within environments	0.05	DUN_2016	0.00200322	0.0110151	0.156576
444	DUN_Mg_2016	DUN_2016	Dundee	2016	Mg	Within environments	0.05	DUN_1516	0.0707976	0.00673013	0.00440371
445	DUN_Mg_2016	DUN_2016	Dundee	2016	Mg	Within environments	0.05	HAL_2015	0.0625273	0.00213662	0.000261479
446	DUN_Mg_2016	DUN_2016	Dundee	2016	Mg	Within environments	0.05	HAL_2016	0.130594	0.00191247	0.0440106
447	DUN_Mg_2016	DUN_2016	Dundee	2016	Mg	Within environments	0.05	HAL_1516	0.204963	0.0279137	0.0109463
448	DUN_Mg_2016	DUN_2016	Dundee	2016	Mg	Within environments	0.05	DUNHAL_1516	0.0148458	0.00406885	0.00195555
449	DUN_Mg_2016	DUN_2016	Dundee	2016	Mg	Within environments	0.10	DUN_2015	0.0576472	0.256973	0.447608
450	DUN_Mg_2016	DUN_2016	Dundee	2016	Mg	Within environments	0.10	DUN_2016	0.00995017	0.141596	0.373477
451	DUN_Mg_2016	DUN_2016	Dundee	2016	Mg	Within environments	0.10	DUN_1516	0.105601	0.125208	0.322903
452	DUN_Mg_2016	DUN_2016	Dundee	2016	Mg	Within environments	0.10	HAL_2015	0.00196826	0.000334579	0.015416
453	DUN_Mg_2016	DUN_2016	Dundee	2016	Mg	Within environments	0.10	HAL_2016	0.00466613	0.00229578	0.0374598
454	DUN_Mg_2016	DUN_2016	Dundee	2016	Mg	Within environments	0.10	HAL_1516	0.0995985	0.0400604	0.123287
455	DUN_Mg_2016	DUN_2016	Dundee	2016	Mg	Within environments	0.10	DUNHAL_1516	0.00315034	0.0733901	0.204933
456	DUN_Mg_2016	DUN_2016	Dundee	2016	Mg	Within environments	0.20	DUN_2015	0.0322945	0.0675789	0.527711
457	DUN_Mg_2016	DUN_2016	Dundee	2016	Mg	Within environments	0.20	DUN_2016	0.00390186	0.124581	0.463201
458	DUN_Mg_2016	DUN_2016	Dundee	2016	Mg	Within environments	0.20	DUN_1516	0.103205	0.00108552	0.419662
459	DUN_Mg_2016	DUN_2016	Dundee	2016	Mg	Within environments	0.20	HAL_2015	0.0944208	0.00290976	0.0142567
460	DUN_Mg_2016	DUN_2016	Dundee	2016	Mg	Within environments	0.20	HAL_2016	0.0624149	0.00124201	0.334178
461	DUN_Mg_2016	DUN_2016	Dundee	2016	Mg	Within environments	0.20	HAL_1516	0.201328	0.00930551	0.0145452
462	DUN_Mg_2016	DUN_2016	Dundee	2016	Mg	Within environments	0.20	DUNHAL_1516	0.000267032	0.00408091	0.140509
463	DUN_Mg_2016	DUN_2016	Dundee	2016	Mg	Within environments	0.40	DUN_2015	0.059351	0.203624	0.358334
464	DUN_Mg_2016	DUN_2016	Dundee	2016	Mg	Within environments	0.40	DUN_2016	0.164536	0.204857	0.596285
465	DUN_Mg_2016	DUN_2016	Dundee	2016	Mg	Within environments	0.40	DUN_1516	0.0887303	0.148071	0.474454
466	DUN_Mg_2016	DUN_2016	Dundee	2016	Mg	Within environments	0.40	HAL_2015	0.00536979	0.00254541	0.0510683
467	DUN_Mg_2016	DUN_2016	Dundee	2016	Mg	Within environments	0.40	HAL_2016	0.0575117	0.00687037	0.268206
468	DUN_Mg_2016	DUN_2016	Dundee	2016	Mg	Within environments	0.40	HAL_1516	0.145433	0.076088	0.347231
469	DUN_Mg_2016	DUN_2016	Dundee	2016	Mg	Within environments	0.40	DUNHAL_1516	7.01546e-05	0.10214	0.266837
470	DUN_Mg_2016	DUN_2016	Dundee	2016	Mg	Within environments	0.60	DUN_2015	0.234623	0.212965	0.569587
471	DUN_Mg_2016	DUN_2016	Dundee	2016	Mg	Within environments	0.60	DUN_2016	0.30704	0.599316	0.565767
472	DUN_Mg_2016	DUN_2016	Dundee	2016	Mg	Within environments	0.60	DUN_1516	0.00035925	0.00880652	0.515808
473	DUN_Mg_2016	DUN_2016	Dundee	2016	Mg	Within environments	0.60	HAL_2015	0.0129614	0.00379639	0.0921594
474	DUN_Mg_2016	DUN_2016	Dundee	2016	Mg	Within environments	0.60	HAL_2016	0.0739306	0.123833	0.310692
475	DUN_Mg_2016	DUN_2016	Dundee	2016	Mg	Within environments	0.60	HAL_1516	0.20588	0.198172	0.394689
476	DUN_Mg_2016	DUN_2016	Dundee	2016	Mg	Within environments	0.60	DUNHAL_1516	0.0686583	0.0479199	0.355003
477	DUN_Mg_2016	DUN_2016	Dundee	2016	Mg	Within environments	0.80	DUN_2015	0.000881417	0.196882	0.571114
478	DUN_Mg_2016	DUN_2016	Dundee	2016	Mg	Within environments	0.80	DUN_2016	0.0590607	0.242288	0.607663
479	DUN_Mg_2016	DUN_2016	Dundee	2016	Mg	Within environments	0.80	DUN_1516	0.00371029	0.0261703	0.565947
480	DUN_Mg_2016	DUN_2016	Dundee	2016	Mg	Within environments	0.80	HAL_2015	0.107801	0.010777	0.123616
481	DUN_Mg_2016	DUN_2016	Dundee	2016	Mg	Within environments	0.80	HAL_2016	0.0592824	0.0541666	0.375462
482	DUN_Mg_2016	DUN_2016	Dundee	2016	Mg	Within environments	0.80	HAL_1516	0.278373	0.213629	0.428387
483	DUN_Mg_2016	DUN_2016	Dundee	2016	Mg	Within environments	0.80	DUNHAL_1516	0.044103	0.038195	0.407782
484	DUN_Mg_2016	DUN_2016	Dundee	2016	Mg	Within environments	0.99	DUN_2015	0.062586	0.237729	0.564315
485	DUN_Mg_2016	DUN_2016	Dundee	2016	Mg	Within environments	0.99	DUN_2016	0.0884941	0.613126	0.618821
486	DUN_Mg_2016	DUN_2016	Dundee	2016	Mg	Within environments	0.99	DUN_1516	0.0772591	0.00630521	0.441771
487	DUN_Mg_2016	DUN_2016	Dundee	2016	Mg	Within environments	0.99	HAL_2015	0.00537103	0.007147	0.0831596
488	DUN_Mg_2016	DUN_2016	Dundee	2016	Mg	Within environments	0.99	HAL_2016	0.005339	0.0790819	0.357611
489	DUN_Mg_2016	DUN_2016	Dundee	2016	Mg	Within environments	0.99	HAL_1516	0.129049	0.225271	0.388456
490	DUN_Mg_2016	DUN_2016	Dundee	2016	Mg	Within environments	0.99	DUNHAL_1516	3.59963e-07	0.0564339	0.335589
491	DUN_Fe_2016	DUN_2016	Dundee	2016	Fe	Within environments	0.05	DUN_2015	0.0155851	0.144699	0.0493336
492	DUN_Fe_2016	DUN_2016	Dundee	2016	Fe	Within environments	0.05	DUN_2016	0.0119066	0.0165791	0.146773
493	DUN_Fe_2016	DUN_2016	Dundee	2016	Fe	Within environments	0.05	DUN_1516	0.000116988	0.00470151	0.0275672
494	DUN_Fe_2016	DUN_2016	Dundee	2016	Fe	Within environments	0.05	HAL_2015	0.0672118	0.00992089	0.012009
495	DUN_Fe_2016	DUN_2016	Dundee	2016	Fe	Within environments	0.05	HAL_2016	0.0372793	0.0398331	0.00422251
496	DUN_Fe_2016	DUN_2016	Dundee	2016	Fe	Within environments	0.05	HAL_1516	0.0731965	0.032638	0.00632843
497	DUN_Fe_2016	DUN_2016	Dundee	2016	Fe	Within environments	0.05	DUNHAL_1516	0.0156986	0.00708373	0.00475425
498	DUN_Fe_2016	DUN_2016	Dundee	2016	Fe	Within environments	0.10	DUN_2015	0.0430824	0.122943	0.224993
499	DUN_Fe_2016	DUN_2016	Dundee	2016	Fe	Within environments	0.10	DUN_2016	0.0250745	0.0364094	0.152409
500	DUN_Fe_2016	DUN_2016	Dundee	2016	Fe	Within environments	0.10	DUN_1516	0.0224972	0.0176736	0.000852079
501	DUN_Fe_2016	DUN_2016	Dundee	2016	Fe	Within environments	0.10	HAL_2015	0.00333424	0.00950382	0.000546678
502	DUN_Fe_2016	DUN_2016	Dundee	2016	Fe	Within environments	0.10	HAL_2016	0.0404246	0.00251458	0.173693
503	DUN_Fe_2016	DUN_2016	Dundee	2016	Fe	Within environments	0.10	HAL_1516	0.0669669	0.0166261	0.127248
504	DUN_Fe_2016	DUN_2016	Dundee	2016	Fe	Within environments	0.10	DUNHAL_1516	0.0114588	3.81348e-05	0.0616769
505	DUN_Fe_2016	DUN_2016	Dundee	2016	Fe	Within environments	0.20	DUN_2015	0.102722	0.355847	0.0949749
506	DUN_Fe_2016	DUN_2016	Dundee	2016	Fe	Within environments	0.20	DUN_2016	0.00200217	0.121849	0.151315
507	DUN_Fe_2016	DUN_2016	Dundee	2016	Fe	Within environments	0.20	DUN_1516	0.00423541	0.149574	0.165305
508	DUN_Fe_2016	DUN_2016	Dundee	2016	Fe	Within environments	0.20	HAL_2015	0.00604614	0.00740421	0.0575585
509	DUN_Fe_2016	DUN_2016	Dundee	2016	Fe	Within environments	0.20	HAL_2016	0.00980373	0.0925896	0.15742
510	DUN_Fe_2016	DUN_2016	Dundee	2016	Fe	Within environments	0.20	HAL_1516	0.0197901	0.13759	0.192833
511	DUN_Fe_2016	DUN_2016	Dundee	2016	Fe	Within environments	0.20	DUNHAL_1516	0.00364227	0.125225	0.233529
512	DUN_Fe_2016	DUN_2016	Dundee	2016	Fe	Within environments	0.40	DUN_2015	0.016407	0.0895069	0.156818
513	DUN_Fe_2016	DUN_2016	Dundee	2016	Fe	Within environments	0.40	DUN_2016	0.0151139	0.076381	0.343158
514	DUN_Fe_2016	DUN_2016	Dundee	2016	Fe	Within environments	0.40	DUN_1516	0.0234035	0.018567	0.236546
515	DUN_Fe_2016	DUN_2016	Dundee	2016	Fe	Within environments	0.40	HAL_2015	0.00157639	0.0153818	0.147618
516	DUN_Fe_2016	DUN_2016	Dundee	2016	Fe	Within environments	0.40	HAL_2016	0.0110869	0.00675563	0.261044
517	DUN_Fe_2016	DUN_2016	Dundee	2016	Fe	Within environments	0.40	HAL_1516	0.0328749	0.000532797	0.142708
518	DUN_Fe_2016	DUN_2016	Dundee	2016	Fe	Within environments	0.40	DUNHAL_1516	0.00599477	0.00646153	0.245209
519	DUN_Fe_2016	DUN_2016	Dundee	2016	Fe	Within environments	0.60	DUN_2015	0.0596786	0.12124	0.300161
520	DUN_Fe_2016	DUN_2016	Dundee	2016	Fe	Within environments	0.60	DUN_2016	0.0341918	0.380615	0.446176
521	DUN_Fe_2016	DUN_2016	Dundee	2016	Fe	Within environments	0.60	DUN_1516	0.000800131	0.00234325	0.396656
522	DUN_Fe_2016	DUN_2016	Dundee	2016	Fe	Within environments	0.60	HAL_2015	0.0336157	0.00845181	0.269004
523	DUN_Fe_2016	DUN_2016	Dundee	2016	Fe	Within environments	0.60	HAL_2016	0.0199878	0.0032076	0.421129
524	DUN_Fe_2016	DUN_2016	Dundee	2016	Fe	Within environments	0.60	HAL_1516	0.00823933	0.00976813	0.368864
525	DUN_Fe_2016	DUN_2016	Dundee	2016	Fe	Within environments	0.60	DUNHAL_1516	0.0218113	0.000207599	0.415896
526	DUN_Fe_2016	DUN_2016	Dundee	2016	Fe	Within environments	0.80	DUN_2015	0.0742814	0.109491	0.374694
527	DUN_Fe_2016	DUN_2016	Dundee	2016	Fe	Within environments	0.80	DUN_2016	0.0595419	0.371059	0.405135
528	DUN_Fe_2016	DUN_2016	Dundee	2016	Fe	Within environments	0.80	DUN_1516	0.000469817	0.00903981	0.206966
529	DUN_Fe_2016	DUN_2016	Dundee	2016	Fe	Within environments	0.80	HAL_2015	0.0632295	0.0157346	0.0959719
530	DUN_Fe_2016	DUN_2016	Dundee	2016	Fe	Within environments	0.80	HAL_2016	0.0560493	0.00254705	0.366414
531	DUN_Fe_2016	DUN_2016	Dundee	2016	Fe	Within environments	0.80	HAL_1516	0.0820911	0.00701377	0.00486613
532	DUN_Fe_2016	DUN_2016	Dundee	2016	Fe	Within environments	0.80	DUNHAL_1516	0.0381335	0.000474381	0.125235
533	DUN_Fe_2016	DUN_2016	Dundee	2016	Fe	Within environments	0.99	DUN_2015	0.0234731	0.145518	0.369289
534	DUN_Fe_2016	DUN_2016	Dundee	2016	Fe	Within environments	0.99	DUN_2016	0.04058	0.548915	0.425964
535	DUN_Fe_2016	DUN_2016	Dundee	2016	Fe	Within environments	0.99	DUN_1516	0.00328161	0.00187033	0.257812
536	DUN_Fe_2016	DUN_2016	Dundee	2016	Fe	Within environments	0.99	HAL_2015	0.00337985	0.00741297	0.143745
537	DUN_Fe_2016	DUN_2016	Dundee	2016	Fe	Within environments	0.99	HAL_2016	0.000143234	0.00548391	0.360548
538	DUN_Fe_2016	DUN_2016	Dundee	2016	Fe	Within environments	0.99	HAL_1516	0.000481955	0.0102158	0.0294704
539	DUN_Fe_2016	DUN_2016	Dundee	2016	Fe	Within environments	0.99	DUNHAL_1516	0.0081102	0.000183381	0.184378
540	DUN_Zn_2016	DUN_2016	Dundee	2016	Zn	Within environments	0.05	DUN_2015	0.0762134	0.0206815	0.049584
541	DUN_Zn_2016	DUN_2016	Dundee	2016	Zn	Within environments	0.05	DUN_2016	0.0276282	0.105474	0.107772
542	DUN_Zn_2016	DUN_2016	Dundee	2016	Zn	Within environments	0.05	DUN_1516	0.0132606	0.118998	0.315329
543	DUN_Zn_2016	DUN_2016	Dundee	2016	Zn	Within environments	0.05	HAL_2015	0.00130136	0.0153353	0.0011846
544	DUN_Zn_2016	DUN_2016	Dundee	2016	Zn	Within environments	0.05	HAL_2016	0.00202088	0.000424757	0.104538
545	DUN_Zn_2016	DUN_2016	Dundee	2016	Zn	Within environments	0.05	HAL_1516	0.059498	0.00504174	0.00341555
546	DUN_Zn_2016	DUN_2016	Dundee	2016	Zn	Within environments	0.05	DUNHAL_1516	0.00410948	0.00448942	0.180743
547	DUN_Zn_2016	DUN_2016	Dundee	2016	Zn	Within environments	0.10	DUN_2015	0.0142964	0.0440372	0.159586
548	DUN_Zn_2016	DUN_2016	Dundee	2016	Zn	Within environments	0.10	DUN_2016	0.0315183	0.249675	0.378685
549	DUN_Zn_2016	DUN_2016	Dundee	2016	Zn	Within environments	0.10	DUN_1516	0.138682	0.179947	0.253738
550	DUN_Zn_2016	DUN_2016	Dundee	2016	Zn	Within environments	0.10	HAL_2015	0.0432875	0.00115072	0.153656
551	DUN_Zn_2016	DUN_2016	Dundee	2016	Zn	Within environments	0.10	HAL_2016	0.108309	4.30881e-06	0.288784
552	DUN_Zn_2016	DUN_2016	Dundee	2016	Zn	Within environments	0.10	HAL_1516	0.230915	0.0175277	0.354431
553	DUN_Zn_2016	DUN_2016	Dundee	2016	Zn	Within environments	0.10	DUNHAL_1516	0.000157175	0.0246389	0.35336
554	DUN_Zn_2016	DUN_2016	Dundee	2016	Zn	Within environments	0.20	DUN_2015	0.0661529	0.0867585	0.068738
555	DUN_Zn_2016	DUN_2016	Dundee	2016	Zn	Within environments	0.20	DUN_2016	0.0232125	0.475542	0.452296
556	DUN_Zn_2016	DUN_2016	Dundee	2016	Zn	Within environments	0.20	DUN_1516	0.0424395	0.221935	0.379487
557	DUN_Zn_2016	DUN_2016	Dundee	2016	Zn	Within environments	0.20	HAL_2015	0.000996285	0.0100523	0.0145886
558	DUN_Zn_2016	DUN_2016	Dundee	2016	Zn	Within environments	0.20	HAL_2016	0.140172	0.291558	0.0214323
559	DUN_Zn_2016	DUN_2016	Dundee	2016	Zn	Within environments	0.20	HAL_1516	2.42858e-05	0.167961	0.0435278
560	DUN_Zn_2016	DUN_2016	Dundee	2016	Zn	Within environments	0.20	DUNHAL_1516	3.94823e-06	0.22059	0.120252
561	DUN_Zn_2016	DUN_2016	Dundee	2016	Zn	Within environments	0.40	DUN_2015	1.85075e-07	0.166845	0.230657
562	DUN_Zn_2016	DUN_2016	Dundee	2016	Zn	Within environments	0.40	DUN_2016	0.00572764	0.52076	0.583799
563	DUN_Zn_2016	DUN_2016	Dundee	2016	Zn	Within environments	0.40	DUN_1516	0.096782	0.163918	0.526322
564	DUN_Zn_2016	DUN_2016	Dundee	2016	Zn	Within environments	0.40	HAL_2015	0.0330463	0.0908194	0.0534819
565	DUN_Zn_2016	DUN_2016	Dundee	2016	Zn	Within environments	0.40	HAL_2016	0.143893	0.316556	0.262166
566	DUN_Zn_2016	DUN_2016	Dundee	2016	Zn	Within environments	0.40	HAL_1516	0.232165	0.39478	0.278618
567	DUN_Zn_2016	DUN_2016	Dundee	2016	Zn	Within environments	0.40	DUNHAL_1516	0.00424742	0.290751	0.375336
568	DUN_Zn_2016	DUN_2016	Dundee	2016	Zn	Within environments	0.60	DUN_2015	0.0197119	0.0309297	0.285913
569	DUN_Zn_2016	DUN_2016	Dundee	2016	Zn	Within environments	0.60	DUN_2016	0.266236	0.636046	0.633561
570	DUN_Zn_2016	DUN_2016	Dundee	2016	Zn	Within environments	0.60	DUN_1516	0.1639	0.147746	0.473291
571	DUN_Zn_2016	DUN_2016	Dundee	2016	Zn	Within environments	0.60	HAL_2015	0.00208025	0.00143371	0.00791497
572	DUN_Zn_2016	DUN_2016	Dundee	2016	Zn	Within environments	0.60	HAL_2016	0.042967	1.44604e-05	0.25527
573	DUN_Zn_2016	DUN_2016	Dundee	2016	Zn	Within environments	0.60	HAL_1516	0.0143779	0.0398682	0.0100997
574	DUN_Zn_2016	DUN_2016	Dundee	2016	Zn	Within environments	0.60	DUNHAL_1516	0.186203	0.00467534	0.247237
575	DUN_Zn_2016	DUN_2016	Dundee	2016	Zn	Within environments	0.80	DUN_2015	0.0365377	6.96689e-05	0.360056
576	DUN_Zn_2016	DUN_2016	Dundee	2016	Zn	Within environments	0.80	DUN_2016	0.0878153	0.53274	0.649247
577	DUN_Zn_2016	DUN_2016	Dundee	2016	Zn	Within environments	0.80	DUN_1516	0.0520671	0.334304	0.568749
578	DUN_Zn_2016	DUN_2016	Dundee	2016	Zn	Within environments	0.80	HAL_2015	0.0288398	0.00142345	0.0521533
579	DUN_Zn_2016	DUN_2016	Dundee	2016	Zn	Within environments	0.80	HAL_2016	0.065417	0.151382	0.369447
580	DUN_Zn_2016	DUN_2016	Dundee	2016	Zn	Within environments	0.80	HAL_1516	0.15795	7.58742e-05	0.155235
581	DUN_Zn_2016	DUN_2016	Dundee	2016	Zn	Within environments	0.80	DUNHAL_1516	0.0221309	0.110072	0.409981
582	DUN_Zn_2016	DUN_2016	Dundee	2016	Zn	Within environments	0.99	DUN_2015	0.0496782	0.0628866	0.332138
583	DUN_Zn_2016	DUN_2016	Dundee	2016	Zn	Within environments	0.99	DUN_2016	0.124356	0.651401	0.650693
584	DUN_Zn_2016	DUN_2016	Dundee	2016	Zn	Within environments	0.99	DUN_1516	0.000259001	0.364096	0.557707
585	DUN_Zn_2016	DUN_2016	Dundee	2016	Zn	Within environments	0.99	HAL_2015	0.00396888	0.00739445	0.0459044
586	DUN_Zn_2016	DUN_2016	Dundee	2016	Zn	Within environments	0.99	HAL_2016	0.141934	0.167024	0.326088
587	DUN_Zn_2016	DUN_2016	Dundee	2016	Zn	Within environments	0.99	HAL_1516	0.0365673	0.109131	0.15761
588	DUN_Zn_2016	DUN_2016	Dundee	2016	Zn	Within environments	0.99	DUNHAL_1516	0.0442763	0.0516289	0.407427
589	DUN_N_1516	DUN_1516	Dundee	1516	N	Across years	0.05	DUN_2015	0.78969	0.674475	0.80317
590	DUN_N_1516	DUN_1516	Dundee	1516	N	Across years	0.05	DUN_2016	0.521928	0.522613	0.867582
591	DUN_N_1516	DUN_1516	Dundee	1516	N	Across years	0.05	DUN_1516	0.625351	0.584471	0.845563
592	DUN_N_1516	DUN_1516	Dundee	1516	N	Across years	0.05	HAL_2015	0.385798	0.258275	0.41138
593	DUN_N_1516	DUN_1516	Dundee	1516	N	Across years	0.05	HAL_2016	0.661629	0.484318	0.708291
594	DUN_N_1516	DUN_1516	Dundee	1516	N	Across years	0.05	HAL_1516	0.631806	0.490527	0.699434
595	DUN_N_1516	DUN_1516	Dundee	1516	N	Across years	0.05	DUNHAL_1516	0.621474	0.678163	0.809168
596	DUN_N_1516	DUN_1516	Dundee	1516	N	Across years	0.10	DUN_2015	0.850059	0.872287	0.888218
597	DUN_N_1516	DUN_1516	Dundee	1516	N	Across years	0.10	DUN_2016	0.905232	0.895942	0.903451
598	DUN_N_1516	DUN_1516	Dundee	1516	N	Across years	0.10	DUN_1516	0.880292	0.882413	0.900652
599	DUN_N_1516	DUN_1516	Dundee	1516	N	Across years	0.10	HAL_2015	0.39746	0.587127	0.611686
600	DUN_N_1516	DUN_1516	Dundee	1516	N	Across years	0.10	HAL_2016	0.782764	0.84062	0.822159
601	DUN_N_1516	DUN_1516	Dundee	1516	N	Across years	0.10	HAL_1516	0.724944	0.724683	0.805888
602	DUN_N_1516	DUN_1516	Dundee	1516	N	Across years	0.10	DUNHAL_1516	0.760778	0.836136	0.782327
603	DUN_N_1516	DUN_1516	Dundee	1516	N	Across years	0.20	DUN_2015	0.849986	0.897138	0.878104
604	DUN_N_1516	DUN_1516	Dundee	1516	N	Across years	0.20	DUN_2016	0.903094	0.922822	0.933249
605	DUN_N_1516	DUN_1516	Dundee	1516	N	Across years	0.20	DUN_1516	0.886236	0.915663	0.912615
606	DUN_N_1516	DUN_1516	Dundee	1516	N	Across years	0.20	HAL_2015	0.517846	0.639342	0.586096
607	DUN_N_1516	DUN_1516	Dundee	1516	N	Across years	0.20	HAL_2016	0.764703	0.836899	0.828621
608	DUN_N_1516	DUN_1516	Dundee	1516	N	Across years	0.20	HAL_1516	0.722812	0.810957	0.804969
609	DUN_N_1516	DUN_1516	Dundee	1516	N	Across years	0.20	DUNHAL_1516	0.840816	0.871578	0.853971
610	DUN_N_1516	DUN_1516	Dundee	1516	N	Across years	0.40	DUN_2015	0.856463	0.925056	0.908197
611	DUN_N_1516	DUN_1516	Dundee	1516	N	Across years	0.40	DUN_2016	0.909707	0.945482	0.934277
612	DUN_N_1516	DUN_1516	Dundee	1516	N	Across years	0.40	DUN_1516	0.891773	0.939712	0.925616
613	DUN_N_1516	DUN_1516	Dundee	1516	N	Across years	0.40	HAL_2015	0.551291	0.637135	0.688899
614	DUN_N_1516	DUN_1516	Dundee	1516	N	Across years	0.40	HAL_2016	0.809958	0.872265	0.85405
615	DUN_N_1516	DUN_1516	Dundee	1516	N	Across years	0.40	HAL_1516	0.758034	0.838195	0.850644
616	DUN_N_1516	DUN_1516	Dundee	1516	N	Across years	0.40	DUNHAL_1516	0.860069	0.862113	0.90195
617	DUN_N_1516	DUN_1516	Dundee	1516	N	Across years	0.60	DUN_2015	0.882596	0.91978	0.916766
618	DUN_N_1516	DUN_1516	Dundee	1516	N	Across years	0.60	DUN_2016	0.935087	0.952252	0.946109
619	DUN_N_1516	DUN_1516	Dundee	1516	N	Across years	0.60	DUN_1516	0.917292	0.941386	0.936068
620	DUN_N_1516	DUN_1516	Dundee	1516	N	Across years	0.60	HAL_2015	0.635384	0.708328	0.696509
621	DUN_N_1516	DUN_1516	Dundee	1516	N	Across years	0.60	HAL_2016	0.856903	0.881599	0.903949
622	DUN_N_1516	DUN_1516	Dundee	1516	N	Across years	0.60	HAL_1516	0.824986	0.866671	0.869555
623	DUN_N_1516	DUN_1516	Dundee	1516	N	Across years	0.60	DUNHAL_1516	0.899798	0.911336	0.909484
624	DUN_N_1516	DUN_1516	Dundee	1516	N	Across years	0.80	DUN_2015	0.940489	0.926431	0.916364
625	DUN_N_1516	DUN_1516	Dundee	1516	N	Across years	0.80	DUN_2016	0.961936	0.958802	0.949162
626	DUN_N_1516	DUN_1516	Dundee	1516	N	Across years	0.80	DUN_1516	0.955111	0.947684	0.937828
627	DUN_N_1516	DUN_1516	Dundee	1516	N	Across years	0.80	HAL_2015	0.70999	0.637517	0.673733
628	DUN_N_1516	DUN_1516	Dundee	1516	N	Across years	0.80	HAL_2016	0.871737	0.876135	0.892626
629	DUN_N_1516	DUN_1516	Dundee	1516	N	Across years	0.80	HAL_1516	0.863598	0.83607	0.85795
630	DUN_N_1516	DUN_1516	Dundee	1516	N	Across years	0.80	DUNHAL_1516	0.924381	0.877588	0.892753
631	DUN_N_1516	DUN_1516	Dundee	1516	N	Across years	0.99	DUN_2015	0.664677	0.897186	0.918262
632	DUN_N_1516	DUN_1516	Dundee	1516	N	Across years	0.99	DUN_2016	0.633603	0.937852	0.949678
633	DUN_N_1516	DUN_1516	Dundee	1516	N	Across years	0.99	DUN_1516	0.65731	0.923801	0.938713
634	DUN_N_1516	DUN_1516	Dundee	1516	N	Across years	0.99	HAL_2015	0.0927682	0.601053	0.68488
635	DUN_N_1516	DUN_1516	Dundee	1516	N	Across years	0.99	HAL_2016	0.233856	0.888379	0.893694
636	DUN_N_1516	DUN_1516	Dundee	1516	N	Across years	0.99	HAL_1516	0.0825951	0.831196	0.861906
637	DUN_N_1516	DUN_1516	Dundee	1516	N	Across years	0.99	DUNHAL_1516	0.4194	0.882608	0.890187
638	DUN_P_1516	DUN_1516	Dundee	1516	P	Across years	0.05	DUN_2015	0.389364	0.423184	0.484234
639	DUN_P_1516	DUN_1516	Dundee	1516	P	Across years	0.05	DUN_2016	0.241165	0.409857	0.285856
640	DUN_P_1516	DUN_1516	Dundee	1516	P	Across years	0.05	DUN_1516	0.432293	0.587573	0.53174
641	DUN_P_1516	DUN_1516	Dundee	1516	P	Across years	0.05	HAL_2015	0.0227423	0.0339215	0.244774
642	DUN_P_1516	DUN_1516	Dundee	1516	P	Across years	0.05	HAL_2016	0.129484	0.212506	0.0878879
643	DUN_P_1516	DUN_1516	Dundee	1516	P	Across years	0.05	HAL_1516	0.0367806	0.0822832	0.159259
644	DUN_P_1516	DUN_1516	Dundee	1516	P	Across years	0.05	DUNHAL_1516	0.0233434	0.190145	0.325086
645	DUN_P_1516	DUN_1516	Dundee	1516	P	Across years	0.10	DUN_2015	0.550182	0.35145	0.426578
646	DUN_P_1516	DUN_1516	Dundee	1516	P	Across years	0.10	DUN_2016	0.434404	0.415229	0.410226
647	DUN_P_1516	DUN_1516	Dundee	1516	P	Across years	0.10	DUN_1516	0.646319	0.590358	0.596387
648	DUN_P_1516	DUN_1516	Dundee	1516	P	Across years	0.10	HAL_2015	0.0275742	0.0208001	0.103839
649	DUN_P_1516	DUN_1516	Dundee	1516	P	Across years	0.10	HAL_2016	0.118168	0.0166764	0.0766679
650	DUN_P_1516	DUN_1516	Dundee	1516	P	Across years	0.10	HAL_1516	0.0644748	0.0258814	0.0949396
651	DUN_P_1516	DUN_1516	Dundee	1516	P	Across years	0.10	DUNHAL_1516	0.20743	0.157216	0.259602
652	DUN_P_1516	DUN_1516	Dundee	1516	P	Across years	0.20	DUN_2015	0.628553	0.593449	0.670107
653	DUN_P_1516	DUN_1516	Dundee	1516	P	Across years	0.20	DUN_2016	0.541983	0.619592	0.611318
654	DUN_P_1516	DUN_1516	Dundee	1516	P	Across years	0.20	DUN_1516	0.697875	0.748886	0.763769
655	DUN_P_1516	DUN_1516	Dundee	1516	P	Across years	0.20	HAL_2015	0.0358787	0.126562	0.157924
656	DUN_P_1516	DUN_1516	Dundee	1516	P	Across years	0.20	HAL_2016	0.0187488	0.140757	0.166945
657	DUN_P_1516	DUN_1516	Dundee	1516	P	Across years	0.20	HAL_1516	0.0324998	0.104775	0.128087
658	DUN_P_1516	DUN_1516	Dundee	1516	P	Across years	0.20	DUNHAL_1516	0.14423	0.288102	0.369479
659	DUN_P_1516	DUN_1516	Dundee	1516	P	Across years	0.40	DUN_2015	0.725666	0.704736	0.640756
660	DUN_P_1516	DUN_1516	Dundee	1516	P	Across years	0.40	DUN_2016	0.701523	0.702348	0.677953
661	DUN_P_1516	DUN_1516	Dundee	1516	P	Across years	0.40	DUN_1516	0.813349	0.809419	0.783668
662	DUN_P_1516	DUN_1516	Dundee	1516	P	Across years	0.40	HAL_2015	0.259306	0.217943	0.198366
663	DUN_P_1516	DUN_1516	Dundee	1516	P	Across years	0.40	HAL_2016	0.307674	0.219105	0.193989
664	DUN_P_1516	DUN_1516	Dundee	1516	P	Across years	0.40	HAL_1516	0.265561	0.177147	0.130349
665	DUN_P_1516	DUN_1516	Dundee	1516	P	Across years	0.40	DUNHAL_1516	0.436289	0.354448	0.290903
666	DUN_P_1516	DUN_1516	Dundee	1516	P	Across years	0.60	DUN_2015	0.642363	0.738678	0.684785
667	DUN_P_1516	DUN_1516	Dundee	1516	P	Across years	0.60	DUN_2016	0.612227	0.731403	0.683288
668	DUN_P_1516	DUN_1516	Dundee	1516	P	Across years	0.60	DUN_1516	0.759205	0.830397	0.797962
669	DUN_P_1516	DUN_1516	Dundee	1516	P	Across years	0.60	HAL_2015	0.0731254	0.184606	0.185581
670	DUN_P_1516	DUN_1516	Dundee	1516	P	Across years	0.60	HAL_2016	0.206292	0.131721	0.267393
671	DUN_P_1516	DUN_1516	Dundee	1516	P	Across years	0.60	HAL_1516	0.137903	0.140651	0.176209
672	DUN_P_1516	DUN_1516	Dundee	1516	P	Across years	0.60	DUNHAL_1516	0.212541	0.35635	0.377461
673	DUN_P_1516	DUN_1516	Dundee	1516	P	Across years	0.80	DUN_2015	0.408354	0.758551	0.703306
674	DUN_P_1516	DUN_1516	Dundee	1516	P	Across years	0.80	DUN_2016	0.352374	0.759529	0.700302
675	DUN_P_1516	DUN_1516	Dundee	1516	P	Across years	0.80	DUN_1516	0.590148	0.845333	0.809309
676	DUN_P_1516	DUN_1516	Dundee	1516	P	Across years	0.80	HAL_2015	0.0015439	0.250233	0.220094
677	DUN_P_1516	DUN_1516	Dundee	1516	P	Across years	0.80	HAL_2016	0.0387134	0.239648	0.267235
678	DUN_P_1516	DUN_1516	Dundee	1516	P	Across years	0.80	HAL_1516	0.000156504	0.210447	0.174087
679	DUN_P_1516	DUN_1516	Dundee	1516	P	Across years	0.80	DUNHAL_1516	0.163818	0.411346	0.374957
680	DUN_P_1516	DUN_1516	Dundee	1516	P	Across years	0.99	DUN_2015	0.403864	0.683431	0.699803
681	DUN_P_1516	DUN_1516	Dundee	1516	P	Across years	0.99	DUN_2016	0.38163	0.691789	0.706612
682	DUN_P_1516	DUN_1516	Dundee	1516	P	Across years	0.99	DUN_1516	0.606729	0.800975	0.811176
683	DUN_P_1516	DUN_1516	Dundee	1516	P	Across years	0.99	HAL_2015	0.00118233	0.195599	0.218363
684	DUN_P_1516	DUN_1516	Dundee	1516	P	Across years	0.99	HAL_2016	0.102011	0.248953	0.267068
685	DUN_P_1516	DUN_1516	Dundee	1516	P	Across years	0.99	HAL_1516	0.0238069	0.172144	0.171927
686	DUN_P_1516	DUN_1516	Dundee	1516	P	Across years	0.99	DUNHAL_1516	0.243301	0.387775	0.377509
687	DUN_K_1516	DUN_1516	Dundee	1516	K	Across years	0.05	DUN_2015	0.232644	0.196709	0.0544181
688	DUN_K_1516	DUN_1516	Dundee	1516	K	Across years	0.05	DUN_2016	0.0216997	0.122	0.0479599
689	DUN_K_1516	DUN_1516	Dundee	1516	K	Across years	0.05	DUN_1516	0.0989233	0.150633	0.0553779
690	DUN_K_1516	DUN_1516	Dundee	1516	K	Across years	0.05	HAL_2015	0.00580328	0.0597105	0.0146898
691	DUN_K_1516	DUN_1516	Dundee	1516	K	Across years	0.05	HAL_2016	0.0165327	0.177827	0.0686593
692	DUN_K_1516	DUN_1516	Dundee	1516	K	Across years	0.05	HAL_1516	0.0150717	0.0988632	0.00337698
693	DUN_K_1516	DUN_1516	Dundee	1516	K	Across years	0.05	DUNHAL_1516	0.0232993	0.0485789	0.00030617
694	DUN_K_1516	DUN_1516	Dundee	1516	K	Across years	0.10	DUN_2015	0.109401	0.2981	0.461238
695	DUN_K_1516	DUN_1516	Dundee	1516	K	Across years	0.10	DUN_2016	0.105737	0.287652	0.296744
696	DUN_K_1516	DUN_1516	Dundee	1516	K	Across years	0.10	DUN_1516	0.121868	0.304456	0.345066
697	DUN_K_1516	DUN_1516	Dundee	1516	K	Across years	0.10	HAL_2015	0.0217626	0.0741014	0.151676
698	DUN_K_1516	DUN_1516	Dundee	1516	K	Across years	0.10	HAL_2016	0.00395511	0.25663	0.301092
699	DUN_K_1516	DUN_1516	Dundee	1516	K	Across years	0.10	HAL_1516	0.0047508	0.222436	0.370015
700	DUN_K_1516	DUN_1516	Dundee	1516	K	Across years	0.10	DUNHAL_1516	0.00274473	0.245762	0.281025
701	DUN_K_1516	DUN_1516	Dundee	1516	K	Across years	0.20	DUN_2015	0.276398	0.475298	0.451882
702	DUN_K_1516	DUN_1516	Dundee	1516	K	Across years	0.20	DUN_2016	0.343582	0.341342	0.339531
703	DUN_K_1516	DUN_1516	Dundee	1516	K	Across years	0.20	DUN_1516	0.32656	0.398554	0.394
704	DUN_K_1516	DUN_1516	Dundee	1516	K	Across years	0.20	HAL_2015	0.00450251	0.1357	0.0798696
705	DUN_K_1516	DUN_1516	Dundee	1516	K	Across years	0.20	HAL_2016	0.0968897	0.401985	0.0936115
706	DUN_K_1516	DUN_1516	Dundee	1516	K	Across years	0.20	HAL_1516	0.0840914	0.411196	0.191945
707	DUN_K_1516	DUN_1516	Dundee	1516	K	Across years	0.20	DUNHAL_1516	0.131122	0.373169	0.231056
708	DUN_K_1516	DUN_1516	Dundee	1516	K	Across years	0.40	DUN_2015	0.153592	0.562147	0.553512
709	DUN_K_1516	DUN_1516	Dundee	1516	K	Across years	0.40	DUN_2016	0.245141	0.402244	0.46789
710	DUN_K_1516	DUN_1516	Dundee	1516	K	Across years	0.40	DUN_1516	0.217733	0.476291	0.512528
711	DUN_K_1516	DUN_1516	Dundee	1516	K	Across years	0.40	HAL_2015	0.000662307	0.196097	0.171363
712	DUN_K_1516	DUN_1516	Dundee	1516	K	Across years	0.40	HAL_2016	0.174467	0.447168	0.280185
713	DUN_K_1516	DUN_1516	Dundee	1516	K	Across years	0.40	HAL_1516	0.153144	0.436463	0.241214
714	DUN_K_1516	DUN_1516	Dundee	1516	K	Across years	0.40	DUNHAL_1516	0.108158	0.441669	0.29214
715	DUN_K_1516	DUN_1516	Dundee	1516	K	Across years	0.60	DUN_2015	0.535935	0.598913	0.575348
716	DUN_K_1516	DUN_1516	Dundee	1516	K	Across years	0.60	DUN_2016	0.435686	0.442824	0.447138
717	DUN_K_1516	DUN_1516	Dundee	1516	K	Across years	0.60	DUN_1516	0.486674	0.514762	0.509045
718	DUN_K_1516	DUN_1516	Dundee	1516	K	Across years	0.60	HAL_2015	0.163952	0.191582	0.17728
719	DUN_K_1516	DUN_1516	Dundee	1516	K	Across years	0.60	HAL_2016	0.350387	0.355478	0.437141
720	DUN_K_1516	DUN_1516	Dundee	1516	K	Across years	0.60	HAL_1516	0.403692	0.390666	0.43558
721	DUN_K_1516	DUN_1516	Dundee	1516	K	Across years	0.60	DUNHAL_1516	0.364753	0.404778	0.446168
722	DUN_K_1516	DUN_1516	Dundee	1516	K	Across years	0.80	DUN_2015	0.756327	0.658426	0.583059
723	DUN_K_1516	DUN_1516	Dundee	1516	K	Across years	0.80	DUN_2016	0.718504	0.528534	0.496174
724	DUN_K_1516	DUN_1516	Dundee	1516	K	Across years	0.80	DUN_1516	0.73836	0.589335	0.540719
725	DUN_K_1516	DUN_1516	Dundee	1516	K	Across years	0.80	HAL_2015	0.0628856	0.205048	0.178807
726	DUN_K_1516	DUN_1516	Dundee	1516	K	Across years	0.80	HAL_2016	0.0139668	0.338928	0.399438
727	DUN_K_1516	DUN_1516	Dundee	1516	K	Across years	0.80	HAL_1516	0.0814647	0.365956	0.366134
728	DUN_K_1516	DUN_1516	Dundee	1516	K	Across years	0.80	DUNHAL_1516	0.171179	0.425224	0.416492
729	DUN_K_1516	DUN_1516	Dundee	1516	K	Across years	0.99	DUN_2015	0.271591	0.566903	0.598135
730	DUN_K_1516	DUN_1516	Dundee	1516	K	Across years	0.99	DUN_2016	0.302129	0.477902	0.492393
731	DUN_K_1516	DUN_1516	Dundee	1516	K	Across years	0.99	DUN_1516	0.302031	0.523336	0.544995
732	DUN_K_1516	DUN_1516	Dundee	1516	K	Across years	0.99	HAL_2015	0.00138558	0.253051	0.161387
733	DUN_K_1516	DUN_1516	Dundee	1516	K	Across years	0.99	HAL_2016	0.10222	0.383447	0.412069
734	DUN_K_1516	DUN_1516	Dundee	1516	K	Across years	0.99	HAL_1516	0.115303	0.353067	0.379728
735	DUN_K_1516	DUN_1516	Dundee	1516	K	Across years	0.99	DUNHAL_1516	0.121624	0.392848	0.422942
736	DUN_Mg_1516	DUN_1516	Dundee	1516	Mg	Across years	0.05	DUN_2015	0.360498	0.407782	0.240243
737	DUN_Mg_1516	DUN_1516	Dundee	1516	Mg	Across years	0.05	DUN_2016	0.102858	0.391253	0.111754
738	DUN_Mg_1516	DUN_1516	Dundee	1516	Mg	Across years	0.05	DUN_1516	0.285235	0.44125	0.228911
739	DUN_Mg_1516	DUN_1516	Dundee	1516	Mg	Across years	0.05	HAL_2015	0.0173974	0.0463236	0.0146273
740	DUN_Mg_1516	DUN_1516	Dundee	1516	Mg	Across years	0.05	HAL_2016	0.0366647	0.196169	0.0364732
741	DUN_Mg_1516	DUN_1516	Dundee	1516	Mg	Across years	0.05	HAL_1516	0.0984577	0.329332	0.0350575
742	DUN_Mg_1516	DUN_1516	Dundee	1516	Mg	Across years	0.05	DUNHAL_1516	0.175833	0.288969	0.0885211
743	DUN_Mg_1516	DUN_1516	Dundee	1516	Mg	Across years	0.10	DUN_2015	0.54113	0.573234	0.606013
744	DUN_Mg_1516	DUN_1516	Dundee	1516	Mg	Across years	0.10	DUN_2016	0.470713	0.47726	0.428387
745	DUN_Mg_1516	DUN_1516	Dundee	1516	Mg	Across years	0.10	DUN_1516	0.553399	0.57753	0.553095
746	DUN_Mg_1516	DUN_1516	Dundee	1516	Mg	Across years	0.10	HAL_2015	0.226644	0.104454	0.157201
747	DUN_Mg_1516	DUN_1516	Dundee	1516	Mg	Across years	0.10	HAL_2016	0.201103	0.314985	0.233771
748	DUN_Mg_1516	DUN_1516	Dundee	1516	Mg	Across years	0.10	HAL_1516	0.430482	0.297208	0.415108
749	DUN_Mg_1516	DUN_1516	Dundee	1516	Mg	Across years	0.10	DUNHAL_1516	0.380758	0.375376	0.41774
750	DUN_Mg_1516	DUN_1516	Dundee	1516	Mg	Across years	0.20	DUN_2015	0.711389	0.72605	0.686791
751	DUN_Mg_1516	DUN_1516	Dundee	1516	Mg	Across years	0.20	DUN_2016	0.582254	0.603953	0.611386
752	DUN_Mg_1516	DUN_1516	Dundee	1516	Mg	Across years	0.20	DUN_1516	0.689014	0.697333	0.686582
753	DUN_Mg_1516	DUN_1516	Dundee	1516	Mg	Across years	0.20	HAL_2015	0.241291	0.170055	0.263764
754	DUN_Mg_1516	DUN_1516	Dundee	1516	Mg	Across years	0.20	HAL_2016	0.434495	0.336504	0.447224
755	DUN_Mg_1516	DUN_1516	Dundee	1516	Mg	Across years	0.20	HAL_1516	0.50794	0.445777	0.499788
756	DUN_Mg_1516	DUN_1516	Dundee	1516	Mg	Across years	0.20	DUNHAL_1516	0.529199	0.479216	0.485878
757	DUN_Mg_1516	DUN_1516	Dundee	1516	Mg	Across years	0.40	DUN_2015	0.702221	0.764167	0.749924
758	DUN_Mg_1516	DUN_1516	Dundee	1516	Mg	Across years	0.40	DUN_2016	0.558798	0.672544	0.648045
759	DUN_Mg_1516	DUN_1516	Dundee	1516	Mg	Across years	0.40	DUN_1516	0.672482	0.752022	0.734257
760	DUN_Mg_1516	DUN_1516	Dundee	1516	Mg	Across years	0.40	HAL_2015	0.132495	0.287489	0.230827
761	DUN_Mg_1516	DUN_1516	Dundee	1516	Mg	Across years	0.40	HAL_2016	0.374135	0.420287	0.425108
762	DUN_Mg_1516	DUN_1516	Dundee	1516	Mg	Across years	0.40	HAL_1516	0.421794	0.52147	0.493285
763	DUN_Mg_1516	DUN_1516	Dundee	1516	Mg	Across years	0.40	DUNHAL_1516	0.440667	0.553215	0.543181
764	DUN_Mg_1516	DUN_1516	Dundee	1516	Mg	Across years	0.60	DUN_2015	0.833139	0.800583	0.763095
765	DUN_Mg_1516	DUN_1516	Dundee	1516	Mg	Across years	0.60	DUN_2016	0.744754	0.66016	0.654334
766	DUN_Mg_1516	DUN_1516	Dundee	1516	Mg	Across years	0.60	DUN_1516	0.811152	0.759374	0.744689
767	DUN_Mg_1516	DUN_1516	Dundee	1516	Mg	Across years	0.60	HAL_2015	0.266985	0.225945	0.268552
768	DUN_Mg_1516	DUN_1516	Dundee	1516	Mg	Across years	0.60	HAL_2016	0.394428	0.454951	0.445982
769	DUN_Mg_1516	DUN_1516	Dundee	1516	Mg	Across years	0.60	HAL_1516	0.50452	0.499629	0.523536
770	DUN_Mg_1516	DUN_1516	Dundee	1516	Mg	Across years	0.60	DUNHAL_1516	0.483446	0.528158	0.568197
771	DUN_Mg_1516	DUN_1516	Dundee	1516	Mg	Across years	0.80	DUN_2015	0.800374	0.789577	0.772071
772	DUN_Mg_1516	DUN_1516	Dundee	1516	Mg	Across years	0.80	DUN_2016	0.669627	0.71067	0.669166
773	DUN_Mg_1516	DUN_1516	Dundee	1516	Mg	Across years	0.80	DUN_1516	0.766546	0.780739	0.754069
774	DUN_Mg_1516	DUN_1516	Dundee	1516	Mg	Across years	0.80	HAL_2015	0.295762	0.219742	0.302138
775	DUN_Mg_1516	DUN_1516	Dundee	1516	Mg	Across years	0.80	HAL_2016	0.507383	0.484362	0.456883
776	DUN_Mg_1516	DUN_1516	Dundee	1516	Mg	Across years	0.80	HAL_1516	0.537279	0.504548	0.534358
777	DUN_Mg_1516	DUN_1516	Dundee	1516	Mg	Across years	0.80	DUNHAL_1516	0.55586	0.553081	0.575192
778	DUN_Mg_1516	DUN_1516	Dundee	1516	Mg	Across years	0.99	DUN_2015	0.496783	0.73908	0.771111
779	DUN_Mg_1516	DUN_1516	Dundee	1516	Mg	Across years	0.99	DUN_2016	0.413833	0.643212	0.671432
780	DUN_Mg_1516	DUN_1516	Dundee	1516	Mg	Across years	0.99	DUN_1516	0.523517	0.728541	0.754747
781	DUN_Mg_1516	DUN_1516	Dundee	1516	Mg	Across years	0.99	HAL_2015	0.0367391	0.236174	0.27935
782	DUN_Mg_1516	DUN_1516	Dundee	1516	Mg	Across years	0.99	HAL_2016	0.0292795	0.438173	0.460627
783	DUN_Mg_1516	DUN_1516	Dundee	1516	Mg	Across years	0.99	HAL_1516	0.0780513	0.505902	0.521812
784	DUN_Mg_1516	DUN_1516	Dundee	1516	Mg	Across years	0.99	DUNHAL_1516	0.243595	0.544832	0.560179
785	DUN_Fe_1516	DUN_1516	Dundee	1516	Fe	Across years	0.05	DUN_2015	0.163666	0.123219	0.269916
786	DUN_Fe_1516	DUN_1516	Dundee	1516	Fe	Across years	0.05	DUN_2016	0.00978068	0.0160685	0.0698263
787	DUN_Fe_1516	DUN_1516	Dundee	1516	Fe	Across years	0.05	DUN_1516	0.0425531	0.0573368	0.160378
788	DUN_Fe_1516	DUN_1516	Dundee	1516	Fe	Across years	0.05	HAL_2015	0.00375736	0.000370102	0.0612321
789	DUN_Fe_1516	DUN_1516	Dundee	1516	Fe	Across years	0.05	HAL_2016	0.0444247	0.0191521	0.0722886
790	DUN_Fe_1516	DUN_1516	Dundee	1516	Fe	Across years	0.05	HAL_1516	0.0281178	0.00819394	0.0912493
791	DUN_Fe_1516	DUN_1516	Dundee	1516	Fe	Across years	0.05	DUNHAL_1516	0.0682774	0.000566108	0.146095
792	DUN_Fe_1516	DUN_1516	Dundee	1516	Fe	Across years	0.10	DUN_2015	0.337978	0.2731	0.462166
793	DUN_Fe_1516	DUN_1516	Dundee	1516	Fe	Across years	0.10	DUN_2016	0.0879717	0.138936	0.236672
794	DUN_Fe_1516	DUN_1516	Dundee	1516	Fe	Across years	0.10	DUN_1516	0.155061	0.227668	0.339681
795	DUN_Fe_1516	DUN_1516	Dundee	1516	Fe	Across years	0.10	HAL_2015	0.0156736	0.0447267	0.205206
796	DUN_Fe_1516	DUN_1516	Dundee	1516	Fe	Across years	0.10	HAL_2016	0.0467478	0.210326	0.192689
797	DUN_Fe_1516	DUN_1516	Dundee	1516	Fe	Across years	0.10	HAL_1516	0.0148934	0.21082	0.285901
798	DUN_Fe_1516	DUN_1516	Dundee	1516	Fe	Across years	0.10	DUNHAL_1516	0.0931755	0.21256	0.266394
799	DUN_Fe_1516	DUN_1516	Dundee	1516	Fe	Across years	0.20	DUN_2015	0.576108	0.444909	0.561643
800	DUN_Fe_1516	DUN_1516	Dundee	1516	Fe	Across years	0.20	DUN_2016	0.328059	0.352599	0.399484
801	DUN_Fe_1516	DUN_1516	Dundee	1516	Fe	Across years	0.20	DUN_1516	0.429763	0.428606	0.466403
802	DUN_Fe_1516	DUN_1516	Dundee	1516	Fe	Across years	0.20	HAL_2015	0.103709	0.183209	0.308485
803	DUN_Fe_1516	DUN_1516	Dundee	1516	Fe	Across years	0.20	HAL_2016	0.251114	0.366971	0.353535
804	DUN_Fe_1516	DUN_1516	Dundee	1516	Fe	Across years	0.20	HAL_1516	0.0419484	0.247097	0.423075
805	DUN_Fe_1516	DUN_1516	Dundee	1516	Fe	Across years	0.20	DUNHAL_1516	0.210383	0.364403	0.435101
806	DUN_Fe_1516	DUN_1516	Dundee	1516	Fe	Across years	0.40	DUN_2015	0.464843	0.462511	0.596916
807	DUN_Fe_1516	DUN_1516	Dundee	1516	Fe	Across years	0.40	DUN_2016	0.377626	0.364542	0.409248
808	DUN_Fe_1516	DUN_1516	Dundee	1516	Fe	Across years	0.40	DUN_1516	0.44724	0.435853	0.503503
809	DUN_Fe_1516	DUN_1516	Dundee	1516	Fe	Across years	0.40	HAL_2015	0.246933	0.158833	0.278101
810	DUN_Fe_1516	DUN_1516	Dundee	1516	Fe	Across years	0.40	HAL_2016	0.411465	0.32051	0.401601
811	DUN_Fe_1516	DUN_1516	Dundee	1516	Fe	Across years	0.40	HAL_1516	0.420485	0.301725	0.277958
812	DUN_Fe_1516	DUN_1516	Dundee	1516	Fe	Across years	0.40	DUNHAL_1516	0.464707	0.402989	0.413451
813	DUN_Fe_1516	DUN_1516	Dundee	1516	Fe	Across years	0.60	DUN_2015	0.70418	0.575511	0.592285
814	DUN_Fe_1516	DUN_1516	Dundee	1516	Fe	Across years	0.60	DUN_2016	0.544827	0.444518	0.457858
815	DUN_Fe_1516	DUN_1516	Dundee	1516	Fe	Across years	0.60	DUN_1516	0.621868	0.520663	0.534357
816	DUN_Fe_1516	DUN_1516	Dundee	1516	Fe	Across years	0.60	HAL_2015	0.109882	0.252334	0.46479
817	DUN_Fe_1516	DUN_1516	Dundee	1516	Fe	Across years	0.60	HAL_2016	0.0406945	0.386521	0.409102
818	DUN_Fe_1516	DUN_1516	Dundee	1516	Fe	Across years	0.60	HAL_1516	0.0228483	0.363414	0.510346
819	DUN_Fe_1516	DUN_1516	Dundee	1516	Fe	Across years	0.60	DUNHAL_1516	0.204417	0.462609	0.55669
820	DUN_Fe_1516	DUN_1516	Dundee	1516	Fe	Across years	0.80	DUN_2015	0.689349	0.611279	0.580577
821	DUN_Fe_1516	DUN_1516	Dundee	1516	Fe	Across years	0.80	DUN_2016	0.584922	0.502952	0.492301
822	DUN_Fe_1516	DUN_1516	Dundee	1516	Fe	Across years	0.80	DUN_1516	0.643873	0.569352	0.550585
823	DUN_Fe_1516	DUN_1516	Dundee	1516	Fe	Across years	0.80	HAL_2015	0.304367	0.424863	0.497183
824	DUN_Fe_1516	DUN_1516	Dundee	1516	Fe	Across years	0.80	HAL_2016	0.313136	0.455977	0.418593
825	DUN_Fe_1516	DUN_1516	Dundee	1516	Fe	Across years	0.80	HAL_1516	0.190556	0.512346	0.51694
826	DUN_Fe_1516	DUN_1516	Dundee	1516	Fe	Across years	0.80	DUNHAL_1516	0.376538	0.543016	0.543424
827	DUN_Fe_1516	DUN_1516	Dundee	1516	Fe	Across years	0.99	DUN_2015	0.386401	0.436618	0.596313
828	DUN_Fe_1516	DUN_1516	Dundee	1516	Fe	Across years	0.99	DUN_2016	0.193306	0.294311	0.493555
829	DUN_Fe_1516	DUN_1516	Dundee	1516	Fe	Across years	0.99	DUN_1516	0.304752	0.376687	0.557488
830	DUN_Fe_1516	DUN_1516	Dundee	1516	Fe	Across years	0.99	HAL_2015	0.104725	0.145419	0.486292
831	DUN_Fe_1516	DUN_1516	Dundee	1516	Fe	Across years	0.99	HAL_2016	0.13584	0.351772	0.454818
832	DUN_Fe_1516	DUN_1516	Dundee	1516	Fe	Across years	0.99	HAL_1516	0.140483	0.311708	0.526696
833	DUN_Fe_1516	DUN_1516	Dundee	1516	Fe	Across years	0.99	DUNHAL_1516	0.262303	0.39651	0.544935
834	DUN_Zn_1516	DUN_1516	Dundee	1516	Zn	Across years	0.05	DUN_2015	0.213598	0.0975486	0.195631
835	DUN_Zn_1516	DUN_1516	Dundee	1516	Zn	Across years	0.05	DUN_2016	0.374694	0.461234	0.499199
836	DUN_Zn_1516	DUN_1516	Dundee	1516	Zn	Across years	0.05	DUN_1516	0.462987	0.421504	0.506976
837	DUN_Zn_1516	DUN_1516	Dundee	1516	Zn	Across years	0.05	HAL_2015	0.00376883	0.0054924	0.0403356
838	DUN_Zn_1516	DUN_1516	Dundee	1516	Zn	Across years	0.05	HAL_2016	0.222548	0.252545	0.164442
839	DUN_Zn_1516	DUN_1516	Dundee	1516	Zn	Across years	0.05	HAL_1516	0.00315452	0.213511	0.276139
840	DUN_Zn_1516	DUN_1516	Dundee	1516	Zn	Across years	0.05	DUNHAL_1516	0.104654	0.382464	0.376699
841	DUN_Zn_1516	DUN_1516	Dundee	1516	Zn	Across years	0.10	DUN_2015	0.20687	0.31784	0.381685
842	DUN_Zn_1516	DUN_1516	Dundee	1516	Zn	Across years	0.10	DUN_2016	0.136944	0.399657	0.483971
843	DUN_Zn_1516	DUN_1516	Dundee	1516	Zn	Across years	0.10	DUN_1516	0.210463	0.537116	0.574332
844	DUN_Zn_1516	DUN_1516	Dundee	1516	Zn	Across years	0.10	HAL_2015	0.00862443	0.021489	0.119717
845	DUN_Zn_1516	DUN_1516	Dundee	1516	Zn	Across years	0.10	HAL_2016	0.211474	0.305064	0.160348
846	DUN_Zn_1516	DUN_1516	Dundee	1516	Zn	Across years	0.10	HAL_1516	0.192085	0.256442	0.321549
847	DUN_Zn_1516	DUN_1516	Dundee	1516	Zn	Across years	0.10	DUNHAL_1516	0.179387	0.444903	0.394604
848	DUN_Zn_1516	DUN_1516	Dundee	1516	Zn	Across years	0.20	DUN_2015	0.525644	0.423708	0.432958
849	DUN_Zn_1516	DUN_1516	Dundee	1516	Zn	Across years	0.20	DUN_2016	0.424718	0.558019	0.562623
850	DUN_Zn_1516	DUN_1516	Dundee	1516	Zn	Across years	0.20	DUN_1516	0.584263	0.655045	0.648298
851	DUN_Zn_1516	DUN_1516	Dundee	1516	Zn	Across years	0.20	HAL_2015	0.00169156	0.00751516	0.179453
852	DUN_Zn_1516	DUN_1516	Dundee	1516	Zn	Across years	0.20	HAL_2016	0.154077	0.319215	0.197058
853	DUN_Zn_1516	DUN_1516	Dundee	1516	Zn	Across years	0.20	HAL_1516	0.0302195	0.0710111	0.368394
854	DUN_Zn_1516	DUN_1516	Dundee	1516	Zn	Across years	0.20	DUNHAL_1516	0.138595	0.356002	0.476024
855	DUN_Zn_1516	DUN_1516	Dundee	1516	Zn	Across years	0.40	DUN_2015	0.652045	0.248688	0.518021
856	DUN_Zn_1516	DUN_1516	Dundee	1516	Zn	Across years	0.40	DUN_2016	0.695263	0.408672	0.636344
857	DUN_Zn_1516	DUN_1516	Dundee	1516	Zn	Across years	0.40	DUN_1516	0.770729	0.528751	0.7151
858	DUN_Zn_1516	DUN_1516	Dundee	1516	Zn	Across years	0.40	HAL_2015	0.0515059	0.00710204	0.0452682
859	DUN_Zn_1516	DUN_1516	Dundee	1516	Zn	Across years	0.40	HAL_2016	0.315395	0.290523	0.253002
860	DUN_Zn_1516	DUN_1516	Dundee	1516	Zn	Across years	0.40	HAL_1516	0.225368	0.00418044	0.197126
861	DUN_Zn_1516	DUN_1516	Dundee	1516	Zn	Across years	0.40	DUNHAL_1516	0.396535	0.304244	0.473585
862	DUN_Zn_1516	DUN_1516	Dundee	1516	Zn	Across years	0.60	DUN_2015	0.718984	0.607084	0.581088
863	DUN_Zn_1516	DUN_1516	Dundee	1516	Zn	Across years	0.60	DUN_2016	0.792043	0.692379	0.660546
864	DUN_Zn_1516	DUN_1516	Dundee	1516	Zn	Across years	0.60	DUN_1516	0.834955	0.761932	0.738393
865	DUN_Zn_1516	DUN_1516	Dundee	1516	Zn	Across years	0.60	HAL_2015	0.0138723	0.0792679	0.119562
866	DUN_Zn_1516	DUN_1516	Dundee	1516	Zn	Across years	0.60	HAL_2016	0.273458	0.357699	0.40137
867	DUN_Zn_1516	DUN_1516	Dundee	1516	Zn	Across years	0.60	HAL_1516	0.0063028	0.234434	0.349698
868	DUN_Zn_1516	DUN_1516	Dundee	1516	Zn	Across years	0.60	DUNHAL_1516	0.217456	0.52801	0.570576
869	DUN_Zn_1516	DUN_1516	Dundee	1516	Zn	Across years	0.80	DUN_2015	0.694449	0.611496	0.568626
870	DUN_Zn_1516	DUN_1516	Dundee	1516	Zn	Across years	0.80	DUN_2016	0.763985	0.701028	0.674265
871	DUN_Zn_1516	DUN_1516	Dundee	1516	Zn	Across years	0.80	DUN_1516	0.819749	0.767596	0.745898
872	DUN_Zn_1516	DUN_1516	Dundee	1516	Zn	Across years	0.80	HAL_2015	0.0466429	0.120212	0.111173
873	DUN_Zn_1516	DUN_1516	Dundee	1516	Zn	Across years	0.80	HAL_2016	0.220812	0.367272	0.380429
874	DUN_Zn_1516	DUN_1516	Dundee	1516	Zn	Across years	0.80	HAL_1516	0.119028	0.313108	0.340087
875	DUN_Zn_1516	DUN_1516	Dundee	1516	Zn	Across years	0.80	DUNHAL_1516	0.391504	0.546191	0.578088
876	DUN_Zn_1516	DUN_1516	Dundee	1516	Zn	Across years	0.99	DUN_2015	0.221995	0.520681	0.574528
877	DUN_Zn_1516	DUN_1516	Dundee	1516	Zn	Across years	0.99	DUN_2016	0.346829	0.665268	0.681505
878	DUN_Zn_1516	DUN_1516	Dundee	1516	Zn	Across years	0.99	DUN_1516	0.5037	0.730768	0.750096
879	DUN_Zn_1516	DUN_1516	Dundee	1516	Zn	Across years	0.99	HAL_2015	0.00876072	0.0884937	0.118994
880	DUN_Zn_1516	DUN_1516	Dundee	1516	Zn	Across years	0.99	HAL_2016	0.134879	0.345281	0.368141
881	DUN_Zn_1516	DUN_1516	Dundee	1516	Zn	Across years	0.99	HAL_1516	6.25215e-06	0.344021	0.344077
882	DUN_Zn_1516	DUN_1516	Dundee	1516	Zn	Across years	0.99	DUNHAL_1516	0.179554	0.55399	0.584727
883	HAL_N_2015	HAL_2015	Halle	2015	N	Within environments	0.05	DUN_2015	0.169719	0.476635	0.282873
884	HAL_N_2015	HAL_2015	Halle	2015	N	Within environments	0.05	DUN_2016	0.00354376	0.0188042	0.149457
885	HAL_N_2015	HAL_2015	Halle	2015	N	Within environments	0.05	DUN_1516	0.0691869	0.000463181	0.00442909
886	HAL_N_2015	HAL_2015	Halle	2015	N	Within environments	0.05	HAL_2015	0.000940825	0.220761	0.358479
887	HAL_N_2015	HAL_2015	Halle	2015	N	Within environments	0.05	HAL_2016	0.0498732	0.21908	0.18527
888	HAL_N_2015	HAL_2015	Halle	2015	N	Within environments	0.05	HAL_1516	0.0588038	0.452158	0.479228
889	HAL_N_2015	HAL_2015	Halle	2015	N	Within environments	0.05	DUNHAL_1516	0.0683749	0.190589	0.367407
890	HAL_N_2015	HAL_2015	Halle	2015	N	Within environments	0.10	DUN_2015	0.000199643	0.446517	0.481659
891	HAL_N_2015	HAL_2015	Halle	2015	N	Within environments	0.10	DUN_2016	2.63078e-06	0.0338269	0.465522
892	HAL_N_2015	HAL_2015	Halle	2015	N	Within environments	0.10	DUN_1516	0.0357872	0.00280091	0.0971967
893	HAL_N_2015	HAL_2015	Halle	2015	N	Within environments	0.10	HAL_2015	0.0972961	0.416601	0.219973
894	HAL_N_2015	HAL_2015	Halle	2015	N	Within environments	0.10	HAL_2016	0.108185	0.249335	0.476118
895	HAL_N_2015	HAL_2015	Halle	2015	N	Within environments	0.10	HAL_1516	0.321671	0.49399	0.357545
896	HAL_N_2015	HAL_2015	Halle	2015	N	Within environments	0.10	DUNHAL_1516	0.10201	0.0906974	0.301065
897	HAL_N_2015	HAL_2015	Halle	2015	N	Within environments	0.20	DUN_2015	0.0278186	0.165726	0.511167
898	HAL_N_2015	HAL_2015	Halle	2015	N	Within environments	0.20	DUN_2016	0.00981484	0.00252242	0.482636
899	HAL_N_2015	HAL_2015	Halle	2015	N	Within environments	0.20	DUN_1516	0.0356276	0.00522882	0.096305
900	HAL_N_2015	HAL_2015	Halle	2015	N	Within environments	0.20	HAL_2015	0.0125534	0.479754	0.574474
901	HAL_N_2015	HAL_2015	Halle	2015	N	Within environments	0.20	HAL_2016	0.0796242	0.284543	0.531944
902	HAL_N_2015	HAL_2015	Halle	2015	N	Within environments	0.20	HAL_1516	0.244652	0.377057	0.70387
903	HAL_N_2015	HAL_2015	Halle	2015	N	Within environments	0.20	DUNHAL_1516	0.100371	0.00884736	0.475452
904	HAL_N_2015	HAL_2015	Halle	2015	N	Within environments	0.40	DUN_2015	0.0390698	0.555482	0.799669
905	HAL_N_2015	HAL_2015	Halle	2015	N	Within environments	0.40	DUN_2016	0.000821473	0.000230142	0.607892
906	HAL_N_2015	HAL_2015	Halle	2015	N	Within environments	0.40	DUN_1516	0.0455319	0.00942468	0.175819
907	HAL_N_2015	HAL_2015	Halle	2015	N	Within environments	0.40	HAL_2015	0.119169	0.436622	0.713398
908	HAL_N_2015	HAL_2015	Halle	2015	N	Within environments	0.40	HAL_2016	0.0962928	0.427873	0.778389
909	HAL_N_2015	HAL_2015	Halle	2015	N	Within environments	0.40	HAL_1516	0.292922	0.644539	0.804186
910	HAL_N_2015	HAL_2015	Halle	2015	N	Within environments	0.40	DUNHAL_1516	0.103976	0.190162	0.611806
911	HAL_N_2015	HAL_2015	Halle	2015	N	Within environments	0.60	DUN_2015	0.720221	0.826208	0.811299
912	HAL_N_2015	HAL_2015	Halle	2015	N	Within environments	0.60	DUN_2016	0.0799738	0.366922	0.783084
913	HAL_N_2015	HAL_2015	Halle	2015	N	Within environments	0.60	DUN_1516	0.346974	0.144832	0.272104
914	HAL_N_2015	HAL_2015	Halle	2015	N	Within environments	0.60	HAL_2015	0.477167	0.733519	0.716375
915	HAL_N_2015	HAL_2015	Halle	2015	N	Within environments	0.60	HAL_2016	0.360777	0.779211	0.820371
916	HAL_N_2015	HAL_2015	Halle	2015	N	Within environments	0.60	HAL_1516	0.43588	0.827841	0.859461
917	HAL_N_2015	HAL_2015	Halle	2015	N	Within environments	0.60	DUNHAL_1516	0.58104	0.522332	0.718811
918	HAL_N_2015	HAL_2015	Halle	2015	N	Within environments	0.80	DUN_2015	0.00579784	0.157739	0.838539
919	HAL_N_2015	HAL_2015	Halle	2015	N	Within environments	0.80	DUN_2016	0.0516376	0.138776	0.686376
920	HAL_N_2015	HAL_2015	Halle	2015	N	Within environments	0.80	DUN_1516	0.0106218	0.136261	0.203756
921	HAL_N_2015	HAL_2015	Halle	2015	N	Within environments	0.80	HAL_2015	0.153838	0.519796	0.754199
922	HAL_N_2015	HAL_2015	Halle	2015	N	Within environments	0.80	HAL_2016	0.0803587	0.358589	0.846619
923	HAL_N_2015	HAL_2015	Halle	2015	N	Within environments	0.80	HAL_1516	0.342301	0.518151	0.870607
924	HAL_N_2015	HAL_2015	Halle	2015	N	Within environments	0.80	DUNHAL_1516	0.121405	0.426324	0.672768
925	HAL_N_2015	HAL_2015	Halle	2015	N	Within environments	0.99	DUN_2015	0.0512455	0.858179	0.859389
926	HAL_N_2015	HAL_2015	Halle	2015	N	Within environments	0.99	DUN_2016	0.0136088	0.00194576	0.738787
927	HAL_N_2015	HAL_2015	Halle	2015	N	Within environments	0.99	DUN_1516	0.0651487	0.0290995	0.278438
928	HAL_N_2015	HAL_2015	Halle	2015	N	Within environments	0.99	HAL_2015	0.137279	0.878324	0.752613
929	HAL_N_2015	HAL_2015	Halle	2015	N	Within environments	0.99	HAL_2016	0.0704638	0.62928	0.850658
930	HAL_N_2015	HAL_2015	Halle	2015	N	Within environments	0.99	HAL_1516	0.350099	0.772897	0.869353
931	HAL_N_2015	HAL_2015	Halle	2015	N	Within environments	0.99	DUNHAL_1516	0.0616905	0.066148	0.705566
932	HAL_P_2015	HAL_2015	Halle	2015	P	Within environments	0.05	DUN_2015	0.047493	0.018154	0.456532
933	HAL_P_2015	HAL_2015	Halle	2015	P	Within environments	0.05	DUN_2016	0.000103214	0.00251204	0.279537
934	HAL_P_2015	HAL_2015	Halle	2015	P	Within environments	0.05	DUN_1516	0.274816	0.105526	0.162235
935	HAL_P_2015	HAL_2015	Halle	2015	P	Within environments	0.05	HAL_2015	0.0452632	0.0249903	0.0681627
936	HAL_P_2015	HAL_2015	Halle	2015	P	Within environments	0.05	HAL_2016	0.031669	0.0346941	0.012821
937	HAL_P_2015	HAL_2015	Halle	2015	P	Within environments	0.05	HAL_1516	0.00105243	0.0696854	0.0164011
938	HAL_P_2015	HAL_2015	Halle	2015	P	Within environments	0.05	DUNHAL_1516	0.0825785	0.0869257	0.0434745
939	HAL_P_2015	HAL_2015	Halle	2015	P	Within environments	0.10	DUN_2015	0.0296262	0.000925746	0.0427125
940	HAL_P_2015	HAL_2015	Halle	2015	P	Within environments	0.10	DUN_2016	0.0175662	0.00453977	0.0129469
941	HAL_P_2015	HAL_2015	Halle	2015	P	Within environments	0.10	DUN_1516	0.000842115	0.0559083	0.227174
942	HAL_P_2015	HAL_2015	Halle	2015	P	Within environments	0.10	HAL_2015	0.000487028	0.235397	0.0536359
943	HAL_P_2015	HAL_2015	Halle	2015	P	Within environments	0.10	HAL_2016	0.0206612	0.0134569	0.0487222
944	HAL_P_2015	HAL_2015	Halle	2015	P	Within environments	0.10	HAL_1516	0.000193222	0.0110324	0.0871874
945	HAL_P_2015	HAL_2015	Halle	2015	P	Within environments	0.10	DUNHAL_1516	0.00293695	0.0437981	0.0760638
946	HAL_P_2015	HAL_2015	Halle	2015	P	Within environments	0.20	DUN_2015	0.00797861	0.111993	0.395237
947	HAL_P_2015	HAL_2015	Halle	2015	P	Within environments	0.20	DUN_2016	0.0212872	0.0338688	0.0573681
948	HAL_P_2015	HAL_2015	Halle	2015	P	Within environments	0.20	DUN_1516	0.184377	0.149529	0.00576262
949	HAL_P_2015	HAL_2015	Halle	2015	P	Within environments	0.20	HAL_2015	0.0178648	0.332038	0.357991
950	HAL_P_2015	HAL_2015	Halle	2015	P	Within environments	0.20	HAL_2016	0.000441352	0.0850767	0.180479
951	HAL_P_2015	HAL_2015	Halle	2015	P	Within environments	0.20	HAL_1516	0.0393936	0.159358	0.223155
952	HAL_P_2015	HAL_2015	Halle	2015	P	Within environments	0.20	DUNHAL_1516	0.0444033	0.0413267	0.0259662
953	HAL_P_2015	HAL_2015	Halle	2015	P	Within environments	0.40	DUN_2015	0.000929277	0.338326	0.401736
954	HAL_P_2015	HAL_2015	Halle	2015	P	Within environments	0.40	DUN_2016	0.000898752	0.00136019	0.372959
955	HAL_P_2015	HAL_2015	Halle	2015	P	Within environments	0.40	DUN_1516	0.266156	0.0721923	0.333299
956	HAL_P_2015	HAL_2015	Halle	2015	P	Within environments	0.40	HAL_2015	0.0115184	0.480731	0.537097
957	HAL_P_2015	HAL_2015	Halle	2015	P	Within environments	0.40	HAL_2016	0.0602959	0.0773391	0.254618
958	HAL_P_2015	HAL_2015	Halle	2015	P	Within environments	0.40	HAL_1516	0.0596975	0.204604	0.376545
959	HAL_P_2015	HAL_2015	Halle	2015	P	Within environments	0.40	DUNHAL_1516	0.00688631	0.0778242	0.290321
960	HAL_P_2015	HAL_2015	Halle	2015	P	Within environments	0.60	DUN_2015	0.0247785	0.309084	0.495086
961	HAL_P_2015	HAL_2015	Halle	2015	P	Within environments	0.60	DUN_2016	0.0425601	0.00342362	0.281776
962	HAL_P_2015	HAL_2015	Halle	2015	P	Within environments	0.60	DUN_1516	0.227892	0.0010287	0.0815934
963	HAL_P_2015	HAL_2015	Halle	2015	P	Within environments	0.60	HAL_2015	0.219958	0.222703	0.560518
964	HAL_P_2015	HAL_2015	Halle	2015	P	Within environments	0.60	HAL_2016	0.0671501	0.239805	0.243688
965	HAL_P_2015	HAL_2015	Halle	2015	P	Within environments	0.60	HAL_1516	0.15561	0.322538	0.301881
966	HAL_P_2015	HAL_2015	Halle	2015	P	Within environments	0.60	DUNHAL_1516	0.0377338	0.0211372	0.121049
967	HAL_P_2015	HAL_2015	Halle	2015	P	Within environments	0.80	DUN_2015	0.000452103	0.28142	0.441991
968	HAL_P_2015	HAL_2015	Halle	2015	P	Within environments	0.80	DUN_2016	0.0640594	0.0309971	0.256369
969	HAL_P_2015	HAL_2015	Halle	2015	P	Within environments	0.80	DUN_1516	0.0448631	0.0477291	0.340059
970	HAL_P_2015	HAL_2015	Halle	2015	P	Within environments	0.80	HAL_2015	0.1031	0.475316	0.571723
971	HAL_P_2015	HAL_2015	Halle	2015	P	Within environments	0.80	HAL_2016	0.0012913	0.263561	0.229768
972	HAL_P_2015	HAL_2015	Halle	2015	P	Within environments	0.80	HAL_1516	0.0452864	0.268013	0.294676
973	HAL_P_2015	HAL_2015	Halle	2015	P	Within environments	0.80	DUNHAL_1516	0.00173367	0.00147241	0.302917
974	HAL_P_2015	HAL_2015	Halle	2015	P	Within environments	0.99	DUN_2015	5.08102e-05	0.401191	0.470558
975	HAL_P_2015	HAL_2015	Halle	2015	P	Within environments	0.99	DUN_2016	0.0108484	0.0416279	0.297216
976	HAL_P_2015	HAL_2015	Halle	2015	P	Within environments	0.99	DUN_1516	0.31903	0.134986	0.185711
977	HAL_P_2015	HAL_2015	Halle	2015	P	Within environments	0.99	HAL_2015	0.0575819	0.768545	0.588055
978	HAL_P_2015	HAL_2015	Halle	2015	P	Within environments	0.99	HAL_2016	0.105798	0.195086	0.265092
979	HAL_P_2015	HAL_2015	Halle	2015	P	Within environments	0.99	HAL_1516	0.127014	0.274013	0.322081
980	HAL_P_2015	HAL_2015	Halle	2015	P	Within environments	0.99	DUNHAL_1516	0.0200625	0.173321	0.225508
981	HAL_K_2015	HAL_2015	Halle	2015	K	Within environments	0.05	DUN_2015	5.64978e-06	0.101216	0.240196
982	HAL_K_2015	HAL_2015	Halle	2015	K	Within environments	0.05	DUN_2016	0.0303057	0.0203654	0.0731569
983	HAL_K_2015	HAL_2015	Halle	2015	K	Within environments	0.05	DUN_1516	0.0324613	0.0260511	0.10777
984	HAL_K_2015	HAL_2015	Halle	2015	K	Within environments	0.05	HAL_2015	0.0162493	0.140934	0.0357766
985	HAL_K_2015	HAL_2015	Halle	2015	K	Within environments	0.05	HAL_2016	0.00658276	0.0091427	0.200849
986	HAL_K_2015	HAL_2015	Halle	2015	K	Within environments	0.05	HAL_1516	0.00103456	0.027388	0.177283
987	HAL_K_2015	HAL_2015	Halle	2015	K	Within environments	0.05	DUNHAL_1516	0.00216682	0.00262195	0.0840612
988	HAL_K_2015	HAL_2015	Halle	2015	K	Within environments	0.10	DUN_2015	0.0282692	0.184003	0.0272632
989	HAL_K_2015	HAL_2015	Halle	2015	K	Within environments	0.10	DUN_2016	0.030936	0.0238883	0.000169372
990	HAL_K_2015	HAL_2015	Halle	2015	K	Within environments	0.10	DUN_1516	0.0457444	0.0303994	0.00750929
991	HAL_K_2015	HAL_2015	Halle	2015	K	Within environments	0.10	HAL_2015	0.0300425	0.0511298	0.0992098
992	HAL_K_2015	HAL_2015	Halle	2015	K	Within environments	0.10	HAL_2016	0.000683284	0.00037011	0.272934
993	HAL_K_2015	HAL_2015	Halle	2015	K	Within environments	0.10	HAL_1516	0.0500353	0.0122737	0.0848561
994	HAL_K_2015	HAL_2015	Halle	2015	K	Within environments	0.10	DUNHAL_1516	0.0016463	0.00426903	0.0307428
995	HAL_K_2015	HAL_2015	Halle	2015	K	Within environments	0.20	DUN_2015	6.82617e-05	0.349753	0.275139
996	HAL_K_2015	HAL_2015	Halle	2015	K	Within environments	0.20	DUN_2016	0.0781374	0.0264167	0.129707
997	HAL_K_2015	HAL_2015	Halle	2015	K	Within environments	0.20	DUN_1516	0.00672566	0.0463278	0.167496
998	HAL_K_2015	HAL_2015	Halle	2015	K	Within environments	0.20	HAL_2015	0.0241284	0.406366	0.364678
999	HAL_K_2015	HAL_2015	Halle	2015	K	Within environments	0.20	HAL_2016	0.0420751	0.246099	0.265532
1000	HAL_K_2015	HAL_2015	Halle	2015	K	Within environments	0.20	HAL_1516	0.117252	0.203462	0.114687
1001	HAL_K_2015	HAL_2015	Halle	2015	K	Within environments	0.20	DUNHAL_1516	0.0190117	0.0261905	0.130841
1002	HAL_K_2015	HAL_2015	Halle	2015	K	Within environments	0.40	DUN_2015	0.0475621	0.348815	0.399086
1003	HAL_K_2015	HAL_2015	Halle	2015	K	Within environments	0.40	DUN_2016	0.00243914	0.0215974	0.0678752
1004	HAL_K_2015	HAL_2015	Halle	2015	K	Within environments	0.40	DUN_1516	0.000804488	0.0148683	0.130192
1005	HAL_K_2015	HAL_2015	Halle	2015	K	Within environments	0.40	HAL_2015	0.187687	0.435994	0.566542
1006	HAL_K_2015	HAL_2015	Halle	2015	K	Within environments	0.40	HAL_2016	0.0159261	0.134821	0.284621
1007	HAL_K_2015	HAL_2015	Halle	2015	K	Within environments	0.40	HAL_1516	0.0158884	0.0704513	0.0577627
1008	HAL_K_2015	HAL_2015	Halle	2015	K	Within environments	0.40	DUNHAL_1516	0.0083373	1.02357e-05	0.0769812
1009	HAL_K_2015	HAL_2015	Halle	2015	K	Within environments	0.60	DUN_2015	0.156995	0.395513	0.365698
1010	HAL_K_2015	HAL_2015	Halle	2015	K	Within environments	0.60	DUN_2016	0.0193064	0.0153493	0.0341771
1011	HAL_K_2015	HAL_2015	Halle	2015	K	Within environments	0.60	DUN_1516	0.0587539	0.026003	0.124252
1012	HAL_K_2015	HAL_2015	Halle	2015	K	Within environments	0.60	HAL_2015	0.328694	0.577776	0.574881
1013	HAL_K_2015	HAL_2015	Halle	2015	K	Within environments	0.60	HAL_2016	0.275113	0.292634	0.315278
1014	HAL_K_2015	HAL_2015	Halle	2015	K	Within environments	0.60	HAL_1516	0.0701584	0.359511	0.118192
1015	HAL_K_2015	HAL_2015	Halle	2015	K	Within environments	0.60	DUNHAL_1516	0.0433775	0.0190818	0.120019
1016	HAL_K_2015	HAL_2015	Halle	2015	K	Within environments	0.80	DUN_2015	0.0422033	0.459291	0.420777
1017	HAL_K_2015	HAL_2015	Halle	2015	K	Within environments	0.80	DUN_2016	0.00051642	0.0225074	0.0456381
1018	HAL_K_2015	HAL_2015	Halle	2015	K	Within environments	0.80	DUN_1516	0.0120913	0.0085762	0.129869
1019	HAL_K_2015	HAL_2015	Halle	2015	K	Within environments	0.80	HAL_2015	0.0968281	0.625547	0.576524
1020	HAL_K_2015	HAL_2015	Halle	2015	K	Within environments	0.80	HAL_2016	0.12873	0.321222	0.36952
1021	HAL_K_2015	HAL_2015	Halle	2015	K	Within environments	0.80	HAL_1516	0.00351939	0.287127	0.166964
1022	HAL_K_2015	HAL_2015	Halle	2015	K	Within environments	0.80	DUNHAL_1516	0.00601836	0.0139308	0.148855
1023	HAL_K_2015	HAL_2015	Halle	2015	K	Within environments	0.99	DUN_2015	0.00021573	0.281967	0.429585
1024	HAL_K_2015	HAL_2015	Halle	2015	K	Within environments	0.99	DUN_2016	0.0647138	0.00118589	0.0355202
1025	HAL_K_2015	HAL_2015	Halle	2015	K	Within environments	0.99	DUN_1516	0.0400182	0.000232393	0.127863
1026	HAL_K_2015	HAL_2015	Halle	2015	K	Within environments	0.99	HAL_2015	0.158455	0.510304	0.595502
1027	HAL_K_2015	HAL_2015	Halle	2015	K	Within environments	0.99	HAL_2016	0.11952	0.181433	0.338904
1028	HAL_K_2015	HAL_2015	Halle	2015	K	Within environments	0.99	HAL_1516	0.00817505	0.077592	0.137911
1029	HAL_K_2015	HAL_2015	Halle	2015	K	Within environments	0.99	DUNHAL_1516	0.00177701	0.00148586	0.132843
1030	HAL_Mg_2015	HAL_2015	Halle	2015	Mg	Within environments	0.05	DUN_2015	0.00172217	0.00348216	0.125822
1031	HAL_Mg_2015	HAL_2015	Halle	2015	Mg	Within environments	0.05	DUN_2016	0.000404403	0.0225302	0.00301042
1032	HAL_Mg_2015	HAL_2015	Halle	2015	Mg	Within environments	0.05	DUN_1516	0.114498	0.00626472	0.0203627
1033	HAL_Mg_2015	HAL_2015	Halle	2015	Mg	Within environments	0.05	HAL_2015	1.09282e-05	0.0268435	0.0893707
1034	HAL_Mg_2015	HAL_2015	Halle	2015	Mg	Within environments	0.05	HAL_2016	0.107375	0.112555	0.1087
1035	HAL_Mg_2015	HAL_2015	Halle	2015	Mg	Within environments	0.05	HAL_1516	0.307978	0.122823	0.298607
1036	HAL_Mg_2015	HAL_2015	Halle	2015	Mg	Within environments	0.05	DUNHAL_1516	0.0230724	0.00243052	0.0557934
1037	HAL_Mg_2015	HAL_2015	Halle	2015	Mg	Within environments	0.10	DUN_2015	0.0576314	0.00849645	0.338939
1038	HAL_Mg_2015	HAL_2015	Halle	2015	Mg	Within environments	0.10	DUN_2016	0.026056	0.00500127	0.015837
1039	HAL_Mg_2015	HAL_2015	Halle	2015	Mg	Within environments	0.10	DUN_1516	0.0152408	0.0657607	0.188387
1040	HAL_Mg_2015	HAL_2015	Halle	2015	Mg	Within environments	0.10	HAL_2015	0.000907689	0.0481551	0.225792
1041	HAL_Mg_2015	HAL_2015	Halle	2015	Mg	Within environments	0.10	HAL_2016	0.000264008	0.0899863	0.000197615
1042	HAL_Mg_2015	HAL_2015	Halle	2015	Mg	Within environments	0.10	HAL_1516	0.0139724	0.303513	0.000598867
1043	HAL_Mg_2015	HAL_2015	Halle	2015	Mg	Within environments	0.10	DUNHAL_1516	0.00079076	0.00379765	0.05353
1044	HAL_Mg_2015	HAL_2015	Halle	2015	Mg	Within environments	0.20	DUN_2015	0.12216	0.0146509	0.274113
1045	HAL_Mg_2015	HAL_2015	Halle	2015	Mg	Within environments	0.20	DUN_2016	0.0687242	0.0194674	0.139506
1046	HAL_Mg_2015	HAL_2015	Halle	2015	Mg	Within environments	0.20	DUN_1516	0.120327	0.0836813	0.28998
1047	HAL_Mg_2015	HAL_2015	Halle	2015	Mg	Within environments	0.20	HAL_2015	0.0659753	0.123669	0.221381
1048	HAL_Mg_2015	HAL_2015	Halle	2015	Mg	Within environments	0.20	HAL_2016	0.0408195	0.157191	0.187452
1049	HAL_Mg_2015	HAL_2015	Halle	2015	Mg	Within environments	0.20	HAL_1516	0.120818	0.370603	0.420004
1050	HAL_Mg_2015	HAL_2015	Halle	2015	Mg	Within environments	0.20	DUNHAL_1516	0.000973709	0.00574152	0.339903
1051	HAL_Mg_2015	HAL_2015	Halle	2015	Mg	Within environments	0.40	DUN_2015	0.0527388	0.270052	0.455633
1052	HAL_Mg_2015	HAL_2015	Halle	2015	Mg	Within environments	0.40	DUN_2016	0.00620703	0.00329718	0.362607
1053	HAL_Mg_2015	HAL_2015	Halle	2015	Mg	Within environments	0.40	DUN_1516	0.105274	0.0229314	0.466484
1054	HAL_Mg_2015	HAL_2015	Halle	2015	Mg	Within environments	0.40	HAL_2015	0.000877382	0.181778	0.516232
1055	HAL_Mg_2015	HAL_2015	Halle	2015	Mg	Within environments	0.40	HAL_2016	0.0401718	0.178687	0.336565
1056	HAL_Mg_2015	HAL_2015	Halle	2015	Mg	Within environments	0.40	HAL_1516	0.202664	0.408063	0.569049
1057	HAL_Mg_2015	HAL_2015	Halle	2015	Mg	Within environments	0.40	DUNHAL_1516	0.015808	0.0401936	0.502339
1058	HAL_Mg_2015	HAL_2015	Halle	2015	Mg	Within environments	0.60	DUN_2015	0.218613	0.46076	0.519595
1059	HAL_Mg_2015	HAL_2015	Halle	2015	Mg	Within environments	0.60	DUN_2016	0.0842387	0.0295072	0.444195
1060	HAL_Mg_2015	HAL_2015	Halle	2015	Mg	Within environments	0.60	DUN_1516	0.00128524	0.177594	0.499167
1061	HAL_Mg_2015	HAL_2015	Halle	2015	Mg	Within environments	0.60	HAL_2015	0.0683732	0.539793	0.537435
1062	HAL_Mg_2015	HAL_2015	Halle	2015	Mg	Within environments	0.60	HAL_2016	0.137777	0.105681	0.449881
1063	HAL_Mg_2015	HAL_2015	Halle	2015	Mg	Within environments	0.60	HAL_1516	0.353897	0.411588	0.626551
1064	HAL_Mg_2015	HAL_2015	Halle	2015	Mg	Within environments	0.60	DUNHAL_1516	0.0720229	0.170734	0.570323
1065	HAL_Mg_2015	HAL_2015	Halle	2015	Mg	Within environments	0.80	DUN_2015	0.00208053	0.0139394	0.51169
1066	HAL_Mg_2015	HAL_2015	Halle	2015	Mg	Within environments	0.80	DUN_2016	0.00445022	0.0100156	0.350434
1067	HAL_Mg_2015	HAL_2015	Halle	2015	Mg	Within environments	0.80	DUN_1516	0.133436	0.0765374	0.426649
1068	HAL_Mg_2015	HAL_2015	Halle	2015	Mg	Within environments	0.80	HAL_2015	0.0814687	0.151993	0.539352
1069	HAL_Mg_2015	HAL_2015	Halle	2015	Mg	Within environments	0.80	HAL_2016	0.0791711	0.175145	0.345876
1070	HAL_Mg_2015	HAL_2015	Halle	2015	Mg	Within environments	0.80	HAL_1516	0.308975	0.362971	0.58584
1071	HAL_Mg_2015	HAL_2015	Halle	2015	Mg	Within environments	0.80	DUNHAL_1516	0.00416746	0.00750132	0.470727
1072	HAL_Mg_2015	HAL_2015	Halle	2015	Mg	Within environments	0.99	DUN_2015	0.0200087	0.552677	0.560991
1073	HAL_Mg_2015	HAL_2015	Halle	2015	Mg	Within environments	0.99	DUN_2016	0.0117647	0.0425885	0.425257
1074	HAL_Mg_2015	HAL_2015	Halle	2015	Mg	Within environments	0.99	DUN_1516	0.0932676	0.0426602	0.5368
1075	HAL_Mg_2015	HAL_2015	Halle	2015	Mg	Within environments	0.99	HAL_2015	0.065725	0.832378	0.561609
1076	HAL_Mg_2015	HAL_2015	Halle	2015	Mg	Within environments	0.99	HAL_2016	0.0636981	0.230942	0.393647
1077	HAL_Mg_2015	HAL_2015	Halle	2015	Mg	Within environments	0.99	HAL_1516	0.254241	0.507799	0.615157
1078	HAL_Mg_2015	HAL_2015	Halle	2015	Mg	Within environments	0.99	DUNHAL_1516	3.11508e-05	0.0749402	0.583043
1079	HAL_Fe_2015	HAL_2015	Halle	2015	Fe	Within environments	0.05	DUN_2015	0.00271264	0.0738939	0.234569
1080	HAL_Fe_2015	HAL_2015	Halle	2015	Fe	Within environments	0.05	DUN_2016	0.0166547	0.00696539	0.000918343
1081	HAL_Fe_2015	HAL_2015	Halle	2015	Fe	Within environments	0.05	DUN_1516	0.0644344	0.00593199	0.0501963
1082	HAL_Fe_2015	HAL_2015	Halle	2015	Fe	Within environments	0.05	HAL_2015	0.00604827	0.00983396	0.272054
1083	HAL_Fe_2015	HAL_2015	Halle	2015	Fe	Within environments	0.05	HAL_2016	0.0608733	0.0283989	0.0107491
1084	HAL_Fe_2015	HAL_2015	Halle	2015	Fe	Within environments	0.05	HAL_1516	0.0956555	0.0308434	0.0172306
1085	HAL_Fe_2015	HAL_2015	Halle	2015	Fe	Within environments	0.05	DUNHAL_1516	0.00902012	0.0048325	0.000643769
1086	HAL_Fe_2015	HAL_2015	Halle	2015	Fe	Within environments	0.10	DUN_2015	0.0890343	0.266893	0.15168
1087	HAL_Fe_2015	HAL_2015	Halle	2015	Fe	Within environments	0.10	DUN_2016	0.00286908	0.00632936	0.0991674
1088	HAL_Fe_2015	HAL_2015	Halle	2015	Fe	Within environments	0.10	DUN_1516	0.0395499	0.00525185	0.0578581
1089	HAL_Fe_2015	HAL_2015	Halle	2015	Fe	Within environments	0.10	HAL_2015	0.00179479	0.329496	0.158302
1090	HAL_Fe_2015	HAL_2015	Halle	2015	Fe	Within environments	0.10	HAL_2016	0.000300954	0.0127783	0.125189
1091	HAL_Fe_2015	HAL_2015	Halle	2015	Fe	Within environments	0.10	HAL_1516	0.00342269	0.104635	0.315098
1092	HAL_Fe_2015	HAL_2015	Halle	2015	Fe	Within environments	0.10	DUNHAL_1516	0.00411731	5.75785e-05	0.223192
1093	HAL_Fe_2015	HAL_2015	Halle	2015	Fe	Within environments	0.20	DUN_2015	0.0361997	0.116813	0.21345
1094	HAL_Fe_2015	HAL_2015	Halle	2015	Fe	Within environments	0.20	DUN_2016	0.00862523	0.112273	0.157931
1095	HAL_Fe_2015	HAL_2015	Halle	2015	Fe	Within environments	0.20	DUN_1516	0.00173512	0.0325916	0.0419378
1096	HAL_Fe_2015	HAL_2015	Halle	2015	Fe	Within environments	0.20	HAL_2015	0.0207438	0.435476	0.541422
1097	HAL_Fe_2015	HAL_2015	Halle	2015	Fe	Within environments	0.20	HAL_2016	0.0168201	0.233431	0.291525
1098	HAL_Fe_2015	HAL_2015	Halle	2015	Fe	Within environments	0.20	HAL_1516	0.0651497	0.352216	0.407749
1099	HAL_Fe_2015	HAL_2015	Halle	2015	Fe	Within environments	0.20	DUNHAL_1516	0.00311762	0.19844	0.230219
1100	HAL_Fe_2015	HAL_2015	Halle	2015	Fe	Within environments	0.40	DUN_2015	0.00387021	0.408806	0.432968
1101	HAL_Fe_2015	HAL_2015	Halle	2015	Fe	Within environments	0.40	DUN_2016	0.0211255	0.00792394	0.239617
1102	HAL_Fe_2015	HAL_2015	Halle	2015	Fe	Within environments	0.40	DUN_1516	0.0299003	0.000884094	0.104582
1103	HAL_Fe_2015	HAL_2015	Halle	2015	Fe	Within environments	0.40	HAL_2015	0.0509086	0.528605	0.565964
1104	HAL_Fe_2015	HAL_2015	Halle	2015	Fe	Within environments	0.40	HAL_2016	0.0543037	0.0654326	0.291642
1105	HAL_Fe_2015	HAL_2015	Halle	2015	Fe	Within environments	0.40	HAL_1516	0.124538	0.13581	0.449313
1106	HAL_Fe_2015	HAL_2015	Halle	2015	Fe	Within environments	0.40	DUNHAL_1516	0.0098847	0.00775667	0.302946
1107	HAL_Fe_2015	HAL_2015	Halle	2015	Fe	Within environments	0.60	DUN_2015	0.187588	0.410369	0.415766
1108	HAL_Fe_2015	HAL_2015	Halle	2015	Fe	Within environments	0.60	DUN_2016	0.00036826	0.151577	0.278437
1109	HAL_Fe_2015	HAL_2015	Halle	2015	Fe	Within environments	0.60	DUN_1516	0.0130352	0.129137	0.180554
1110	HAL_Fe_2015	HAL_2015	Halle	2015	Fe	Within environments	0.60	HAL_2015	0.105737	0.603545	0.602598
1111	HAL_Fe_2015	HAL_2015	Halle	2015	Fe	Within environments	0.60	HAL_2016	0.179192	0.348202	0.336222
1112	HAL_Fe_2015	HAL_2015	Halle	2015	Fe	Within environments	0.60	HAL_1516	0.27457	0.54091	0.490135
1113	HAL_Fe_2015	HAL_2015	Halle	2015	Fe	Within environments	0.60	DUNHAL_1516	0.176982	0.31652	0.383298
1114	HAL_Fe_2015	HAL_2015	Halle	2015	Fe	Within environments	0.80	DUN_2015	0.0443727	0.420416	0.437667
1115	HAL_Fe_2015	HAL_2015	Halle	2015	Fe	Within environments	0.80	DUN_2016	0.00173848	0.0244016	0.291356
1116	HAL_Fe_2015	HAL_2015	Halle	2015	Fe	Within environments	0.80	DUN_1516	0.0603089	0.0146741	0.23158
1117	HAL_Fe_2015	HAL_2015	Halle	2015	Fe	Within environments	0.80	HAL_2015	0.0831877	0.617258	0.634234
1118	HAL_Fe_2015	HAL_2015	Halle	2015	Fe	Within environments	0.80	HAL_2016	0.0805591	0.231706	0.372685
1119	HAL_Fe_2015	HAL_2015	Halle	2015	Fe	Within environments	0.80	HAL_1516	0.164063	0.481123	0.524472
1120	HAL_Fe_2015	HAL_2015	Halle	2015	Fe	Within environments	0.80	DUNHAL_1516	0.0155029	0.0680233	0.428157
1121	HAL_Fe_2015	HAL_2015	Halle	2015	Fe	Within environments	0.99	DUN_2015	0.0231597	0.385813	0.45731
1122	HAL_Fe_2015	HAL_2015	Halle	2015	Fe	Within environments	0.99	DUN_2016	0.00314783	0.0427251	0.299522
1123	HAL_Fe_2015	HAL_2015	Halle	2015	Fe	Within environments	0.99	DUN_1516	0.0412576	0.139904	0.270296
1124	HAL_Fe_2015	HAL_2015	Halle	2015	Fe	Within environments	0.99	HAL_2015	0.0722799	0.812172	0.630384
1125	HAL_Fe_2015	HAL_2015	Halle	2015	Fe	Within environments	0.99	HAL_2016	0.0955408	0.120167	0.411931
1126	HAL_Fe_2015	HAL_2015	Halle	2015	Fe	Within environments	0.99	HAL_1516	0.175126	0.378682	0.548756
1127	HAL_Fe_2015	HAL_2015	Halle	2015	Fe	Within environments	0.99	DUNHAL_1516	0.0354486	0.215577	0.456775
1128	HAL_Zn_2015	HAL_2015	Halle	2015	Zn	Within environments	0.05	DUN_2015	0.00142604	0.0601631	0.0843441
1129	HAL_Zn_2015	HAL_2015	Halle	2015	Zn	Within environments	0.05	DUN_2016	0.0316724	0.0189557	0.057909
1130	HAL_Zn_2015	HAL_2015	Halle	2015	Zn	Within environments	0.05	DUN_1516	0.230272	0.0359664	0.0284396
1131	HAL_Zn_2015	HAL_2015	Halle	2015	Zn	Within environments	0.05	HAL_2015	0.00840394	0.000498076	0.0404726
1132	HAL_Zn_2015	HAL_2015	Halle	2015	Zn	Within environments	0.05	HAL_2016	0.0582016	0.0129762	0.0476721
1133	HAL_Zn_2015	HAL_2015	Halle	2015	Zn	Within environments	0.05	HAL_1516	0.185677	0.0125399	0.00188695
1134	HAL_Zn_2015	HAL_2015	Halle	2015	Zn	Within environments	0.05	DUNHAL_1516	0.000373559	0.00103102	0.018464
1135	HAL_Zn_2015	HAL_2015	Halle	2015	Zn	Within environments	0.10	DUN_2015	0.00547674	0.0802024	0.0436518
1136	HAL_Zn_2015	HAL_2015	Halle	2015	Zn	Within environments	0.10	DUN_2016	4.40668e-07	0.0516839	0.119007
1137	HAL_Zn_2015	HAL_2015	Halle	2015	Zn	Within environments	0.10	DUN_1516	0.253407	0.000761618	0.0188823
1138	HAL_Zn_2015	HAL_2015	Halle	2015	Zn	Within environments	0.10	HAL_2015	0.00295569	0.131678	0.0951474
1139	HAL_Zn_2015	HAL_2015	Halle	2015	Zn	Within environments	0.10	HAL_2016	0.048349	0.109278	0.11028
1140	HAL_Zn_2015	HAL_2015	Halle	2015	Zn	Within environments	0.10	HAL_1516	0.163175	0.159351	0.318921
1141	HAL_Zn_2015	HAL_2015	Halle	2015	Zn	Within environments	0.10	DUNHAL_1516	1.62926e-05	0.0458901	0.0443019
1142	HAL_Zn_2015	HAL_2015	Halle	2015	Zn	Within environments	0.20	DUN_2015	0.0218999	0.320534	0.402757
1143	HAL_Zn_2015	HAL_2015	Halle	2015	Zn	Within environments	0.20	DUN_2016	0.0544922	0.0150063	0.33006
1144	HAL_Zn_2015	HAL_2015	Halle	2015	Zn	Within environments	0.20	DUN_1516	0.023672	0.0114894	0.401795
1145	HAL_Zn_2015	HAL_2015	Halle	2015	Zn	Within environments	0.20	HAL_2015	0.0457864	0.274591	0.324722
1146	HAL_Zn_2015	HAL_2015	Halle	2015	Zn	Within environments	0.20	HAL_2016	0.0290996	0.0271499	0.282442
1147	HAL_Zn_2015	HAL_2015	Halle	2015	Zn	Within environments	0.20	HAL_1516	0.182501	0.0997316	0.503314
1148	HAL_Zn_2015	HAL_2015	Halle	2015	Zn	Within environments	0.20	DUNHAL_1516	4.03542e-05	0.000185489	0.1691
1149	HAL_Zn_2015	HAL_2015	Halle	2015	Zn	Within environments	0.40	DUN_2015	0.0368943	0.251042	0.401322
1150	HAL_Zn_2015	HAL_2015	Halle	2015	Zn	Within environments	0.40	DUN_2016	6.82256e-06	8.25832e-05	0.339529
1151	HAL_Zn_2015	HAL_2015	Halle	2015	Zn	Within environments	0.40	DUN_1516	0.209075	0.105008	0.00175648
1152	HAL_Zn_2015	HAL_2015	Halle	2015	Zn	Within environments	0.40	HAL_2015	0.101114	0.329316	0.453552
1153	HAL_Zn_2015	HAL_2015	Halle	2015	Zn	Within environments	0.40	HAL_2016	0.138452	0.0980211	0.444452
1154	HAL_Zn_2015	HAL_2015	Halle	2015	Zn	Within environments	0.40	HAL_1516	0.295704	0.391989	0.599918
1155	HAL_Zn_2015	HAL_2015	Halle	2015	Zn	Within environments	0.40	DUNHAL_1516	0.00417098	0.0303308	0.255727
1156	HAL_Zn_2015	HAL_2015	Halle	2015	Zn	Within environments	0.60	DUN_2015	0.000332816	0.388572	0.389865
1157	HAL_Zn_2015	HAL_2015	Halle	2015	Zn	Within environments	0.60	DUN_2016	0.0442699	0.031116	0.418678
1158	HAL_Zn_2015	HAL_2015	Halle	2015	Zn	Within environments	0.60	DUN_1516	0.0841073	0.00160084	0.0421217
1159	HAL_Zn_2015	HAL_2015	Halle	2015	Zn	Within environments	0.60	HAL_2015	0.17986	0.439533	0.495076
1160	HAL_Zn_2015	HAL_2015	Halle	2015	Zn	Within environments	0.60	HAL_2016	0.0110623	0.170695	0.40393
1161	HAL_Zn_2015	HAL_2015	Halle	2015	Zn	Within environments	0.60	HAL_1516	0.185373	0.480818	0.586655
1162	HAL_Zn_2015	HAL_2015	Halle	2015	Zn	Within environments	0.60	DUNHAL_1516	0.0249363	0.0198405	0.303953
1163	HAL_Zn_2015	HAL_2015	Halle	2015	Zn	Within environments	0.80	DUN_2015	0.00376416	0.395174	0.352608
1164	HAL_Zn_2015	HAL_2015	Halle	2015	Zn	Within environments	0.80	DUN_2016	0.0151508	0.104719	0.456306
1165	HAL_Zn_2015	HAL_2015	Halle	2015	Zn	Within environments	0.80	DUN_1516	0.228505	0.302075	0.0707927
1166	HAL_Zn_2015	HAL_2015	Halle	2015	Zn	Within environments	0.80	HAL_2015	0.0291787	0.45711	0.532198
1167	HAL_Zn_2015	HAL_2015	Halle	2015	Zn	Within environments	0.80	HAL_2016	0.153477	0.114363	0.405401
1168	HAL_Zn_2015	HAL_2015	Halle	2015	Zn	Within environments	0.80	HAL_1516	0.364178	0.40878	0.586417
1169	HAL_Zn_2015	HAL_2015	Halle	2015	Zn	Within environments	0.80	DUNHAL_1516	0.005051	0.238174	0.37616
1170	HAL_Zn_2015	HAL_2015	Halle	2015	Zn	Within environments	0.99	DUN_2015	0.00258194	0.288292	0.39019
1171	HAL_Zn_2015	HAL_2015	Halle	2015	Zn	Within environments	0.99	DUN_2016	0.00527565	0.0282842	0.462043
1172	HAL_Zn_2015	HAL_2015	Halle	2015	Zn	Within environments	0.99	DUN_1516	0.199197	0.000993904	0.0548921
1173	HAL_Zn_2015	HAL_2015	Halle	2015	Zn	Within environments	0.99	HAL_2015	0.0890685	0.615654	0.543537
1174	HAL_Zn_2015	HAL_2015	Halle	2015	Zn	Within environments	0.99	HAL_2016	0.0100038	0.102905	0.409796
1175	HAL_Zn_2015	HAL_2015	Halle	2015	Zn	Within environments	0.99	HAL_1516	0.207457	0.372731	0.593503
1176	HAL_Zn_2015	HAL_2015	Halle	2015	Zn	Within environments	0.99	DUNHAL_1516	3.87113e-05	0.0232713	0.353308
1177	HAL_N_2016	HAL_2016	Halle	2016	N	Within environments	0.05	DUN_2015	0.159383	0.396752	0.0176089
1178	HAL_N_2016	HAL_2016	Halle	2016	N	Within environments	0.05	DUN_2016	0.00132457	0.148378	0.202696
1179	HAL_N_2016	HAL_2016	Halle	2016	N	Within environments	0.05	DUN_1516	0.0383633	0.110129	0.000270598
1180	HAL_N_2016	HAL_2016	Halle	2016	N	Within environments	0.05	HAL_2015	0.0279566	0.0365618	0.240886
1181	HAL_N_2016	HAL_2016	Halle	2016	N	Within environments	0.05	HAL_2016	0.0161835	0.421973	0.63283
1182	HAL_N_2016	HAL_2016	Halle	2016	N	Within environments	0.05	HAL_1516	0.000485421	0.0227362	0.619072
1183	HAL_N_2016	HAL_2016	Halle	2016	N	Within environments	0.05	DUNHAL_1516	0.0810915	0.117275	0.182331
1184	HAL_N_2016	HAL_2016	Halle	2016	N	Within environments	0.10	DUN_2015	0.0858876	0.338171	0.702081
1185	HAL_N_2016	HAL_2016	Halle	2016	N	Within environments	0.10	DUN_2016	0.0749631	0.0627022	0.708484
1186	HAL_N_2016	HAL_2016	Halle	2016	N	Within environments	0.10	DUN_1516	0.00756278	0.0132	0.688249
1187	HAL_N_2016	HAL_2016	Halle	2016	N	Within environments	0.10	HAL_2015	0.0466851	0.122959	0.413689
1188	HAL_N_2016	HAL_2016	Halle	2016	N	Within environments	0.10	HAL_2016	0.0840548	0.710438	0.74185
1189	HAL_N_2016	HAL_2016	Halle	2016	N	Within environments	0.10	HAL_1516	0.261211	0.313442	0.328516
1190	HAL_N_2016	HAL_2016	Halle	2016	N	Within environments	0.10	DUNHAL_1516	0.103281	0.238279	0.62103
1191	HAL_N_2016	HAL_2016	Halle	2016	N	Within environments	0.20	DUN_2015	0.0349947	0.534102	0.807129
1192	HAL_N_2016	HAL_2016	Halle	2016	N	Within environments	0.20	DUN_2016	0.0925879	0.325595	0.665571
1193	HAL_N_2016	HAL_2016	Halle	2016	N	Within environments	0.20	DUN_1516	0.00869845	0.0348771	0.590857
1194	HAL_N_2016	HAL_2016	Halle	2016	N	Within environments	0.20	HAL_2015	0.0236774	0.120995	0.6247
1195	HAL_N_2016	HAL_2016	Halle	2016	N	Within environments	0.20	HAL_2016	0.069035	0.477963	0.739435
1196	HAL_N_2016	HAL_2016	Halle	2016	N	Within environments	0.20	HAL_1516	0.0113398	0.481103	0.837599
1197	HAL_N_2016	HAL_2016	Halle	2016	N	Within environments	0.20	DUNHAL_1516	0.0531745	0.305239	0.618635
1198	HAL_N_2016	HAL_2016	Halle	2016	N	Within environments	0.40	DUN_2015	0.010603	0.641298	0.843884
1199	HAL_N_2016	HAL_2016	Halle	2016	N	Within environments	0.40	DUN_2016	2.88849e-05	0.269375	0.847469
1200	HAL_N_2016	HAL_2016	Halle	2016	N	Within environments	0.40	DUN_1516	0.0269334	0.264287	0.742073
1201	HAL_N_2016	HAL_2016	Halle	2016	N	Within environments	0.40	HAL_2015	0.0561506	0.240631	0.527011
1202	HAL_N_2016	HAL_2016	Halle	2016	N	Within environments	0.40	HAL_2016	0.0213583	0.550118	0.908556
1203	HAL_N_2016	HAL_2016	Halle	2016	N	Within environments	0.40	HAL_1516	0.260557	0.621936	0.73326
1204	HAL_N_2016	HAL_2016	Halle	2016	N	Within environments	0.40	DUNHAL_1516	0.118827	0.552241	0.822279
1205	HAL_N_2016	HAL_2016	Halle	2016	N	Within environments	0.60	DUN_2015	0.393159	0.768787	0.868067
1206	HAL_N_2016	HAL_2016	Halle	2016	N	Within environments	0.60	DUN_2016	0.0897231	0.409521	0.903834
1207	HAL_N_2016	HAL_2016	Halle	2016	N	Within environments	0.60	DUN_1516	0.0491176	0.414915	0.802704
1208	HAL_N_2016	HAL_2016	Halle	2016	N	Within environments	0.60	HAL_2015	0.0607249	0.416834	0.639176
1209	HAL_N_2016	HAL_2016	Halle	2016	N	Within environments	0.60	HAL_2016	0.322908	0.919023	0.911302
1210	HAL_N_2016	HAL_2016	Halle	2016	N	Within environments	0.60	HAL_1516	0.215156	0.768827	0.832548
1211	HAL_N_2016	HAL_2016	Halle	2016	N	Within environments	0.60	DUNHAL_1516	0.0941156	0.700553	0.875215
1212	HAL_N_2016	HAL_2016	Halle	2016	N	Within environments	0.80	DUN_2015	0.144256	0.604424	0.874821
1213	HAL_N_2016	HAL_2016	Halle	2016	N	Within environments	0.80	DUN_2016	0.111899	0.393197	0.907638
1214	HAL_N_2016	HAL_2016	Halle	2016	N	Within environments	0.80	DUN_1516	0.0494444	0.0397841	0.802527
1215	HAL_N_2016	HAL_2016	Halle	2016	N	Within environments	0.80	HAL_2015	0.0127594	0.171071	0.610888
1216	HAL_N_2016	HAL_2016	Halle	2016	N	Within environments	0.80	HAL_2016	0.136688	0.591881	0.914425
1217	HAL_N_2016	HAL_2016	Halle	2016	N	Within environments	0.80	HAL_1516	0.334774	0.555246	0.783912
1218	HAL_N_2016	HAL_2016	Halle	2016	N	Within environments	0.80	DUNHAL_1516	0.0406141	0.425384	0.854656
1219	HAL_N_2016	HAL_2016	Halle	2016	N	Within environments	0.99	DUN_2015	0.00860589	0.859729	0.87626
1220	HAL_N_2016	HAL_2016	Halle	2016	N	Within environments	0.99	DUN_2016	0.000701511	0.690137	0.908025
1221	HAL_N_2016	HAL_2016	Halle	2016	N	Within environments	0.99	DUN_1516	0.0274806	0.643966	0.79175
1222	HAL_N_2016	HAL_2016	Halle	2016	N	Within environments	0.99	HAL_2015	0.00914218	0.643985	0.631114
1223	HAL_N_2016	HAL_2016	Halle	2016	N	Within environments	0.99	HAL_2016	0.253407	0.813407	0.918349
1224	HAL_N_2016	HAL_2016	Halle	2016	N	Within environments	0.99	HAL_1516	0.33247	0.851563	0.815211
1225	HAL_N_2016	HAL_2016	Halle	2016	N	Within environments	0.99	DUNHAL_1516	0.0899304	0.845815	0.86754
1226	HAL_P_2016	HAL_2016	Halle	2016	P	Within environments	0.05	DUN_2015	0.0135557	0.0920301	0.208423
1227	HAL_P_2016	HAL_2016	Halle	2016	P	Within environments	0.05	DUN_2016	0.0172532	0.00301463	0.264556
1228	HAL_P_2016	HAL_2016	Halle	2016	P	Within environments	0.05	DUN_1516	0.255259	0.00830015	0.0442199
1229	HAL_P_2016	HAL_2016	Halle	2016	P	Within environments	0.05	HAL_2015	0.0128333	0.0041044	0.104103
1230	HAL_P_2016	HAL_2016	Halle	2016	P	Within environments	0.05	HAL_2016	0.119166	0.0390692	0.170558
1231	HAL_P_2016	HAL_2016	Halle	2016	P	Within environments	0.05	HAL_1516	0.00126365	0.0112203	0.132245
1232	HAL_P_2016	HAL_2016	Halle	2016	P	Within environments	0.05	DUNHAL_1516	0.122112	0.000411414	0.000393954
1233	HAL_P_2016	HAL_2016	Halle	2016	P	Within environments	0.10	DUN_2015	0.000796432	0.497716	0.227772
1234	HAL_P_2016	HAL_2016	Halle	2016	P	Within environments	0.10	DUN_2016	0.00177263	0.111701	0.0965645
1235	HAL_P_2016	HAL_2016	Halle	2016	P	Within environments	0.10	DUN_1516	0.174019	0.363763	0.443058
1236	HAL_P_2016	HAL_2016	Halle	2016	P	Within environments	0.10	HAL_2015	0.00165152	0.0334747	0.0119339
1237	HAL_P_2016	HAL_2016	Halle	2016	P	Within environments	0.10	HAL_2016	0.121956	0.268361	0.168906
1238	HAL_P_2016	HAL_2016	Halle	2016	P	Within environments	0.10	HAL_1516	0.0204115	0.150688	0.10067
1239	HAL_P_2016	HAL_2016	Halle	2016	P	Within environments	0.10	DUNHAL_1516	0.0667668	0.104385	0.27877
1240	HAL_P_2016	HAL_2016	Halle	2016	P	Within environments	0.20	DUN_2015	0.0291447	0.254068	0.265649
1241	HAL_P_2016	HAL_2016	Halle	2016	P	Within environments	0.20	DUN_2016	0.0779728	9.79632e-06	0.087295
1242	HAL_P_2016	HAL_2016	Halle	2016	P	Within environments	0.20	DUN_1516	0.000686487	0.0164793	0.259356
1243	HAL_P_2016	HAL_2016	Halle	2016	P	Within environments	0.20	HAL_2015	0.00648	0.00343852	0.00639366
1244	HAL_P_2016	HAL_2016	Halle	2016	P	Within environments	0.20	HAL_2016	0.172254	0.285556	0.338384
1245	HAL_P_2016	HAL_2016	Halle	2016	P	Within environments	0.20	HAL_1516	0.0856885	0.0235908	0.0750791
1246	HAL_P_2016	HAL_2016	Halle	2016	P	Within environments	0.20	DUNHAL_1516	0.0350912	0.0188671	0.106416
1247	HAL_P_2016	HAL_2016	Halle	2016	P	Within environments	0.40	DUN_2015	0.010942	0.0692635	0.246712
1248	HAL_P_2016	HAL_2016	Halle	2016	P	Within environments	0.40	DUN_2016	0.031069	2.21934e-05	0.276695
1249	HAL_P_2016	HAL_2016	Halle	2016	P	Within environments	0.40	DUN_1516	0.0337921	0.0300552	0.518157
1250	HAL_P_2016	HAL_2016	Halle	2016	P	Within environments	0.40	HAL_2015	0.0132731	0.00127033	8.79503e-07
1251	HAL_P_2016	HAL_2016	Halle	2016	P	Within environments	0.40	HAL_2016	0.202439	0.51416	0.564957
1252	HAL_P_2016	HAL_2016	Halle	2016	P	Within environments	0.40	HAL_1516	0.0793147	0.0402015	0.0956669
1253	HAL_P_2016	HAL_2016	Halle	2016	P	Within environments	0.40	DUNHAL_1516	0.0554781	0.0306148	0.266866
1254	HAL_P_2016	HAL_2016	Halle	2016	P	Within environments	0.60	DUN_2015	0.0164304	0.302863	0.276789
1255	HAL_P_2016	HAL_2016	Halle	2016	P	Within environments	0.60	DUN_2016	0.0891117	0.00553019	0.35668
1256	HAL_P_2016	HAL_2016	Halle	2016	P	Within environments	0.60	DUN_1516	0.0615152	0.118077	0.499609
1257	HAL_P_2016	HAL_2016	Halle	2016	P	Within environments	0.60	HAL_2015	0.000797464	0.0257107	0.00397109
1258	HAL_P_2016	HAL_2016	Halle	2016	P	Within environments	0.60	HAL_2016	0.205539	0.433779	0.615992
1259	HAL_P_2016	HAL_2016	Halle	2016	P	Within environments	0.60	HAL_1516	0.0623212	0.153676	0.00727138
1260	HAL_P_2016	HAL_2016	Halle	2016	P	Within environments	0.60	DUNHAL_1516	0.0786763	0.108318	0.185264
1261	HAL_P_2016	HAL_2016	Halle	2016	P	Within environments	0.80	DUN_2015	0.0140584	0.0779613	0.399111
1262	HAL_P_2016	HAL_2016	Halle	2016	P	Within environments	0.80	DUN_2016	0.00975529	1.27458e-05	0.320111
1263	HAL_P_2016	HAL_2016	Halle	2016	P	Within environments	0.80	DUN_1516	0.063379	0.22001	0.503032
1264	HAL_P_2016	HAL_2016	Halle	2016	P	Within environments	0.80	HAL_2015	0.0139169	0.0146381	1.55676e-05
1265	HAL_P_2016	HAL_2016	Halle	2016	P	Within environments	0.80	HAL_2016	0.18694	0.337604	0.61064
1266	HAL_P_2016	HAL_2016	Halle	2016	P	Within environments	0.80	HAL_1516	0.087268	0.0925334	0.0239642
1267	HAL_P_2016	HAL_2016	Halle	2016	P	Within environments	0.80	DUNHAL_1516	0.0918418	0.156113	0.216671
1268	HAL_P_2016	HAL_2016	Halle	2016	P	Within environments	0.99	DUN_2015	0.0130949	0.402258	0.416658
1269	HAL_P_2016	HAL_2016	Halle	2016	P	Within environments	0.99	DUN_2016	0.0538272	0.0964751	0.316484
1270	HAL_P_2016	HAL_2016	Halle	2016	P	Within environments	0.99	DUN_1516	0.0416985	0.450292	0.510375
1271	HAL_P_2016	HAL_2016	Halle	2016	P	Within environments	0.99	HAL_2015	5.17876e-05	0.000889223	2.03792e-05
1272	HAL_P_2016	HAL_2016	Halle	2016	P	Within environments	0.99	HAL_2016	0.189002	0.812239	0.62698
1273	HAL_P_2016	HAL_2016	Halle	2016	P	Within environments	0.99	HAL_1516	0.0544645	0.0239133	0.0251522
1274	HAL_P_2016	HAL_2016	Halle	2016	P	Within environments	0.99	DUNHAL_1516	0.061371	0.187156	0.214199
1275	HAL_K_2016	HAL_2016	Halle	2016	K	Within environments	0.05	DUN_2015	0.00657874	0.0317851	0.000274051
1276	HAL_K_2016	HAL_2016	Halle	2016	K	Within environments	0.05	DUN_2016	0.00158041	0.0048309	0.000108867
1277	HAL_K_2016	HAL_2016	Halle	2016	K	Within environments	0.05	DUN_1516	0.0116852	0.00739681	0.0123572
1278	HAL_K_2016	HAL_2016	Halle	2016	K	Within environments	0.05	HAL_2015	0.0434591	0.00430905	6.72876e-05
1279	HAL_K_2016	HAL_2016	Halle	2016	K	Within environments	0.05	HAL_2016	0.0195683	0.1409	0.117325
1280	HAL_K_2016	HAL_2016	Halle	2016	K	Within environments	0.05	HAL_1516	0.115777	0.0141815	0.00287673
1281	HAL_K_2016	HAL_2016	Halle	2016	K	Within environments	0.05	DUNHAL_1516	0.0178001	0.00321303	4.78189e-05
1282	HAL_K_2016	HAL_2016	Halle	2016	K	Within environments	0.10	DUN_2015	0.00150811	0.036709	0.107083
1283	HAL_K_2016	HAL_2016	Halle	2016	K	Within environments	0.10	DUN_2016	0.0354081	0.00905402	0.152901
1284	HAL_K_2016	HAL_2016	Halle	2016	K	Within environments	0.10	DUN_1516	0.00404876	0.0246491	0.0171431
1285	HAL_K_2016	HAL_2016	Halle	2016	K	Within environments	0.10	HAL_2015	0.0459673	0.0075446	0.00164046
1286	HAL_K_2016	HAL_2016	Halle	2016	K	Within environments	0.10	HAL_2016	0.0333274	0.291496	0.421094
1287	HAL_K_2016	HAL_2016	Halle	2016	K	Within environments	0.10	HAL_1516	0.000443167	0.0598433	0.111541
1288	HAL_K_2016	HAL_2016	Halle	2016	K	Within environments	0.10	DUNHAL_1516	0.000751487	0.0241504	0.0615927
1289	HAL_K_2016	HAL_2016	Halle	2016	K	Within environments	0.20	DUN_2015	0.0464466	0.0678145	0.27335
1290	HAL_K_2016	HAL_2016	Halle	2016	K	Within environments	0.20	DUN_2016	0.10401	0.0700364	0.0402886
1291	HAL_K_2016	HAL_2016	Halle	2016	K	Within environments	0.20	DUN_1516	0.0676572	0.0851845	0.00729556
1292	HAL_K_2016	HAL_2016	Halle	2016	K	Within environments	0.20	HAL_2015	0.0019813	0.0775	0.000367533
1293	HAL_K_2016	HAL_2016	Halle	2016	K	Within environments	0.20	HAL_2016	0.0921499	0.463186	0.485325
1294	HAL_K_2016	HAL_2016	Halle	2016	K	Within environments	0.20	HAL_1516	0.0188014	0.0922218	0.155219
1295	HAL_K_2016	HAL_2016	Halle	2016	K	Within environments	0.20	DUNHAL_1516	0.0262528	0.046255	0.0325167
1296	HAL_K_2016	HAL_2016	Halle	2016	K	Within environments	0.40	DUN_2015	0.00586463	0.0858062	0.0929245
1297	HAL_K_2016	HAL_2016	Halle	2016	K	Within environments	0.40	DUN_2016	0.039946	0.0121656	0.0283554
1298	HAL_K_2016	HAL_2016	Halle	2016	K	Within environments	0.40	DUN_1516	0.00298969	0.00696103	0.00846879
1299	HAL_K_2016	HAL_2016	Halle	2016	K	Within environments	0.40	HAL_2015	0.0292944	0.00031803	6.10084e-05
1300	HAL_K_2016	HAL_2016	Halle	2016	K	Within environments	0.40	HAL_2016	0.202203	0.532105	0.573156
1301	HAL_K_2016	HAL_2016	Halle	2016	K	Within environments	0.40	HAL_1516	0.0529979	0.165366	0.17509
1302	HAL_K_2016	HAL_2016	Halle	2016	K	Within environments	0.40	DUNHAL_1516	0.0295047	0.0364832	0.0243689
1303	HAL_K_2016	HAL_2016	Halle	2016	K	Within environments	0.60	DUN_2015	0.0530766	0.182027	0.218739
1304	HAL_K_2016	HAL_2016	Halle	2016	K	Within environments	0.60	DUN_2016	0.049705	0.0930144	0.0643877
1305	HAL_K_2016	HAL_2016	Halle	2016	K	Within environments	0.60	DUN_1516	0.0689291	0.00833472	0.00274455
1306	HAL_K_2016	HAL_2016	Halle	2016	K	Within environments	0.60	HAL_2015	0.0452477	0.0141463	0.0023819
1307	HAL_K_2016	HAL_2016	Halle	2016	K	Within environments	0.60	HAL_2016	0.365902	0.566265	0.614108
1308	HAL_K_2016	HAL_2016	Halle	2016	K	Within environments	0.60	HAL_1516	0.0970372	0.33128	0.209284
1309	HAL_K_2016	HAL_2016	Halle	2016	K	Within environments	0.60	DUNHAL_1516	0.0549551	0.146962	0.0511495
1310	HAL_K_2016	HAL_2016	Halle	2016	K	Within environments	0.80	DUN_2015	0.0962444	0.164578	0.239704
1311	HAL_K_2016	HAL_2016	Halle	2016	K	Within environments	0.80	DUN_2016	0.104867	6.54934e-08	0.0675059
1312	HAL_K_2016	HAL_2016	Halle	2016	K	Within environments	0.80	DUN_1516	0.1071	0.00245668	0.00386097
1313	HAL_K_2016	HAL_2016	Halle	2016	K	Within environments	0.80	HAL_2015	0.0336437	0.0277401	0.000321596
1314	HAL_K_2016	HAL_2016	Halle	2016	K	Within environments	0.80	HAL_2016	0.319512	0.630775	0.635001
1315	HAL_K_2016	HAL_2016	Halle	2016	K	Within environments	0.80	HAL_1516	0.0323302	0.301161	0.182109
1316	HAL_K_2016	HAL_2016	Halle	2016	K	Within environments	0.80	DUNHAL_1516	0.0307074	0.035479	0.0493834
1317	HAL_K_2016	HAL_2016	Halle	2016	K	Within environments	0.99	DUN_2015	0.0421637	0.229865	0.269742
1318	HAL_K_2016	HAL_2016	Halle	2016	K	Within environments	0.99	DUN_2016	0.020593	0.00068349	0.0859373
1319	HAL_K_2016	HAL_2016	Halle	2016	K	Within environments	0.99	DUN_1516	7.68838e-06	0.00165309	0.00257125
1320	HAL_K_2016	HAL_2016	Halle	2016	K	Within environments	0.99	HAL_2015	9.00562e-05	0.0224771	0.00095918
1321	HAL_K_2016	HAL_2016	Halle	2016	K	Within environments	0.99	HAL_2016	0.263143	0.925488	0.650687
1322	HAL_K_2016	HAL_2016	Halle	2016	K	Within environments	0.99	HAL_1516	0.153219	0.321284	0.196763
1323	HAL_K_2016	HAL_2016	Halle	2016	K	Within environments	0.99	DUNHAL_1516	0.0505622	0.0620719	0.0536537
1324	HAL_Mg_2016	HAL_2016	Halle	2016	Mg	Within environments	0.05	DUN_2015	0.0311614	0.0800223	0.37192
1325	HAL_Mg_2016	HAL_2016	Halle	2016	Mg	Within environments	0.05	DUN_2016	0.0024243	0.00139427	0.132167
1326	HAL_Mg_2016	HAL_2016	Halle	2016	Mg	Within environments	0.05	DUN_1516	0.045121	0.0912329	0.242801
1327	HAL_Mg_2016	HAL_2016	Halle	2016	Mg	Within environments	0.05	HAL_2015	0.017538	0.111345	0.000351906
1328	HAL_Mg_2016	HAL_2016	Halle	2016	Mg	Within environments	0.05	HAL_2016	0.0127232	0.0759145	0.242983
1329	HAL_Mg_2016	HAL_2016	Halle	2016	Mg	Within environments	0.05	HAL_1516	0.0274322	0.37098	0.0359735
1330	HAL_Mg_2016	HAL_2016	Halle	2016	Mg	Within environments	0.05	DUNHAL_1516	0.00300898	0.00864325	0.0339505
1331	HAL_Mg_2016	HAL_2016	Halle	2016	Mg	Within environments	0.10	DUN_2015	0.105092	0.180069	0.338279
1332	HAL_Mg_2016	HAL_2016	Halle	2016	Mg	Within environments	0.10	DUN_2016	0.00137307	0.0481852	0.0745395
1333	HAL_Mg_2016	HAL_2016	Halle	2016	Mg	Within environments	0.10	DUN_1516	0.0561048	0.00258631	0.232287
1334	HAL_Mg_2016	HAL_2016	Halle	2016	Mg	Within environments	0.10	HAL_2015	0.00763124	0.0700389	0.00961106
1335	HAL_Mg_2016	HAL_2016	Halle	2016	Mg	Within environments	0.10	HAL_2016	0.0232409	0.220523	0.320995
1336	HAL_Mg_2016	HAL_2016	Halle	2016	Mg	Within environments	0.10	HAL_1516	0.0137067	0.171852	0.0305653
1337	HAL_Mg_2016	HAL_2016	Halle	2016	Mg	Within environments	0.10	DUNHAL_1516	0.0116296	0.0402586	0.12019
1338	HAL_Mg_2016	HAL_2016	Halle	2016	Mg	Within environments	0.20	DUN_2015	0.0587803	0.0552781	0.304584
1339	HAL_Mg_2016	HAL_2016	Halle	2016	Mg	Within environments	0.20	DUN_2016	0.00722227	0.000176938	0.377422
1340	HAL_Mg_2016	HAL_2016	Halle	2016	Mg	Within environments	0.20	DUN_1516	0.0366177	0.0224029	0.394074
1341	HAL_Mg_2016	HAL_2016	Halle	2016	Mg	Within environments	0.20	HAL_2015	0.000583528	0.0829073	0.00260267
1342	HAL_Mg_2016	HAL_2016	Halle	2016	Mg	Within environments	0.20	HAL_2016	0.059247	0.235554	0.255509
1343	HAL_Mg_2016	HAL_2016	Halle	2016	Mg	Within environments	0.20	HAL_1516	0.0976208	0.334747	0.010431
1344	HAL_Mg_2016	HAL_2016	Halle	2016	Mg	Within environments	0.20	DUNHAL_1516	0.000161454	0.0706472	0.0632001
1345	HAL_Mg_2016	HAL_2016	Halle	2016	Mg	Within environments	0.40	DUN_2015	0.131082	0.0555823	0.452968
1346	HAL_Mg_2016	HAL_2016	Halle	2016	Mg	Within environments	0.40	DUN_2016	0.00140191	0.00461877	0.235989
1347	HAL_Mg_2016	HAL_2016	Halle	2016	Mg	Within environments	0.40	DUN_1516	0.0924026	0.0296892	0.388885
1348	HAL_Mg_2016	HAL_2016	Halle	2016	Mg	Within environments	0.40	HAL_2015	9.63494e-05	0.0745302	0.264624
1349	HAL_Mg_2016	HAL_2016	Halle	2016	Mg	Within environments	0.40	HAL_2016	0.120912	0.208249	0.511674
1350	HAL_Mg_2016	HAL_2016	Halle	2016	Mg	Within environments	0.40	HAL_1516	0.0238437	0.208909	0.531337
1351	HAL_Mg_2016	HAL_2016	Halle	2016	Mg	Within environments	0.40	DUNHAL_1516	1.07334e-07	0.0192891	0.469431
1352	HAL_Mg_2016	HAL_2016	Halle	2016	Mg	Within environments	0.60	DUN_2015	8.29673e-07	0.532437	0.515871
1353	HAL_Mg_2016	HAL_2016	Halle	2016	Mg	Within environments	0.60	DUN_2016	0.000529541	0.0297449	0.362777
1354	HAL_Mg_2016	HAL_2016	Halle	2016	Mg	Within environments	0.60	DUN_1516	0.0981183	0.18944	0.471136
1355	HAL_Mg_2016	HAL_2016	Halle	2016	Mg	Within environments	0.60	HAL_2015	0.0506724	0.0497579	0.108555
1356	HAL_Mg_2016	HAL_2016	Halle	2016	Mg	Within environments	0.60	HAL_2016	0.298426	0.629672	0.608146
1357	HAL_Mg_2016	HAL_2016	Halle	2016	Mg	Within environments	0.60	HAL_1516	0.196944	0.0310308	0.246162
1358	HAL_Mg_2016	HAL_2016	Halle	2016	Mg	Within environments	0.60	DUNHAL_1516	0.000353449	0.102754	0.290353
1359	HAL_Mg_2016	HAL_2016	Halle	2016	Mg	Within environments	0.80	DUN_2015	0.0221355	0.00501619	0.459421
1360	HAL_Mg_2016	HAL_2016	Halle	2016	Mg	Within environments	0.80	DUN_2016	0.00744406	0.000308515	0.324402
1361	HAL_Mg_2016	HAL_2016	Halle	2016	Mg	Within environments	0.80	DUN_1516	0.0338949	0.0905009	0.408679
1362	HAL_Mg_2016	HAL_2016	Halle	2016	Mg	Within environments	0.80	HAL_2015	0.0728777	0.0841712	0.125254
1363	HAL_Mg_2016	HAL_2016	Halle	2016	Mg	Within environments	0.80	HAL_2016	0.172957	0.243023	0.617585
1364	HAL_Mg_2016	HAL_2016	Halle	2016	Mg	Within environments	0.80	HAL_1516	0.15446	0.161488	0.374435
1365	HAL_Mg_2016	HAL_2016	Halle	2016	Mg	Within environments	0.80	DUNHAL_1516	0.0295214	0.12518	0.332269
1366	HAL_Mg_2016	HAL_2016	Halle	2016	Mg	Within environments	0.99	DUN_2015	0.0567766	0.348849	0.527204
1367	HAL_Mg_2016	HAL_2016	Halle	2016	Mg	Within environments	0.99	DUN_2016	0.000623616	0.0266401	0.33813
1368	HAL_Mg_2016	HAL_2016	Halle	2016	Mg	Within environments	0.99	DUN_1516	0.137438	0.00250729	0.355583
1369	HAL_Mg_2016	HAL_2016	Halle	2016	Mg	Within environments	0.99	HAL_2015	0.0646103	0.026337	0.0571684
1370	HAL_Mg_2016	HAL_2016	Halle	2016	Mg	Within environments	0.99	HAL_2016	0.154556	0.643763	0.633826
1371	HAL_Mg_2016	HAL_2016	Halle	2016	Mg	Within environments	0.99	HAL_1516	0.227979	0.186846	0.0825225
1372	HAL_Mg_2016	HAL_2016	Halle	2016	Mg	Within environments	0.99	DUNHAL_1516	0.00023246	0.0773821	0.198296
1373	HAL_Fe_2016	HAL_2016	Halle	2016	Fe	Within environments	0.05	DUN_2015	0.0421935	0.10596	0.228343
1374	HAL_Fe_2016	HAL_2016	Halle	2016	Fe	Within environments	0.05	DUN_2016	0.0254015	0.00523895	0.0275339
1375	HAL_Fe_2016	HAL_2016	Halle	2016	Fe	Within environments	0.05	DUN_1516	0.0351177	5.15448e-05	0.118093
1376	HAL_Fe_2016	HAL_2016	Halle	2016	Fe	Within environments	0.05	HAL_2015	0.0469439	0.00234529	0.093524
1377	HAL_Fe_2016	HAL_2016	Halle	2016	Fe	Within environments	0.05	HAL_2016	0.0492018	0.00168292	0.0353437
1378	HAL_Fe_2016	HAL_2016	Halle	2016	Fe	Within environments	0.05	HAL_1516	0.180371	0.00898092	0.0196669
1379	HAL_Fe_2016	HAL_2016	Halle	2016	Fe	Within environments	0.05	DUNHAL_1516	0.0163743	0.00198583	0.115253
1380	HAL_Fe_2016	HAL_2016	Halle	2016	Fe	Within environments	0.10	DUN_2015	0.157939	0.155725	0.000147117
1381	HAL_Fe_2016	HAL_2016	Halle	2016	Fe	Within environments	0.10	DUN_2016	0.00323794	0.12136	0.0558083
1382	HAL_Fe_2016	HAL_2016	Halle	2016	Fe	Within environments	0.10	DUN_1516	0.0307873	0.140303	0.0287216
1383	HAL_Fe_2016	HAL_2016	Halle	2016	Fe	Within environments	0.10	HAL_2015	0.000353128	0.102422	0.0100107
1384	HAL_Fe_2016	HAL_2016	Halle	2016	Fe	Within environments	0.10	HAL_2016	0.039199	0.310452	0.0480984
1385	HAL_Fe_2016	HAL_2016	Halle	2016	Fe	Within environments	0.10	HAL_1516	0.0903325	0.000249451	0.24362
1386	HAL_Fe_2016	HAL_2016	Halle	2016	Fe	Within environments	0.10	DUNHAL_1516	0.00962657	0.0827811	0.0246314
1387	HAL_Fe_2016	HAL_2016	Halle	2016	Fe	Within environments	0.20	DUN_2015	0.169383	0.258042	0.279183
1388	HAL_Fe_2016	HAL_2016	Halle	2016	Fe	Within environments	0.20	DUN_2016	0.000458466	0.000132499	0.13075
1389	HAL_Fe_2016	HAL_2016	Halle	2016	Fe	Within environments	0.20	DUN_1516	0.0212944	0.0260183	0.0721645
1390	HAL_Fe_2016	HAL_2016	Halle	2016	Fe	Within environments	0.20	HAL_2015	0.0085678	0.0255691	0.000308514
1391	HAL_Fe_2016	HAL_2016	Halle	2016	Fe	Within environments	0.20	HAL_2016	0.0391492	0.248961	0.157998
1392	HAL_Fe_2016	HAL_2016	Halle	2016	Fe	Within environments	0.20	HAL_1516	0.0634942	0.00161044	0.129292
1393	HAL_Fe_2016	HAL_2016	Halle	2016	Fe	Within environments	0.20	DUNHAL_1516	0.0242283	0.00586884	0.0706323
1394	HAL_Fe_2016	HAL_2016	Halle	2016	Fe	Within environments	0.40	DUN_2015	0.0828745	0.468993	0.291667
1395	HAL_Fe_2016	HAL_2016	Halle	2016	Fe	Within environments	0.40	DUN_2016	0.0157968	0.0246698	0.182133
1396	HAL_Fe_2016	HAL_2016	Halle	2016	Fe	Within environments	0.40	DUN_1516	1.46255e-05	0.0974244	0.267843
1397	HAL_Fe_2016	HAL_2016	Halle	2016	Fe	Within environments	0.40	HAL_2015	0.00100268	0.21564	0.200848
1398	HAL_Fe_2016	HAL_2016	Halle	2016	Fe	Within environments	0.40	HAL_2016	0.0601877	0.599843	0.579521
1399	HAL_Fe_2016	HAL_2016	Halle	2016	Fe	Within environments	0.40	HAL_1516	0.0784742	0.288432	0.373212
1400	HAL_Fe_2016	HAL_2016	Halle	2016	Fe	Within environments	0.40	DUNHAL_1516	0.000381869	0.152704	0.368683
1401	HAL_Fe_2016	HAL_2016	Halle	2016	Fe	Within environments	0.60	DUN_2015	0.247808	0.390314	0.386604
1402	HAL_Fe_2016	HAL_2016	Halle	2016	Fe	Within environments	0.60	DUN_2016	0.00502142	0.147949	0.189878
1403	HAL_Fe_2016	HAL_2016	Halle	2016	Fe	Within environments	0.60	DUN_1516	0.0180483	0.243537	0.264888
1404	HAL_Fe_2016	HAL_2016	Halle	2016	Fe	Within environments	0.60	HAL_2015	0.0025577	0.246455	0.3215
1405	HAL_Fe_2016	HAL_2016	Halle	2016	Fe	Within environments	0.60	HAL_2016	0.102879	0.60065	0.623313
1406	HAL_Fe_2016	HAL_2016	Halle	2016	Fe	Within environments	0.60	HAL_1516	0.167456	0.508978	0.551179
1407	HAL_Fe_2016	HAL_2016	Halle	2016	Fe	Within environments	0.60	DUNHAL_1516	0.0202884	0.422338	0.403142
1408	HAL_Fe_2016	HAL_2016	Halle	2016	Fe	Within environments	0.80	DUN_2015	0.0435593	0.344098	0.280644
1409	HAL_Fe_2016	HAL_2016	Halle	2016	Fe	Within environments	0.80	DUN_2016	0.0356735	0.0455665	0.279448
1410	HAL_Fe_2016	HAL_2016	Halle	2016	Fe	Within environments	0.80	DUN_1516	0.0758098	0.133271	0.27318
1411	HAL_Fe_2016	HAL_2016	Halle	2016	Fe	Within environments	0.80	HAL_2015	0.0144594	0.23606	0.241679
1412	HAL_Fe_2016	HAL_2016	Halle	2016	Fe	Within environments	0.80	HAL_2016	0.0552767	0.632911	0.630161
1413	HAL_Fe_2016	HAL_2016	Halle	2016	Fe	Within environments	0.80	HAL_1516	0.157531	0.287732	0.267071
1414	HAL_Fe_2016	HAL_2016	Halle	2016	Fe	Within environments	0.80	DUNHAL_1516	0.0041886	0.170766	0.32498
1415	HAL_Fe_2016	HAL_2016	Halle	2016	Fe	Within environments	0.99	DUN_2015	0.140651	0.254681	0.28001
1416	HAL_Fe_2016	HAL_2016	Halle	2016	Fe	Within environments	0.99	DUN_2016	0.0149771	0.0842514	0.305028
1417	HAL_Fe_2016	HAL_2016	Halle	2016	Fe	Within environments	0.99	DUN_1516	0.0160228	0.123037	0.302091
1418	HAL_Fe_2016	HAL_2016	Halle	2016	Fe	Within environments	0.99	HAL_2015	0.00757178	0.156186	0.219383
1419	HAL_Fe_2016	HAL_2016	Halle	2016	Fe	Within environments	0.99	HAL_2016	0.115094	0.816057	0.634479
1420	HAL_Fe_2016	HAL_2016	Halle	2016	Fe	Within environments	0.99	HAL_1516	0.14446	0.0957045	0.29332
1421	HAL_Fe_2016	HAL_2016	Halle	2016	Fe	Within environments	0.99	DUNHAL_1516	0.0290609	0.114252	0.350559
1422	HAL_Zn_2016	HAL_2016	Halle	2016	Zn	Within environments	0.05	DUN_2015	0.114117	0.0694757	0.385744
1423	HAL_Zn_2016	HAL_2016	Halle	2016	Zn	Within environments	0.05	DUN_2016	0.00117433	0.00654218	0.168459
1424	HAL_Zn_2016	HAL_2016	Halle	2016	Zn	Within environments	0.05	DUN_1516	0.160812	8.13783e-05	0.115391
1425	HAL_Zn_2016	HAL_2016	Halle	2016	Zn	Within environments	0.05	HAL_2015	0.0150552	0.00614035	0.11249
1426	HAL_Zn_2016	HAL_2016	Halle	2016	Zn	Within environments	0.05	HAL_2016	0.0111742	0.0286799	0.137559
1427	HAL_Zn_2016	HAL_2016	Halle	2016	Zn	Within environments	0.05	HAL_1516	0.169257	0.0510323	0.335212
1428	HAL_Zn_2016	HAL_2016	Halle	2016	Zn	Within environments	0.05	DUNHAL_1516	0.0190304	0.00130804	0.0367712
1429	HAL_Zn_2016	HAL_2016	Halle	2016	Zn	Within environments	0.10	DUN_2015	0.0528868	0.0854496	0.0563864
1430	HAL_Zn_2016	HAL_2016	Halle	2016	Zn	Within environments	0.10	DUN_2016	0.0181608	0.00112768	0.10825
1431	HAL_Zn_2016	HAL_2016	Halle	2016	Zn	Within environments	0.10	DUN_1516	0.174383	0.00440576	0.283278
1432	HAL_Zn_2016	HAL_2016	Halle	2016	Zn	Within environments	0.10	HAL_2015	0.0549532	0.0127703	0.0281025
1433	HAL_Zn_2016	HAL_2016	Halle	2016	Zn	Within environments	0.10	HAL_2016	0.099326	0.133895	0.28834
1434	HAL_Zn_2016	HAL_2016	Halle	2016	Zn	Within environments	0.10	HAL_1516	0.176513	0.0321324	0.000464586
1435	HAL_Zn_2016	HAL_2016	Halle	2016	Zn	Within environments	0.10	DUNHAL_1516	0.00189983	0.0193828	0.131894
1436	HAL_Zn_2016	HAL_2016	Halle	2016	Zn	Within environments	0.20	DUN_2015	0.0429678	0.0769954	0.0273161
1437	HAL_Zn_2016	HAL_2016	Halle	2016	Zn	Within environments	0.20	DUN_2016	0.0166139	0.000918093	0.0727823
1438	HAL_Zn_2016	HAL_2016	Halle	2016	Zn	Within environments	0.20	DUN_1516	0.233176	0.108443	0.318364
1439	HAL_Zn_2016	HAL_2016	Halle	2016	Zn	Within environments	0.20	HAL_2015	0.0234118	0.00058639	0.00123225
1440	HAL_Zn_2016	HAL_2016	Halle	2016	Zn	Within environments	0.20	HAL_2016	0.100122	0.356003	0.541655
1441	HAL_Zn_2016	HAL_2016	Halle	2016	Zn	Within environments	0.20	HAL_1516	0.245938	0.00479218	0.0854555
1442	HAL_Zn_2016	HAL_2016	Halle	2016	Zn	Within environments	0.20	DUNHAL_1516	1.57997e-08	0.0275051	0.181033
1443	HAL_Zn_2016	HAL_2016	Halle	2016	Zn	Within environments	0.40	DUN_2015	0.0209682	0.215241	0.146494
1444	HAL_Zn_2016	HAL_2016	Halle	2016	Zn	Within environments	0.40	DUN_2016	0.0144958	0.00171492	0.355541
1445	HAL_Zn_2016	HAL_2016	Halle	2016	Zn	Within environments	0.40	DUN_1516	0.235875	0.210447	0.407622
1446	HAL_Zn_2016	HAL_2016	Halle	2016	Zn	Within environments	0.40	HAL_2015	0.0443731	0.000343051	0.00476949
1447	HAL_Zn_2016	HAL_2016	Halle	2016	Zn	Within environments	0.40	HAL_2016	0.106064	0.399615	0.604593
1448	HAL_Zn_2016	HAL_2016	Halle	2016	Zn	Within environments	0.40	HAL_1516	0.286527	0.0123366	0.0155963
1449	HAL_Zn_2016	HAL_2016	Halle	2016	Zn	Within environments	0.40	DUNHAL_1516	0.000342782	0.0670469	0.152291
1450	HAL_Zn_2016	HAL_2016	Halle	2016	Zn	Within environments	0.60	DUN_2015	0.0730899	0.249383	0.20623
1451	HAL_Zn_2016	HAL_2016	Halle	2016	Zn	Within environments	0.60	DUN_2016	2.81478e-05	0.0135513	0.463739
1452	HAL_Zn_2016	HAL_2016	Halle	2016	Zn	Within environments	0.60	DUN_1516	0.157243	0.300774	0.510125
1453	HAL_Zn_2016	HAL_2016	Halle	2016	Zn	Within environments	0.60	HAL_2015	0.0222149	0.00248403	0.000329505
1454	HAL_Zn_2016	HAL_2016	Halle	2016	Zn	Within environments	0.60	HAL_2016	0.155572	0.652748	0.620647
1455	HAL_Zn_2016	HAL_2016	Halle	2016	Zn	Within environments	0.60	HAL_1516	0.222314	0.0399499	0.000187948
1456	HAL_Zn_2016	HAL_2016	Halle	2016	Zn	Within environments	0.60	DUNHAL_1516	0.0257846	0.0806226	0.228164
1457	HAL_Zn_2016	HAL_2016	Halle	2016	Zn	Within environments	0.80	DUN_2015	0.000234594	0.105292	0.231743
1458	HAL_Zn_2016	HAL_2016	Halle	2016	Zn	Within environments	0.80	DUN_2016	4.7342e-07	0.0218631	0.381365
1459	HAL_Zn_2016	HAL_2016	Halle	2016	Zn	Within environments	0.80	DUN_1516	0.124476	0.238635	0.449178
1460	HAL_Zn_2016	HAL_2016	Halle	2016	Zn	Within environments	0.80	HAL_2015	0.0281471	0.0227012	0.000972585
1461	HAL_Zn_2016	HAL_2016	Halle	2016	Zn	Within environments	0.80	HAL_2016	0.157038	0.553303	0.660257
1462	HAL_Zn_2016	HAL_2016	Halle	2016	Zn	Within environments	0.80	HAL_1516	0.255296	0.237478	0.0142156
1463	HAL_Zn_2016	HAL_2016	Halle	2016	Zn	Within environments	0.80	DUNHAL_1516	0.0323124	0.17107	0.230223
1464	HAL_Zn_2016	HAL_2016	Halle	2016	Zn	Within environments	0.99	DUN_2015	0.13783	0.251117	0.25403
1465	HAL_Zn_2016	HAL_2016	Halle	2016	Zn	Within environments	0.99	DUN_2016	5.49855e-10	0.109952	0.370319
1466	HAL_Zn_2016	HAL_2016	Halle	2016	Zn	Within environments	0.99	DUN_1516	0.210116	0.360963	0.482749
1467	HAL_Zn_2016	HAL_2016	Halle	2016	Zn	Within environments	0.99	HAL_2015	0.0270348	0.012642	0.00525279
1468	HAL_Zn_2016	HAL_2016	Halle	2016	Zn	Within environments	0.99	HAL_2016	0.157061	0.734014	0.667225
1469	HAL_Zn_2016	HAL_2016	Halle	2016	Zn	Within environments	0.99	HAL_1516	0.281603	0.167559	0.0678599
1470	HAL_Zn_2016	HAL_2016	Halle	2016	Zn	Within environments	0.99	DUNHAL_1516	0.000843627	0.268935	0.319786
1471	HAL_N_1516	HAL_1516	Halle	1516	N	Across years	0.05	DUN_2015	0.143907	0.698344	0.707705
1472	HAL_N_1516	HAL_1516	Halle	1516	N	Across years	0.05	DUN_2016	0.242174	0.0115304	0.76998
1473	HAL_N_1516	HAL_1516	Halle	1516	N	Across years	0.05	DUN_1516	0.208935	0.0659692	0.501442
1474	HAL_N_1516	HAL_1516	Halle	1516	N	Across years	0.05	HAL_2015	0.503022	0.507131	0.51266
1475	HAL_N_1516	HAL_1516	Halle	1516	N	Across years	0.05	HAL_2016	0.353051	0.696892	0.76056
1476	HAL_N_1516	HAL_1516	Halle	1516	N	Across years	0.05	HAL_1516	0.572702	0.739358	0.740427
1477	HAL_N_1516	HAL_1516	Halle	1516	N	Across years	0.05	DUNHAL_1516	0.615692	0.0272669	0.754734
1478	HAL_N_1516	HAL_1516	Halle	1516	N	Across years	0.10	DUN_2015	0.707465	0.808491	0.760024
1479	HAL_N_1516	HAL_1516	Halle	1516	N	Across years	0.10	DUN_2016	0.784199	0.142377	0.816373
1480	HAL_N_1516	HAL_1516	Halle	1516	N	Across years	0.10	DUN_1516	0.522291	0.240227	0.736282
1481	HAL_N_1516	HAL_1516	Halle	1516	N	Across years	0.10	HAL_2015	0.660652	0.656545	0.67107
1482	HAL_N_1516	HAL_1516	Halle	1516	N	Across years	0.10	HAL_2016	0.876946	0.764749	0.834654
1483	HAL_N_1516	HAL_1516	Halle	1516	N	Across years	0.10	HAL_1516	0.840535	0.806632	0.833235
1484	HAL_N_1516	HAL_1516	Halle	1516	N	Across years	0.10	DUNHAL_1516	0.811987	0.471714	0.865142
1485	HAL_N_1516	HAL_1516	Halle	1516	N	Across years	0.20	DUN_2015	0.60808	0.838648	0.833693
1486	HAL_N_1516	HAL_1516	Halle	1516	N	Across years	0.20	DUN_2016	0.447395	0.00860134	0.770994
1487	HAL_N_1516	HAL_1516	Halle	1516	N	Across years	0.20	DUN_1516	0.437574	0.0318896	0.382342
1488	HAL_N_1516	HAL_1516	Halle	1516	N	Across years	0.20	HAL_2015	0.750601	0.696776	0.708488
1489	HAL_N_1516	HAL_1516	Halle	1516	N	Across years	0.20	HAL_2016	0.84748	0.836228	0.896406
1490	HAL_N_1516	HAL_1516	Halle	1516	N	Across years	0.20	HAL_1516	0.865581	0.848371	0.87035
1491	HAL_N_1516	HAL_1516	Halle	1516	N	Across years	0.20	DUNHAL_1516	0.799755	0.0850398	0.757277
1492	HAL_N_1516	HAL_1516	Halle	1516	N	Across years	0.40	DUN_2015	0.773581	0.819741	0.866953
1493	HAL_N_1516	HAL_1516	Halle	1516	N	Across years	0.40	DUN_2016	0.858532	0.694348	0.828008
1494	HAL_N_1516	HAL_1516	Halle	1516	N	Across years	0.40	DUN_1516	0.782122	0.394397	0.81555
1495	HAL_N_1516	HAL_1516	Halle	1516	N	Across years	0.40	HAL_2015	0.746801	0.753515	0.752637
1496	HAL_N_1516	HAL_1516	Halle	1516	N	Across years	0.40	HAL_2016	0.898847	0.887611	0.904699
1497	HAL_N_1516	HAL_1516	Halle	1516	N	Across years	0.40	HAL_1516	0.88125	0.88297	0.886568
1498	HAL_N_1516	HAL_1516	Halle	1516	N	Across years	0.40	DUNHAL_1516	0.899651	0.789644	0.895738
1499	HAL_N_1516	HAL_1516	Halle	1516	N	Across years	0.60	DUN_2015	0.887369	0.861535	0.875182
1500	HAL_N_1516	HAL_1516	Halle	1516	N	Across years	0.60	DUN_2016	0.887601	0.562099	0.844942
1501	HAL_N_1516	HAL_1516	Halle	1516	N	Across years	0.60	DUN_1516	0.830755	0.476729	0.613674
1502	HAL_N_1516	HAL_1516	Halle	1516	N	Across years	0.60	HAL_2015	0.755723	0.812003	0.777465
1503	HAL_N_1516	HAL_1516	Halle	1516	N	Across years	0.60	HAL_2016	0.920959	0.922077	0.917167
1504	HAL_N_1516	HAL_1516	Halle	1516	N	Across years	0.60	HAL_1516	0.894216	0.912449	0.899505
1505	HAL_N_1516	HAL_1516	Halle	1516	N	Across years	0.60	DUNHAL_1516	0.916182	0.825681	0.858681
1506	HAL_N_1516	HAL_1516	Halle	1516	N	Across years	0.80	DUN_2015	0.851888	0.843153	0.88701
1507	HAL_N_1516	HAL_1516	Halle	1516	N	Across years	0.80	DUN_2016	0.824872	0.86182	0.843503
1508	HAL_N_1516	HAL_1516	Halle	1516	N	Across years	0.80	DUN_1516	0.775629	0.558358	0.511191
1509	HAL_N_1516	HAL_1516	Halle	1516	N	Across years	0.80	HAL_2015	0.858104	0.820238	0.783199
1510	HAL_N_1516	HAL_1516	Halle	1516	N	Across years	0.80	HAL_2016	0.928562	0.92714	0.92239
1511	HAL_N_1516	HAL_1516	Halle	1516	N	Across years	0.80	HAL_1516	0.93116	0.917046	0.903263
1512	HAL_N_1516	HAL_1516	Halle	1516	N	Across years	0.80	DUNHAL_1516	0.915081	0.854099	0.82726
1513	HAL_N_1516	HAL_1516	Halle	1516	N	Across years	0.99	DUN_2015	0.391046	0.865199	0.888784
1514	HAL_N_1516	HAL_1516	Halle	1516	N	Across years	0.99	DUN_2016	0.0738933	0.807603	0.873268
1515	HAL_N_1516	HAL_1516	Halle	1516	N	Across years	0.99	DUN_1516	0.0031487	0.500343	0.689224
1516	HAL_N_1516	HAL_1516	Halle	1516	N	Across years	0.99	HAL_2015	0.457733	0.776767	0.782663
1517	HAL_N_1516	HAL_1516	Halle	1516	N	Across years	0.99	HAL_2016	0.585909	0.923258	0.91703
1518	HAL_N_1516	HAL_1516	Halle	1516	N	Across years	0.99	HAL_1516	0.687322	0.901403	0.901476
1519	HAL_N_1516	HAL_1516	Halle	1516	N	Across years	0.99	DUNHAL_1516	0.315895	0.811107	0.882475
1520	HAL_P_1516	HAL_1516	Halle	1516	P	Across years	0.05	DUN_2015	0.103687	0.151147	0.386897
1521	HAL_P_1516	HAL_1516	Halle	1516	P	Across years	0.05	DUN_2016	0.0468029	0.013301	0.343377
1522	HAL_P_1516	HAL_1516	Halle	1516	P	Across years	0.05	DUN_1516	0.107524	0.0141351	0.334496
1523	HAL_P_1516	HAL_1516	Halle	1516	P	Across years	0.05	HAL_2015	0.0551886	0.0481598	0.123925
1524	HAL_P_1516	HAL_1516	Halle	1516	P	Across years	0.05	HAL_2016	0.100635	0.0515822	0.211189
1525	HAL_P_1516	HAL_1516	Halle	1516	P	Across years	0.05	HAL_1516	0.0781871	0.0542194	0.155935
1526	HAL_P_1516	HAL_1516	Halle	1516	P	Across years	0.05	DUNHAL_1516	0.103226	0.00288207	0.164844
1527	HAL_P_1516	HAL_1516	Halle	1516	P	Across years	0.10	DUN_2015	0.388178	0.342698	0.306032
1528	HAL_P_1516	HAL_1516	Halle	1516	P	Across years	0.10	DUN_2016	0.0557426	0.0350421	0.16532
1529	HAL_P_1516	HAL_1516	Halle	1516	P	Across years	0.10	DUN_1516	0.00371769	0.0170398	0.0199998
1530	HAL_P_1516	HAL_1516	Halle	1516	P	Across years	0.10	HAL_2015	0.250346	0.227276	0.308868
1531	HAL_P_1516	HAL_1516	Halle	1516	P	Across years	0.10	HAL_2016	0.17376	0.194304	0.318373
1532	HAL_P_1516	HAL_1516	Halle	1516	P	Across years	0.10	HAL_1516	0.212556	0.216707	0.318345
1533	HAL_P_1516	HAL_1516	Halle	1516	P	Across years	0.10	DUNHAL_1516	0.0124971	0.0057407	0.00105887
1534	HAL_P_1516	HAL_1516	Halle	1516	P	Across years	0.20	DUN_2015	0.379337	0.258178	0.395564
1535	HAL_P_1516	HAL_1516	Halle	1516	P	Across years	0.20	DUN_2016	0.226478	0.084165	0.128017
1536	HAL_P_1516	HAL_1516	Halle	1516	P	Across years	0.20	DUN_1516	9.87156e-08	0.000357129	0.148587
1537	HAL_P_1516	HAL_1516	Halle	1516	P	Across years	0.20	HAL_2015	0.352154	0.435926	0.501133
1538	HAL_P_1516	HAL_1516	Halle	1516	P	Across years	0.20	HAL_2016	0.337869	0.422577	0.481659
1539	HAL_P_1516	HAL_1516	Halle	1516	P	Across years	0.20	HAL_1516	0.348057	0.433389	0.494025
1540	HAL_P_1516	HAL_1516	Halle	1516	P	Across years	0.20	DUNHAL_1516	0.00741711	0.0503806	0.281789
1541	HAL_P_1516	HAL_1516	Halle	1516	P	Across years	0.40	DUN_2015	0.41905	0.42315	0.393959
1542	HAL_P_1516	HAL_1516	Halle	1516	P	Across years	0.40	DUN_2016	0.196378	0.0302352	0.144241
1543	HAL_P_1516	HAL_1516	Halle	1516	P	Across years	0.40	DUN_1516	0.00573356	0.131439	0.0186763
1544	HAL_P_1516	HAL_1516	Halle	1516	P	Across years	0.40	HAL_2015	0.40021	0.576225	0.562933
1545	HAL_P_1516	HAL_1516	Halle	1516	P	Across years	0.40	HAL_2016	0.503865	0.623838	0.579917
1546	HAL_P_1516	HAL_1516	Halle	1516	P	Across years	0.40	HAL_1516	0.448942	0.601967	0.571913
1547	HAL_P_1516	HAL_1516	Halle	1516	P	Across years	0.40	DUNHAL_1516	0.0103459	0.184183	0.0745809
1548	HAL_P_1516	HAL_1516	Halle	1516	P	Across years	0.60	DUN_2015	0.361313	0.480181	0.466473
1549	HAL_P_1516	HAL_1516	Halle	1516	P	Across years	0.60	DUN_2016	0.00805852	0.256271	0.314817
1550	HAL_P_1516	HAL_1516	Halle	1516	P	Across years	0.60	DUN_1516	0.00468545	0.0889851	0.428496
1551	HAL_P_1516	HAL_1516	Halle	1516	P	Across years	0.60	HAL_2015	0.673322	0.567805	0.579112
1552	HAL_P_1516	HAL_1516	Halle	1516	P	Across years	0.60	HAL_2016	0.713191	0.567306	0.573352
1553	HAL_P_1516	HAL_1516	Halle	1516	P	Across years	0.60	HAL_1516	0.694829	0.572503	0.579075
1554	HAL_P_1516	HAL_1516	Halle	1516	P	Across years	0.60	DUNHAL_1516	0.0597548	0.131174	0.426241
1555	HAL_P_1516	HAL_1516	Halle	1516	P	Across years	0.80	DUN_2015	0.419668	0.396245	0.507438
1556	HAL_P_1516	HAL_1516	Halle	1516	P	Across years	0.80	DUN_2016	0.243428	0.0485287	0.330933
1557	HAL_P_1516	HAL_1516	Halle	1516	P	Across years	0.80	DUN_1516	0.0164645	0.0435216	0.251171
1558	HAL_P_1516	HAL_1516	Halle	1516	P	Across years	0.80	HAL_2015	0.500328	0.371367	0.602248
1559	HAL_P_1516	HAL_1516	Halle	1516	P	Across years	0.80	HAL_2016	0.534511	0.384346	0.568145
1560	HAL_P_1516	HAL_1516	Halle	1516	P	Across years	0.80	HAL_1516	0.520498	0.383326	0.590607
1561	HAL_P_1516	HAL_1516	Halle	1516	P	Across years	0.80	DUNHAL_1516	0.00569705	0.00766452	0.261663
1562	HAL_P_1516	HAL_1516	Halle	1516	P	Across years	0.99	DUN_2015	0.00245352	0.499791	0.499448
1563	HAL_P_1516	HAL_1516	Halle	1516	P	Across years	0.99	DUN_2016	0.00819848	0.0400432	0.320212
1564	HAL_P_1516	HAL_1516	Halle	1516	P	Across years	0.99	DUN_1516	0.195704	0.00401255	0.219089
1565	HAL_P_1516	HAL_1516	Halle	1516	P	Across years	0.99	HAL_2015	0.211155	0.611829	0.604007
1566	HAL_P_1516	HAL_1516	Halle	1516	P	Across years	0.99	HAL_2016	0.248889	0.602417	0.592001
1567	HAL_P_1516	HAL_1516	Halle	1516	P	Across years	0.99	HAL_1516	0.234241	0.61143	0.602124
1568	HAL_P_1516	HAL_1516	Halle	1516	P	Across years	0.99	DUNHAL_1516	0.00171625	0.0269483	0.239786
1569	HAL_K_1516	HAL_1516	Halle	1516	K	Across years	0.05	DUN_2015	0.0222835	0.166439	0.0309947
1570	HAL_K_1516	HAL_1516	Halle	1516	K	Across years	0.05	DUN_2016	0.0339708	0.0255486	0.00885007
1571	HAL_K_1516	HAL_1516	Halle	1516	K	Across years	0.05	DUN_1516	0.0164153	0.0463126	0.0234027
1572	HAL_K_1516	HAL_1516	Halle	1516	K	Across years	0.05	HAL_2015	0.0510501	0.0539065	0.192748
1573	HAL_K_1516	HAL_1516	Halle	1516	K	Across years	0.05	HAL_2016	0.208196	0.17954	0.247427
1574	HAL_K_1516	HAL_1516	Halle	1516	K	Across years	0.05	HAL_1516	0.247365	0.191079	0.257116
1575	HAL_K_1516	HAL_1516	Halle	1516	K	Across years	0.05	DUNHAL_1516	0.0493367	0.0408452	0.0790154
1576	HAL_K_1516	HAL_1516	Halle	1516	K	Across years	0.10	DUN_2015	0.0960696	0.371725	0.233937
1577	HAL_K_1516	HAL_1516	Halle	1516	K	Across years	0.10	DUN_2016	0.0238154	0.0426064	0.187459
1578	HAL_K_1516	HAL_1516	Halle	1516	K	Across years	0.10	DUN_1516	0.0161976	0.0762733	0.154872
1579	HAL_K_1516	HAL_1516	Halle	1516	K	Across years	0.10	HAL_2015	0.323913	0.387774	0.270774
1580	HAL_K_1516	HAL_1516	Halle	1516	K	Across years	0.10	HAL_2016	0.218556	0.480482	0.356066
1581	HAL_K_1516	HAL_1516	Halle	1516	K	Across years	0.10	HAL_1516	0.346895	0.537354	0.442953
1582	HAL_K_1516	HAL_1516	Halle	1516	K	Across years	0.10	DUNHAL_1516	0.0204722	0.168237	0.258979
1583	HAL_K_1516	HAL_1516	Halle	1516	K	Across years	0.20	DUN_2015	0.305265	0.326618	0.219187
1584	HAL_K_1516	HAL_1516	Halle	1516	K	Across years	0.20	DUN_2016	0.057821	0.0120141	0.0690967
1585	HAL_K_1516	HAL_1516	Halle	1516	K	Across years	0.20	DUN_1516	0.0322865	0.054507	0.0968099
1586	HAL_K_1516	HAL_1516	Halle	1516	K	Across years	0.20	HAL_2015	0.538231	0.421949	0.516711
1587	HAL_K_1516	HAL_1516	Halle	1516	K	Across years	0.20	HAL_2016	0.655747	0.553373	0.565583
1588	HAL_K_1516	HAL_1516	Halle	1516	K	Across years	0.20	HAL_1516	0.674824	0.58676	0.630099
1589	HAL_K_1516	HAL_1516	Halle	1516	K	Across years	0.20	DUNHAL_1516	0.248891	0.257222	0.397108
1590	HAL_K_1516	HAL_1516	Halle	1516	K	Across years	0.40	DUN_2015	0.385325	0.317481	0.319038
1591	HAL_K_1516	HAL_1516	Halle	1516	K	Across years	0.40	DUN_2016	0.0135689	1.26781e-06	0.0438124
1592	HAL_K_1516	HAL_1516	Halle	1516	K	Across years	0.40	DUN_1516	0.00659499	0.00389978	0.113556
1593	HAL_K_1516	HAL_1516	Halle	1516	K	Across years	0.40	HAL_2015	0.440008	0.608194	0.576121
1594	HAL_K_1516	HAL_1516	Halle	1516	K	Across years	0.40	HAL_2016	0.633478	0.700885	0.607777
1595	HAL_K_1516	HAL_1516	Halle	1516	K	Across years	0.40	HAL_1516	0.604988	0.724872	0.671724
1596	HAL_K_1516	HAL_1516	Halle	1516	K	Across years	0.40	DUNHAL_1516	0.0251578	0.239726	0.408083
1597	HAL_K_1516	HAL_1516	Halle	1516	K	Across years	0.60	DUN_2015	0.347561	0.399674	0.335201
1598	HAL_K_1516	HAL_1516	Halle	1516	K	Across years	0.60	DUN_2016	0.0175685	0.0115866	0.0591989
1599	HAL_K_1516	HAL_1516	Halle	1516	K	Across years	0.60	DUN_1516	0.0113448	0.0227237	0.126577
1600	HAL_K_1516	HAL_1516	Halle	1516	K	Across years	0.60	HAL_2015	0.702905	0.63654	0.567687
1601	HAL_K_1516	HAL_1516	Halle	1516	K	Across years	0.60	HAL_2016	0.767737	0.706797	0.639922
1602	HAL_K_1516	HAL_1516	Halle	1516	K	Across years	0.60	HAL_1516	0.794098	0.742061	0.686855
1603	HAL_K_1516	HAL_1516	Halle	1516	K	Across years	0.60	DUNHAL_1516	0.250988	0.0876782	0.416245
1604	HAL_K_1516	HAL_1516	Halle	1516	K	Across years	0.80	DUN_2015	0.283521	0.365917	0.383545
1605	HAL_K_1516	HAL_1516	Halle	1516	K	Across years	0.80	DUN_2016	0.0371865	0.0145343	0.0605185
1606	HAL_K_1516	HAL_1516	Halle	1516	K	Across years	0.80	DUN_1516	0.0577248	0.0210901	0.155481
1607	HAL_K_1516	HAL_1516	Halle	1516	K	Across years	0.80	HAL_2015	0.785917	0.654385	0.575622
1608	HAL_K_1516	HAL_1516	Halle	1516	K	Across years	0.80	HAL_2016	0.84908	0.724258	0.678858
1609	HAL_K_1516	HAL_1516	Halle	1516	K	Across years	0.80	HAL_1516	0.858963	0.756855	0.710272
1610	HAL_K_1516	HAL_1516	Halle	1516	K	Across years	0.80	DUNHAL_1516	0.25103	0.254057	0.468753
1611	HAL_K_1516	HAL_1516	Halle	1516	K	Across years	0.99	DUN_2015	0.232874	0.423797	0.38646
1612	HAL_K_1516	HAL_1516	Halle	1516	K	Across years	0.99	DUN_2016	0.12439	0.0559375	0.0788721
1613	HAL_K_1516	HAL_1516	Halle	1516	K	Across years	0.99	DUN_1516	0.140033	0.167801	0.170722
1614	HAL_K_1516	HAL_1516	Halle	1516	K	Across years	0.99	HAL_2015	0.201644	0.577755	0.58825
1615	HAL_K_1516	HAL_1516	Halle	1516	K	Across years	0.99	HAL_2016	0.399652	0.661535	0.662537
1616	HAL_K_1516	HAL_1516	Halle	1516	K	Across years	0.99	HAL_1516	0.437195	0.69827	0.70504
1617	HAL_K_1516	HAL_1516	Halle	1516	K	Across years	0.99	DUNHAL_1516	0.258854	0.478935	0.486503
1618	HAL_Mg_1516	HAL_1516	Halle	1516	Mg	Across years	0.05	DUN_2015	0.316659	0.273647	0.141378
1619	HAL_Mg_1516	HAL_1516	Halle	1516	Mg	Across years	0.05	DUN_2016	0.0383683	0.0302207	0.0356581
1620	HAL_Mg_1516	HAL_1516	Halle	1516	Mg	Across years	0.05	DUN_1516	0.0974032	0.0488475	0.000147202
1621	HAL_Mg_1516	HAL_1516	Halle	1516	Mg	Across years	0.05	HAL_2015	0.102676	0.0953175	0.138771
1622	HAL_Mg_1516	HAL_1516	Halle	1516	Mg	Across years	0.05	HAL_2016	0.150502	0.12585	0.0622549
1623	HAL_Mg_1516	HAL_1516	Halle	1516	Mg	Across years	0.05	HAL_1516	0.235423	0.270503	0.0949714
1624	HAL_Mg_1516	HAL_1516	Halle	1516	Mg	Across years	0.05	DUNHAL_1516	0.170023	0.0923494	0.0160248
1625	HAL_Mg_1516	HAL_1516	Halle	1516	Mg	Across years	0.10	DUN_2015	0.235571	0.498723	0.436714
1626	HAL_Mg_1516	HAL_1516	Halle	1516	Mg	Across years	0.10	DUN_2016	0.0738347	0.0382654	0.336294
1627	HAL_Mg_1516	HAL_1516	Halle	1516	Mg	Across years	0.10	DUN_1516	0.238209	0.00229597	0.402958
1628	HAL_Mg_1516	HAL_1516	Halle	1516	Mg	Across years	0.10	HAL_2015	0.2698	0.387107	0.369899
1629	HAL_Mg_1516	HAL_1516	Halle	1516	Mg	Across years	0.10	HAL_2016	0.350998	0.39859	0.511562
1630	HAL_Mg_1516	HAL_1516	Halle	1516	Mg	Across years	0.10	HAL_1516	0.468131	0.549825	0.568156
1631	HAL_Mg_1516	HAL_1516	Halle	1516	Mg	Across years	0.10	DUNHAL_1516	0.358065	0.0254685	0.38451
1632	HAL_Mg_1516	HAL_1516	Halle	1516	Mg	Across years	0.20	DUN_2015	0.242685	0.503142	0.396333
1633	HAL_Mg_1516	HAL_1516	Halle	1516	Mg	Across years	0.20	DUN_2016	0.0218391	0.0542861	0.11855
1634	HAL_Mg_1516	HAL_1516	Halle	1516	Mg	Across years	0.20	DUN_1516	0.190271	0.0283756	0.283627
1635	HAL_Mg_1516	HAL_1516	Halle	1516	Mg	Across years	0.20	HAL_2015	0.321031	0.447933	0.462986
1636	HAL_Mg_1516	HAL_1516	Halle	1516	Mg	Across years	0.20	HAL_2016	0.390122	0.546011	0.602719
1637	HAL_Mg_1516	HAL_1516	Halle	1516	Mg	Across years	0.20	HAL_1516	0.453265	0.622979	0.647595
1638	HAL_Mg_1516	HAL_1516	Halle	1516	Mg	Across years	0.20	DUNHAL_1516	0.247932	0.121919	0.430948
1639	HAL_Mg_1516	HAL_1516	Halle	1516	Mg	Across years	0.40	DUN_2015	0.548376	0.609007	0.539018
1640	HAL_Mg_1516	HAL_1516	Halle	1516	Mg	Across years	0.40	DUN_2016	0.20353	0.147127	0.338098
1641	HAL_Mg_1516	HAL_1516	Halle	1516	Mg	Across years	0.40	DUN_1516	0.415926	0.338053	0.498419
1642	HAL_Mg_1516	HAL_1516	Halle	1516	Mg	Across years	0.40	HAL_2015	0.618868	0.613198	0.551156
1643	HAL_Mg_1516	HAL_1516	Halle	1516	Mg	Across years	0.40	HAL_2016	0.714074	0.624118	0.621672
1644	HAL_Mg_1516	HAL_1516	Halle	1516	Mg	Across years	0.40	HAL_1516	0.7572	0.716278	0.698285
1645	HAL_Mg_1516	HAL_1516	Halle	1516	Mg	Across years	0.40	DUNHAL_1516	0.54783	0.427974	0.558416
1646	HAL_Mg_1516	HAL_1516	Halle	1516	Mg	Across years	0.60	DUN_2015	0.595592	0.58649	0.631364
1647	HAL_Mg_1516	HAL_1516	Halle	1516	Mg	Across years	0.60	DUN_2016	0.420478	0.332659	0.363127
1648	HAL_Mg_1516	HAL_1516	Halle	1516	Mg	Across years	0.60	DUN_1516	0.2802	0.484919	0.535918
1649	HAL_Mg_1516	HAL_1516	Halle	1516	Mg	Across years	0.60	HAL_2015	0.45876	0.562785	0.578984
1650	HAL_Mg_1516	HAL_1516	Halle	1516	Mg	Across years	0.60	HAL_2016	0.573743	0.681915	0.625931
1651	HAL_Mg_1516	HAL_1516	Halle	1516	Mg	Across years	0.60	HAL_1516	0.647663	0.723977	0.710628
1652	HAL_Mg_1516	HAL_1516	Halle	1516	Mg	Across years	0.60	DUNHAL_1516	0.376686	0.588502	0.586055
1653	HAL_Mg_1516	HAL_1516	Halle	1516	Mg	Across years	0.80	DUN_2015	0.0280337	0.600805	0.610397
1654	HAL_Mg_1516	HAL_1516	Halle	1516	Mg	Across years	0.80	DUN_2016	0.000722832	0.118552	0.368059
1655	HAL_Mg_1516	HAL_1516	Halle	1516	Mg	Across years	0.80	DUN_1516	0.140526	0.273606	0.52976
1656	HAL_Mg_1516	HAL_1516	Halle	1516	Mg	Across years	0.80	HAL_2015	0.164395	0.66735	0.567287
1657	HAL_Mg_1516	HAL_1516	Halle	1516	Mg	Across years	0.80	HAL_2016	0.265164	0.694545	0.652514
1658	HAL_Mg_1516	HAL_1516	Halle	1516	Mg	Across years	0.80	HAL_1516	0.427608	0.766575	0.715796
1659	HAL_Mg_1516	HAL_1516	Halle	1516	Mg	Across years	0.80	DUNHAL_1516	0.020003	0.425717	0.591973
1660	HAL_Mg_1516	HAL_1516	Halle	1516	Mg	Across years	0.99	DUN_2015	0.00116433	0.623204	0.61882
1661	HAL_Mg_1516	HAL_1516	Halle	1516	Mg	Across years	0.99	DUN_2016	0.0349907	0.337057	0.378294
1662	HAL_Mg_1516	HAL_1516	Halle	1516	Mg	Across years	0.99	DUN_1516	0.073022	0.501384	0.539745
1663	HAL_Mg_1516	HAL_1516	Halle	1516	Mg	Across years	0.99	HAL_2015	0.192358	0.628444	0.587693
1664	HAL_Mg_1516	HAL_1516	Halle	1516	Mg	Across years	0.99	HAL_2016	0.331727	0.68165	0.657608
1665	HAL_Mg_1516	HAL_1516	Halle	1516	Mg	Across years	0.99	HAL_1516	0.450535	0.746159	0.724479
1666	HAL_Mg_1516	HAL_1516	Halle	1516	Mg	Across years	0.99	DUNHAL_1516	0.0230053	0.59337	0.602076
1667	HAL_Fe_1516	HAL_1516	Halle	1516	Fe	Across years	0.05	DUN_2015	0.320223	0.426202	0.379293
1668	HAL_Fe_1516	HAL_1516	Halle	1516	Fe	Across years	0.05	DUN_2016	0.00516792	0.017015	0.200903
1669	HAL_Fe_1516	HAL_1516	Halle	1516	Fe	Across years	0.05	DUN_1516	0.066461	0.00549574	0.0580501
1670	HAL_Fe_1516	HAL_1516	Halle	1516	Fe	Across years	0.05	HAL_2015	0.132043	0.284709	0.220136
1671	HAL_Fe_1516	HAL_1516	Halle	1516	Fe	Across years	0.05	HAL_2016	0.044234	0.309553	0.421721
1672	HAL_Fe_1516	HAL_1516	Halle	1516	Fe	Across years	0.05	HAL_1516	0.110321	0.355051	0.300619
1673	HAL_Fe_1516	HAL_1516	Halle	1516	Fe	Across years	0.05	DUNHAL_1516	0.04189	0.0465009	0.193344
1674	HAL_Fe_1516	HAL_1516	Halle	1516	Fe	Across years	0.10	DUN_2015	0.385998	0.42623	0.231296
1675	HAL_Fe_1516	HAL_1516	Halle	1516	Fe	Across years	0.10	DUN_2016	0.199683	0.0216726	0.164583
1676	HAL_Fe_1516	HAL_1516	Halle	1516	Fe	Across years	0.10	DUN_1516	0.27454	0.0246069	0.0162371
1677	HAL_Fe_1516	HAL_1516	Halle	1516	Fe	Across years	0.10	HAL_2015	0.438637	0.358085	0.42844
1678	HAL_Fe_1516	HAL_1516	Halle	1516	Fe	Across years	0.10	HAL_2016	0.344141	0.466988	0.478636
1679	HAL_Fe_1516	HAL_1516	Halle	1516	Fe	Across years	0.10	HAL_1516	0.435202	0.487138	0.515063
1680	HAL_Fe_1516	HAL_1516	Halle	1516	Fe	Across years	0.10	DUNHAL_1516	0.364047	0.0881824	0.257466
1681	HAL_Fe_1516	HAL_1516	Halle	1516	Fe	Across years	0.20	DUN_2015	0.178969	0.427693	0.429076
1682	HAL_Fe_1516	HAL_1516	Halle	1516	Fe	Across years	0.20	DUN_2016	0.0386556	0.0522996	0.184475
1683	HAL_Fe_1516	HAL_1516	Halle	1516	Fe	Across years	0.20	DUN_1516	0.0621521	0.166906	0.290177
1684	HAL_Fe_1516	HAL_1516	Halle	1516	Fe	Across years	0.20	HAL_2015	0.503229	0.509388	0.543772
1685	HAL_Fe_1516	HAL_1516	Halle	1516	Fe	Across years	0.20	HAL_2016	0.152042	0.557813	0.552745
1686	HAL_Fe_1516	HAL_1516	Halle	1516	Fe	Across years	0.20	HAL_1516	0.285966	0.595597	0.608753
1687	HAL_Fe_1516	HAL_1516	Halle	1516	Fe	Across years	0.20	DUNHAL_1516	0.187525	0.305896	0.425868
1688	HAL_Fe_1516	HAL_1516	Halle	1516	Fe	Across years	0.40	DUN_2015	0.441249	0.497263	0.478598
1689	HAL_Fe_1516	HAL_1516	Halle	1516	Fe	Across years	0.40	DUN_2016	0.21344	0.209021	0.25584
1690	HAL_Fe_1516	HAL_1516	Halle	1516	Fe	Across years	0.40	DUN_1516	0.316373	0.330667	0.324961
1691	HAL_Fe_1516	HAL_1516	Halle	1516	Fe	Across years	0.40	HAL_2015	0.564037	0.638329	0.610129
1692	HAL_Fe_1516	HAL_1516	Halle	1516	Fe	Across years	0.40	HAL_2016	0.573175	0.624522	0.621435
1693	HAL_Fe_1516	HAL_1516	Halle	1516	Fe	Across years	0.40	HAL_1516	0.62768	0.681016	0.666341
1694	HAL_Fe_1516	HAL_1516	Halle	1516	Fe	Across years	0.40	DUNHAL_1516	0.478064	0.530207	0.504708
1695	HAL_Fe_1516	HAL_1516	Halle	1516	Fe	Across years	0.60	DUN_2015	0.449632	0.458751	0.47104
1696	HAL_Fe_1516	HAL_1516	Halle	1516	Fe	Across years	0.60	DUN_2016	0.267624	0.0340919	0.276707
1697	HAL_Fe_1516	HAL_1516	Halle	1516	Fe	Across years	0.60	DUN_1516	0.361797	0.10177	0.365578
1698	HAL_Fe_1516	HAL_1516	Halle	1516	Fe	Across years	0.60	HAL_2015	0.512266	0.669846	0.633094
1699	HAL_Fe_1516	HAL_1516	Halle	1516	Fe	Across years	0.60	HAL_2016	0.53124	0.687397	0.629648
1700	HAL_Fe_1516	HAL_1516	Halle	1516	Fe	Across years	0.60	HAL_1516	0.582483	0.722804	0.679619
1701	HAL_Fe_1516	HAL_1516	Halle	1516	Fe	Across years	0.60	DUNHAL_1516	0.498955	0.273857	0.548399
1702	HAL_Fe_1516	HAL_1516	Halle	1516	Fe	Across years	0.80	DUN_2015	0.480971	0.488264	0.477149
1703	HAL_Fe_1516	HAL_1516	Halle	1516	Fe	Across years	0.80	DUN_2016	0.23952	0.178774	0.307808
1704	HAL_Fe_1516	HAL_1516	Halle	1516	Fe	Across years	0.80	DUN_1516	0.358547	0.28513	0.369126
1705	HAL_Fe_1516	HAL_1516	Halle	1516	Fe	Across years	0.80	HAL_2015	0.599211	0.673323	0.618376
1706	HAL_Fe_1516	HAL_1516	Halle	1516	Fe	Across years	0.80	HAL_2016	0.603175	0.681401	0.647444
1707	HAL_Fe_1516	HAL_1516	Halle	1516	Fe	Across years	0.80	HAL_1516	0.654922	0.720957	0.683116
1708	HAL_Fe_1516	HAL_1516	Halle	1516	Fe	Across years	0.80	DUNHAL_1516	0.511736	0.526127	0.522823
1709	HAL_Fe_1516	HAL_1516	Halle	1516	Fe	Across years	0.99	DUN_2015	0.0509348	0.501205	0.483003
1710	HAL_Fe_1516	HAL_1516	Halle	1516	Fe	Across years	0.99	DUN_2016	0.0382827	0.039129	0.288418
1711	HAL_Fe_1516	HAL_1516	Halle	1516	Fe	Across years	0.99	DUN_1516	0.000172949	0.0490612	0.389167
1712	HAL_Fe_1516	HAL_1516	Halle	1516	Fe	Across years	0.99	HAL_2015	0.199074	0.584386	0.631522
1713	HAL_Fe_1516	HAL_1516	Halle	1516	Fe	Across years	0.99	HAL_2016	0.247921	0.598139	0.649538
1714	HAL_Fe_1516	HAL_1516	Halle	1516	Fe	Across years	0.99	HAL_1516	0.328289	0.647319	0.689084
1715	HAL_Fe_1516	HAL_1516	Halle	1516	Fe	Across years	0.99	DUNHAL_1516	0.141593	0.182817	0.556906
1716	HAL_Zn_1516	HAL_1516	Halle	1516	Zn	Across years	0.05	DUN_2015	0.00567927	0.260293	0.000914739
1717	HAL_Zn_1516	HAL_1516	Halle	1516	Zn	Across years	0.05	DUN_2016	0.033341	0.0370144	0.152711
1718	HAL_Zn_1516	HAL_1516	Halle	1516	Zn	Across years	0.05	DUN_1516	0.108163	0.0012699	0.00377237
1719	HAL_Zn_1516	HAL_1516	Halle	1516	Zn	Across years	0.05	HAL_2015	0.134272	0.278283	0.220947
1720	HAL_Zn_1516	HAL_1516	Halle	1516	Zn	Across years	0.05	HAL_2016	0.30785	0.110506	0.146831
1721	HAL_Zn_1516	HAL_1516	Halle	1516	Zn	Across years	0.05	HAL_1516	0.288435	0.358604	0.262535
1722	HAL_Zn_1516	HAL_1516	Halle	1516	Zn	Across years	0.05	DUNHAL_1516	0.00556098	0.0549821	0.0903235
1723	HAL_Zn_1516	HAL_1516	Halle	1516	Zn	Across years	0.10	DUN_2015	0.23722	0.204473	0.17419
1724	HAL_Zn_1516	HAL_1516	Halle	1516	Zn	Across years	0.10	DUN_2016	0.244675	0.015202	0.0312265
1725	HAL_Zn_1516	HAL_1516	Halle	1516	Zn	Across years	0.10	DUN_1516	0.0123155	0.0137391	0.00332341
1726	HAL_Zn_1516	HAL_1516	Halle	1516	Zn	Across years	0.10	HAL_2015	0.311724	0.24266	0.31944
1727	HAL_Zn_1516	HAL_1516	Halle	1516	Zn	Across years	0.10	HAL_2016	0.326129	0.097435	0.184546
1728	HAL_Zn_1516	HAL_1516	Halle	1516	Zn	Across years	0.10	HAL_1516	0.46705	0.276576	0.445146
1729	HAL_Zn_1516	HAL_1516	Halle	1516	Zn	Across years	0.10	DUNHAL_1516	0.200736	0.000191801	0.213509
1730	HAL_Zn_1516	HAL_1516	Halle	1516	Zn	Across years	0.20	DUN_2015	0.211271	0.251217	0.281563
1731	HAL_Zn_1516	HAL_1516	Halle	1516	Zn	Across years	0.20	DUN_2016	0.256896	0.000731014	0.348154
1732	HAL_Zn_1516	HAL_1516	Halle	1516	Zn	Across years	0.20	DUN_1516	0.0502265	0.0207623	0.001691
1733	HAL_Zn_1516	HAL_1516	Halle	1516	Zn	Across years	0.20	HAL_2015	0.434943	0.384578	0.445132
1734	HAL_Zn_1516	HAL_1516	Halle	1516	Zn	Across years	0.20	HAL_2016	0.500809	0.333742	0.622023
1735	HAL_Zn_1516	HAL_1516	Halle	1516	Zn	Across years	0.20	HAL_1516	0.609926	0.532273	0.642849
1736	HAL_Zn_1516	HAL_1516	Halle	1516	Zn	Across years	0.20	DUNHAL_1516	0.133362	0.0935397	0.252149
1737	HAL_Zn_1516	HAL_1516	Halle	1516	Zn	Across years	0.40	DUN_2015	0.320694	0.277667	0.390072
1738	HAL_Zn_1516	HAL_1516	Halle	1516	Zn	Across years	0.40	DUN_2016	0.32725	0.282017	0.338997
1739	HAL_Zn_1516	HAL_1516	Halle	1516	Zn	Across years	0.40	DUN_1516	0.0592778	0.187939	0.0535107
1740	HAL_Zn_1516	HAL_1516	Halle	1516	Zn	Across years	0.40	HAL_2015	0.481958	0.580822	0.528967
1741	HAL_Zn_1516	HAL_1516	Halle	1516	Zn	Across years	0.40	HAL_2016	0.499241	0.568738	0.592623
1742	HAL_Zn_1516	HAL_1516	Halle	1516	Zn	Across years	0.40	HAL_1516	0.630079	0.692849	0.667684
1743	HAL_Zn_1516	HAL_1516	Halle	1516	Zn	Across years	0.40	DUNHAL_1516	0.409711	0.50904	0.372422
1744	HAL_Zn_1516	HAL_1516	Halle	1516	Zn	Across years	0.60	DUN_2015	0.311016	0.344772	0.381774
1745	HAL_Zn_1516	HAL_1516	Halle	1516	Zn	Across years	0.60	DUN_2016	0.258058	0.00296117	0.264569
1746	HAL_Zn_1516	HAL_1516	Halle	1516	Zn	Across years	0.60	DUN_1516	0.0889892	0.0135101	0.178361
1747	HAL_Zn_1516	HAL_1516	Halle	1516	Zn	Across years	0.60	HAL_2015	0.56008	0.569696	0.539086
1748	HAL_Zn_1516	HAL_1516	Halle	1516	Zn	Across years	0.60	HAL_2016	0.613881	0.652242	0.597897
1749	HAL_Zn_1516	HAL_1516	Halle	1516	Zn	Across years	0.60	HAL_1516	0.697136	0.708285	0.678976
1750	HAL_Zn_1516	HAL_1516	Halle	1516	Zn	Across years	0.60	DUNHAL_1516	0.4516	0.0573077	0.501639
1751	HAL_Zn_1516	HAL_1516	Halle	1516	Zn	Across years	0.80	DUN_2015	0.342672	0.411463	0.385103
1752	HAL_Zn_1516	HAL_1516	Halle	1516	Zn	Across years	0.80	DUN_2016	0.367238	0.324053	0.426253
1753	HAL_Zn_1516	HAL_1516	Halle	1516	Zn	Across years	0.80	DUN_1516	0.0887478	0.0321645	0.0516826
1754	HAL_Zn_1516	HAL_1516	Halle	1516	Zn	Across years	0.80	HAL_2015	0.625693	0.607792	0.549256
1755	HAL_Zn_1516	HAL_1516	Halle	1516	Zn	Across years	0.80	HAL_2016	0.67958	0.649491	0.60491
1756	HAL_Zn_1516	HAL_1516	Halle	1516	Zn	Across years	0.80	HAL_1516	0.744112	0.725841	0.6852
1757	HAL_Zn_1516	HAL_1516	Halle	1516	Zn	Across years	0.80	DUNHAL_1516	0.453212	0.353539	0.407929
1758	HAL_Zn_1516	HAL_1516	Halle	1516	Zn	Across years	0.99	DUN_2015	0.14808	0.355179	0.392714
1759	HAL_Zn_1516	HAL_1516	Halle	1516	Zn	Across years	0.99	DUN_2016	0.10026	0.299559	0.413814
1760	HAL_Zn_1516	HAL_1516	Halle	1516	Zn	Across years	0.99	DUN_1516	0.138423	0.132223	0.0695566
1761	HAL_Zn_1516	HAL_1516	Halle	1516	Zn	Across years	0.99	HAL_2015	0.275703	0.545579	0.566438
1762	HAL_Zn_1516	HAL_1516	Halle	1516	Zn	Across years	0.99	HAL_2016	0.284444	0.575311	0.618829
1763	HAL_Zn_1516	HAL_1516	Halle	1516	Zn	Across years	0.99	HAL_1516	0.467081	0.673569	0.695899
1764	HAL_Zn_1516	HAL_1516	Halle	1516	Zn	Across years	0.99	DUNHAL_1516	0.0210444	0.458869	0.426411
1765	DUNHAL_N_1516	DUNHAL_1516	DUNHAL	1516	N	Across environments	0.05	DUN_2015	0.843475	0.817311	0.860052
1766	DUNHAL_N_1516	DUNHAL_1516	DUNHAL	1516	N	Across environments	0.05	DUN_2016	0.869173	0.830417	0.803516
1767	DUNHAL_N_1516	DUNHAL_1516	DUNHAL	1516	N	Across environments	0.05	DUN_1516	0.83608	0.828863	0.817414
1768	DUNHAL_N_1516	DUNHAL_1516	DUNHAL	1516	N	Across environments	0.05	HAL_2015	0.662786	0.644796	0.657355
1769	DUNHAL_N_1516	DUNHAL_1516	DUNHAL	1516	N	Across environments	0.05	HAL_2016	0.857441	0.859586	0.817692
1770	DUNHAL_N_1516	DUNHAL_1516	DUNHAL	1516	N	Across environments	0.05	HAL_1516	0.842165	0.837143	0.823951
1771	DUNHAL_N_1516	DUNHAL_1516	DUNHAL	1516	N	Across environments	0.05	DUNHAL_1516	0.895301	0.887969	0.882249
1772	DUNHAL_N_1516	DUNHAL_1516	DUNHAL	1516	N	Across environments	0.10	DUN_2015	0.449836	0.811006	0.892404
1773	DUNHAL_N_1516	DUNHAL_1516	DUNHAL	1516	N	Across environments	0.10	DUN_2016	0.264791	0.875855	0.834
1774	DUNHAL_N_1516	DUNHAL_1516	DUNHAL	1516	N	Across environments	0.10	DUN_1516	0.248937	0.852263	0.862235
1775	DUNHAL_N_1516	DUNHAL_1516	DUNHAL	1516	N	Across environments	0.10	HAL_2015	0.199726	0.641972	0.734112
1776	DUNHAL_N_1516	DUNHAL_1516	DUNHAL	1516	N	Across environments	0.10	HAL_2016	0.0576149	0.87816	0.888972
1777	DUNHAL_N_1516	DUNHAL_1516	DUNHAL	1516	N	Across environments	0.10	HAL_1516	0.367567	0.840851	0.870672
1778	DUNHAL_N_1516	DUNHAL_1516	DUNHAL	1516	N	Across environments	0.10	DUNHAL_1516	0.508516	0.898186	0.910325
1779	DUNHAL_N_1516	DUNHAL_1516	DUNHAL	1516	N	Across environments	0.20	DUN_2015	0.435539	0.895005	0.891826
1780	DUNHAL_N_1516	DUNHAL_1516	DUNHAL	1516	N	Across environments	0.20	DUN_2016	0.446054	0.831916	0.917349
1781	DUNHAL_N_1516	DUNHAL_1516	DUNHAL	1516	N	Across environments	0.20	DUN_1516	0.421909	0.853716	0.910555
1782	DUNHAL_N_1516	DUNHAL_1516	DUNHAL	1516	N	Across environments	0.20	HAL_2015	0.12768	0.70802	0.743784
1783	DUNHAL_N_1516	DUNHAL_1516	DUNHAL	1516	N	Across environments	0.20	HAL_2016	0.130266	0.920913	0.888613
1784	DUNHAL_N_1516	DUNHAL_1516	DUNHAL	1516	N	Across environments	0.20	HAL_1516	0.376978	0.878416	0.878217
1785	DUNHAL_N_1516	DUNHAL_1516	DUNHAL	1516	N	Across environments	0.20	DUNHAL_1516	0.595363	0.915412	0.926744
1786	DUNHAL_N_1516	DUNHAL_1516	DUNHAL	1516	N	Across environments	0.40	DUN_2015	0.576499	0.900784	0.901676
1787	DUNHAL_N_1516	DUNHAL_1516	DUNHAL	1516	N	Across environments	0.40	DUN_2016	0.515827	0.938609	0.927448
1788	DUNHAL_N_1516	DUNHAL_1516	DUNHAL	1516	N	Across environments	0.40	DUN_1516	0.552545	0.926034	0.916566
1789	DUNHAL_N_1516	DUNHAL_1516	DUNHAL	1516	N	Across environments	0.40	HAL_2015	0.269373	0.771255	0.765331
1790	DUNHAL_N_1516	DUNHAL_1516	DUNHAL	1516	N	Across environments	0.40	HAL_2016	0.307185	0.911885	0.901168
1791	DUNHAL_N_1516	DUNHAL_1516	DUNHAL	1516	N	Across environments	0.40	HAL_1516	0.538834	0.895447	0.887807
1792	DUNHAL_N_1516	DUNHAL_1516	DUNHAL	1516	N	Across environments	0.40	DUNHAL_1516	0.702485	0.937191	0.932046
1793	DUNHAL_N_1516	DUNHAL_1516	DUNHAL	1516	N	Across environments	0.60	DUN_2015	0.57038	0.91495	0.908155
1794	DUNHAL_N_1516	DUNHAL_1516	DUNHAL	1516	N	Across environments	0.60	DUN_2016	0.48132	0.945974	0.930267
1795	DUNHAL_N_1516	DUNHAL_1516	DUNHAL	1516	N	Across environments	0.60	DUN_1516	0.526021	0.935399	0.923545
1796	DUNHAL_N_1516	DUNHAL_1516	DUNHAL	1516	N	Across environments	0.60	HAL_2015	0.285531	0.784719	0.754323
1797	DUNHAL_N_1516	DUNHAL_1516	DUNHAL	1516	N	Across environments	0.60	HAL_2016	0.371689	0.928106	0.917445
1798	DUNHAL_N_1516	DUNHAL_1516	DUNHAL	1516	N	Across environments	0.60	HAL_1516	0.510805	0.904672	0.890686
1799	DUNHAL_N_1516	DUNHAL_1516	DUNHAL	1516	N	Across environments	0.60	DUNHAL_1516	0.686236	0.943885	0.934615
1800	DUNHAL_N_1516	DUNHAL_1516	DUNHAL	1516	N	Across environments	0.80	DUN_2015	0.482846	0.912015	0.903473
1801	DUNHAL_N_1516	DUNHAL_1516	DUNHAL	1516	N	Across environments	0.80	DUN_2016	0.604759	0.944677	0.933749
1802	DUNHAL_N_1516	DUNHAL_1516	DUNHAL	1516	N	Across environments	0.80	DUN_1516	0.571481	0.933531	0.922268
1803	DUNHAL_N_1516	DUNHAL_1516	DUNHAL	1516	N	Across environments	0.80	HAL_2015	0.250865	0.778618	0.757028
1804	DUNHAL_N_1516	DUNHAL_1516	DUNHAL	1516	N	Across environments	0.80	HAL_2016	0.3585	0.922908	0.915415
1805	DUNHAL_N_1516	DUNHAL_1516	DUNHAL	1516	N	Across environments	0.80	HAL_1516	0.538392	0.901512	0.891087
1806	DUNHAL_N_1516	DUNHAL_1516	DUNHAL	1516	N	Across environments	0.80	DUNHAL_1516	0.70998	0.942341	0.934717
1807	DUNHAL_N_1516	DUNHAL_1516	DUNHAL	1516	N	Across environments	0.99	DUN_2015	0.634451	0.884498	0.906556
1808	DUNHAL_N_1516	DUNHAL_1516	DUNHAL	1516	N	Across environments	0.99	DUN_2016	0.620829	0.928642	0.931753
1809	DUNHAL_N_1516	DUNHAL_1516	DUNHAL	1516	N	Across environments	0.99	DUN_1516	0.607223	0.911028	0.92315
1810	DUNHAL_N_1516	DUNHAL_1516	DUNHAL	1516	N	Across environments	0.99	HAL_2015	0.33353	0.733659	0.764172
1811	DUNHAL_N_1516	DUNHAL_1516	DUNHAL	1516	N	Across environments	0.99	HAL_2016	0.355549	0.892153	0.91401
1812	DUNHAL_N_1516	DUNHAL_1516	DUNHAL	1516	N	Across environments	0.99	HAL_1516	0.569411	0.87566	0.892621
1813	DUNHAL_N_1516	DUNHAL_1516	DUNHAL	1516	N	Across environments	0.99	DUNHAL_1516	0.72404	0.92453	0.935638
1814	DUNHAL_P_1516	DUNHAL_1516	DUNHAL	1516	P	Across environments	0.05	DUN_2015	0.137792	0.343688	0.312915
1815	DUNHAL_P_1516	DUNHAL_1516	DUNHAL	1516	P	Across environments	0.05	DUN_2016	0.209692	0.245772	0.414291
1816	DUNHAL_P_1516	DUNHAL_1516	DUNHAL	1516	P	Across environments	0.05	DUN_1516	0.312467	0.476555	0.576279
1817	DUNHAL_P_1516	DUNHAL_1516	DUNHAL	1516	P	Across environments	0.05	HAL_2015	0.139345	0.0880955	0.263118
1818	DUNHAL_P_1516	DUNHAL_1516	DUNHAL	1516	P	Across environments	0.05	HAL_2016	0.123891	0.175455	0.168437
1819	DUNHAL_P_1516	DUNHAL_1516	DUNHAL	1516	P	Across environments	0.05	HAL_1516	0.119713	0.115805	0.208128
1820	DUNHAL_P_1516	DUNHAL_1516	DUNHAL	1516	P	Across environments	0.05	DUNHAL_1516	0.214186	0.257139	0.38026
1821	DUNHAL_P_1516	DUNHAL_1516	DUNHAL	1516	P	Across environments	0.10	DUN_2015	0.0324613	0.522939	0.593042
1822	DUNHAL_P_1516	DUNHAL_1516	DUNHAL	1516	P	Across environments	0.10	DUN_2016	0.0167834	0.296489	0.472933
1823	DUNHAL_P_1516	DUNHAL_1516	DUNHAL	1516	P	Across environments	0.10	DUN_1516	0.339531	0.578202	0.684857
1824	DUNHAL_P_1516	DUNHAL_1516	DUNHAL	1516	P	Across environments	0.10	HAL_2015	0.00264705	0.140044	0.381113
1825	DUNHAL_P_1516	DUNHAL_1516	DUNHAL	1516	P	Across environments	0.10	HAL_2016	0.0969348	0.234247	0.354992
1826	DUNHAL_P_1516	DUNHAL_1516	DUNHAL	1516	P	Across environments	0.10	HAL_1516	0.0434986	0.191149	0.370108
1827	DUNHAL_P_1516	DUNHAL_1516	DUNHAL	1516	P	Across environments	0.10	DUNHAL_1516	0.180394	0.393366	0.533419
1828	DUNHAL_P_1516	DUNHAL_1516	DUNHAL	1516	P	Across environments	0.20	DUN_2015	0.00335383	0.5088	0.54764
1829	DUNHAL_P_1516	DUNHAL_1516	DUNHAL	1516	P	Across environments	0.20	DUN_2016	0.0101125	0.452268	0.487228
1830	DUNHAL_P_1516	DUNHAL_1516	DUNHAL	1516	P	Across environments	0.20	DUN_1516	0.350855	0.648046	0.678488
1831	DUNHAL_P_1516	DUNHAL_1516	DUNHAL	1516	P	Across environments	0.20	HAL_2015	2.10617e-05	0.315185	0.475465
1832	DUNHAL_P_1516	DUNHAL_1516	DUNHAL	1516	P	Across environments	0.20	HAL_2016	0.161406	0.565854	0.41398
1833	DUNHAL_P_1516	DUNHAL_1516	DUNHAL	1516	P	Across environments	0.20	HAL_1516	0.0501852	0.421418	0.4449
1834	DUNHAL_P_1516	DUNHAL_1516	DUNHAL	1516	P	Across environments	0.20	DUNHAL_1516	0.205	0.526869	0.564338
1835	DUNHAL_P_1516	DUNHAL_1516	DUNHAL	1516	P	Across environments	0.40	DUN_2015	0.241365	0.571419	0.581948
1836	DUNHAL_P_1516	DUNHAL_1516	DUNHAL	1516	P	Across environments	0.40	DUN_2016	0.169081	0.535106	0.508719
1837	DUNHAL_P_1516	DUNHAL_1516	DUNHAL	1516	P	Across environments	0.40	DUN_1516	0.484698	0.710664	0.700965
1838	DUNHAL_P_1516	DUNHAL_1516	DUNHAL	1516	P	Across environments	0.40	HAL_2015	0.060613	0.530421	0.505341
1839	DUNHAL_P_1516	DUNHAL_1516	DUNHAL	1516	P	Across environments	0.40	HAL_2016	0.194012	0.596251	0.573295
1840	DUNHAL_P_1516	DUNHAL_1516	DUNHAL	1516	P	Across environments	0.40	HAL_1516	0.112315	0.561427	0.518756
1841	DUNHAL_P_1516	DUNHAL_1516	DUNHAL	1516	P	Across environments	0.40	DUNHAL_1516	0.307533	0.639761	0.611799
1842	DUNHAL_P_1516	DUNHAL_1516	DUNHAL	1516	P	Across environments	0.60	DUN_2015	0.356074	0.569974	0.655553
1843	DUNHAL_P_1516	DUNHAL_1516	DUNHAL	1516	P	Across environments	0.60	DUN_2016	0.201779	0.472983	0.509826
1844	DUNHAL_P_1516	DUNHAL_1516	DUNHAL	1516	P	Across environments	0.60	DUN_1516	0.517801	0.683053	0.7155
1845	DUNHAL_P_1516	DUNHAL_1516	DUNHAL	1516	P	Across environments	0.60	HAL_2015	0.0824192	0.317018	0.552807
1846	DUNHAL_P_1516	DUNHAL_1516	DUNHAL	1516	P	Across environments	0.60	HAL_2016	0.229323	0.289135	0.500711
1847	DUNHAL_P_1516	DUNHAL_1516	DUNHAL	1516	P	Across environments	0.60	HAL_1516	0.15463	0.306693	0.524425
1848	DUNHAL_P_1516	DUNHAL_1516	DUNHAL	1516	P	Across environments	0.60	DUNHAL_1516	0.341052	0.496995	0.623757
1849	DUNHAL_P_1516	DUNHAL_1516	DUNHAL	1516	P	Across environments	0.80	DUN_2015	0.264457	0.659499	0.626889
1850	DUNHAL_P_1516	DUNHAL_1516	DUNHAL	1516	P	Across environments	0.80	DUN_2016	0.205892	0.596143	0.519361
1851	DUNHAL_P_1516	DUNHAL_1516	DUNHAL	1516	P	Across environments	0.80	DUN_1516	0.504845	0.755609	0.715783
1852	DUNHAL_P_1516	DUNHAL_1516	DUNHAL	1516	P	Across environments	0.80	HAL_2015	0.0477836	0.611438	0.522739
1853	DUNHAL_P_1516	DUNHAL_1516	DUNHAL	1516	P	Across environments	0.80	HAL_2016	0.258412	0.61411	0.548493
1854	DUNHAL_P_1516	DUNHAL_1516	DUNHAL	1516	P	Across environments	0.80	HAL_1516	0.149124	0.6118	0.535732
1855	DUNHAL_P_1516	DUNHAL_1516	DUNHAL	1516	P	Across environments	0.80	DUNHAL_1516	0.335962	0.687004	0.630548
1856	DUNHAL_P_1516	DUNHAL_1516	DUNHAL	1516	P	Across environments	0.99	DUN_2015	0.42711	0.622654	0.637657
1857	DUNHAL_P_1516	DUNHAL_1516	DUNHAL	1516	P	Across environments	0.99	DUN_2016	0.24962	0.554905	0.526337
1858	DUNHAL_P_1516	DUNHAL_1516	DUNHAL	1516	P	Across environments	0.99	DUN_1516	0.555933	0.727835	0.72118
1859	DUNHAL_P_1516	DUNHAL_1516	DUNHAL	1516	P	Across environments	0.99	HAL_2015	0.0816935	0.572776	0.528505
1860	DUNHAL_P_1516	DUNHAL_1516	DUNHAL	1516	P	Across environments	0.99	HAL_2016	0.241753	0.606344	0.539088
1861	DUNHAL_P_1516	DUNHAL_1516	DUNHAL	1516	P	Across environments	0.99	HAL_1516	0.161552	0.569153	0.532517
1862	DUNHAL_P_1516	DUNHAL_1516	DUNHAL	1516	P	Across environments	0.99	DUNHAL_1516	0.364689	0.648738	0.631342
1863	DUNHAL_K_1516	DUNHAL_1516	DUNHAL	1516	K	Across environments	0.05	DUN_2015	0.263676	0.326202	0.238751
1864	DUNHAL_K_1516	DUNHAL_1516	DUNHAL	1516	K	Across environments	0.05	DUN_2016	0.167107	0.143756	0.158722
1865	DUNHAL_K_1516	DUNHAL_1516	DUNHAL	1516	K	Across environments	0.05	DUN_1516	0.195967	0.216276	0.17895
1866	DUNHAL_K_1516	DUNHAL_1516	DUNHAL	1516	K	Across environments	0.05	HAL_2015	0.198342	0.199556	0.328693
1867	DUNHAL_K_1516	DUNHAL_1516	DUNHAL	1516	K	Across environments	0.05	HAL_2016	0.357121	0.275104	0.334823
1868	DUNHAL_K_1516	DUNHAL_1516	DUNHAL	1516	K	Across environments	0.05	HAL_1516	0.419262	0.324049	0.434106
1869	DUNHAL_K_1516	DUNHAL_1516	DUNHAL	1516	K	Across environments	0.05	DUNHAL_1516	0.33926	0.283992	0.340211
1870	DUNHAL_K_1516	DUNHAL_1516	DUNHAL	1516	K	Across environments	0.10	DUN_2015	0.0517497	0.319247	0.385055
1871	DUNHAL_K_1516	DUNHAL_1516	DUNHAL	1516	K	Across environments	0.10	DUN_2016	0.134881	0.346214	0.190743
1872	DUNHAL_K_1516	DUNHAL_1516	DUNHAL	1516	K	Across environments	0.10	DUN_1516	0.0757018	0.337255	0.259402
1873	DUNHAL_K_1516	DUNHAL_1516	DUNHAL	1516	K	Across environments	0.10	HAL_2015	0.00233602	0.304847	0.457226
1874	DUNHAL_K_1516	DUNHAL_1516	DUNHAL	1516	K	Across environments	0.10	HAL_2016	0.0985236	0.557368	0.497052
1875	DUNHAL_K_1516	DUNHAL_1516	DUNHAL	1516	K	Across environments	0.10	HAL_1516	0.114466	0.519706	0.561919
1876	DUNHAL_K_1516	DUNHAL_1516	DUNHAL	1516	K	Across environments	0.10	DUNHAL_1516	0.0843134	0.459708	0.457947
1877	DUNHAL_K_1516	DUNHAL_1516	DUNHAL	1516	K	Across environments	0.20	DUN_2015	0.10877	0.514705	0.442878
1878	DUNHAL_K_1516	DUNHAL_1516	DUNHAL	1516	K	Across environments	0.20	DUN_2016	0.169659	0.289782	0.327226
1879	DUNHAL_K_1516	DUNHAL_1516	DUNHAL	1516	K	Across environments	0.20	DUN_1516	0.140108	0.387249	0.385287
1880	DUNHAL_K_1516	DUNHAL_1516	DUNHAL	1516	K	Across environments	0.20	HAL_2015	0.00602056	0.480366	0.488855
1881	DUNHAL_K_1516	DUNHAL_1516	DUNHAL	1516	K	Across environments	0.20	HAL_2016	0.156173	0.58618	0.598221
1882	DUNHAL_K_1516	DUNHAL_1516	DUNHAL	1516	K	Across environments	0.20	HAL_1516	0.220557	0.631492	0.640173
1883	DUNHAL_K_1516	DUNHAL_1516	DUNHAL	1516	K	Across environments	0.20	DUNHAL_1516	0.19197	0.545121	0.56259
1884	DUNHAL_K_1516	DUNHAL_1516	DUNHAL	1516	K	Across environments	0.40	DUN_2015	0.204013	0.576336	0.522316
1885	DUNHAL_K_1516	DUNHAL_1516	DUNHAL	1516	K	Across environments	0.40	DUN_2016	0.138642	0.43976	0.381227
1886	DUNHAL_K_1516	DUNHAL_1516	DUNHAL	1516	K	Across environments	0.40	DUN_1516	0.171197	0.502678	0.445186
1887	DUNHAL_K_1516	DUNHAL_1516	DUNHAL	1516	K	Across environments	0.40	HAL_2015	0.037108	0.552637	0.49786
1888	DUNHAL_K_1516	DUNHAL_1516	DUNHAL	1516	K	Across environments	0.40	HAL_2016	0.225546	0.674149	0.640595
1889	DUNHAL_K_1516	DUNHAL_1516	DUNHAL	1516	K	Across environments	0.40	HAL_1516	0.272751	0.695321	0.655552
1890	DUNHAL_K_1516	DUNHAL_1516	DUNHAL	1516	K	Across environments	0.40	DUNHAL_1516	0.236901	0.637185	0.589033
1891	DUNHAL_K_1516	DUNHAL_1516	DUNHAL	1516	K	Across environments	0.60	DUN_2015	0.261516	0.573128	0.485105
1892	DUNHAL_K_1516	DUNHAL_1516	DUNHAL	1516	K	Across environments	0.60	DUN_2016	0.245014	0.439107	0.374323
1893	DUNHAL_K_1516	DUNHAL_1516	DUNHAL	1516	K	Across environments	0.60	DUN_1516	0.263233	0.501194	0.431838
1894	DUNHAL_K_1516	DUNHAL_1516	DUNHAL	1516	K	Across environments	0.60	HAL_2015	0.065238	0.608187	0.535737
1895	DUNHAL_K_1516	DUNHAL_1516	DUNHAL	1516	K	Across environments	0.60	HAL_2016	0.204703	0.681391	0.627622
1896	DUNHAL_K_1516	DUNHAL_1516	DUNHAL	1516	K	Across environments	0.60	HAL_1516	0.296946	0.718994	0.663719
1897	DUNHAL_K_1516	DUNHAL_1516	DUNHAL	1516	K	Across environments	0.60	DUNHAL_1516	0.27501	0.651556	0.591819
1898	DUNHAL_K_1516	DUNHAL_1516	DUNHAL	1516	K	Across environments	0.80	DUN_2015	0.260964	0.609127	0.532517
1899	DUNHAL_K_1516	DUNHAL_1516	DUNHAL	1516	K	Across environments	0.80	DUN_2016	0.222537	0.429015	0.377397
1900	DUNHAL_K_1516	DUNHAL_1516	DUNHAL	1516	K	Across environments	0.80	DUN_1516	0.249372	0.509785	0.447877
1901	DUNHAL_K_1516	DUNHAL_1516	DUNHAL	1516	K	Across environments	0.80	HAL_2015	0.109449	0.597098	0.518457
1902	DUNHAL_K_1516	DUNHAL_1516	DUNHAL	1516	K	Across environments	0.80	HAL_2016	0.264931	0.70601	0.632298
1903	DUNHAL_K_1516	DUNHAL_1516	DUNHAL	1516	K	Across environments	0.80	HAL_1516	0.33234	0.727598	0.663613
1904	DUNHAL_K_1516	DUNHAL_1516	DUNHAL	1516	K	Across environments	0.80	DUNHAL_1516	0.298587	0.660317	0.597773
1905	DUNHAL_K_1516	DUNHAL_1516	DUNHAL	1516	K	Across environments	0.99	DUN_2015	0.276873	0.493875	0.532607
1906	DUNHAL_K_1516	DUNHAL_1516	DUNHAL	1516	K	Across environments	0.99	DUN_2016	0.233636	0.317411	0.383814
1907	DUNHAL_K_1516	DUNHAL_1516	DUNHAL	1516	K	Across environments	0.99	DUN_1516	0.265416	0.389369	0.454757
1908	DUNHAL_K_1516	DUNHAL_1516	DUNHAL	1516	K	Across environments	0.99	HAL_2015	0.0792956	0.420821	0.521228
1909	DUNHAL_K_1516	DUNHAL_1516	DUNHAL	1516	K	Across environments	0.99	HAL_2016	0.367741	0.51082	0.646497
1910	DUNHAL_K_1516	DUNHAL_1516	DUNHAL	1516	K	Across environments	0.99	HAL_1516	0.366762	0.579666	0.670644
1911	DUNHAL_K_1516	DUNHAL_1516	DUNHAL	1516	K	Across environments	0.99	DUNHAL_1516	0.333994	0.517371	0.604896
1912	DUNHAL_Mg_1516	DUNHAL_1516	DUNHAL	1516	Mg	Across environments	0.05	DUN_2015	0.509417	0.464759	0.422156
1913	DUNHAL_Mg_1516	DUNHAL_1516	DUNHAL	1516	Mg	Across environments	0.05	DUN_2016	0.195157	0.483659	0.186742
1914	DUNHAL_Mg_1516	DUNHAL_1516	DUNHAL	1516	Mg	Across environments	0.05	DUN_1516	0.351106	0.542022	0.274542
1915	DUNHAL_Mg_1516	DUNHAL_1516	DUNHAL	1516	Mg	Across environments	0.05	HAL_2015	0.303289	0.204362	0.278844
1916	DUNHAL_Mg_1516	DUNHAL_1516	DUNHAL	1516	Mg	Across environments	0.05	HAL_2016	0.460117	0.41751	0.453015
1917	DUNHAL_Mg_1516	DUNHAL_1516	DUNHAL	1516	Mg	Across environments	0.05	HAL_1516	0.506681	0.471362	0.529283
1918	DUNHAL_Mg_1516	DUNHAL_1516	DUNHAL	1516	Mg	Across environments	0.05	DUNHAL_1516	0.438603	0.498878	0.415715
1919	DUNHAL_Mg_1516	DUNHAL_1516	DUNHAL	1516	Mg	Across environments	0.10	DUN_2015	0.0494435	0.622915	0.664099
1920	DUNHAL_Mg_1516	DUNHAL_1516	DUNHAL	1516	Mg	Across environments	0.10	DUN_2016	0.0184682	0.476941	0.554982
1921	DUNHAL_Mg_1516	DUNHAL_1516	DUNHAL	1516	Mg	Across environments	0.10	DUN_1516	0.138099	0.575562	0.650307
1922	DUNHAL_Mg_1516	DUNHAL_1516	DUNHAL	1516	Mg	Across environments	0.10	HAL_2015	0.0825426	0.273533	0.330868
1923	DUNHAL_Mg_1516	DUNHAL_1516	DUNHAL	1516	Mg	Across environments	0.10	HAL_2016	0.0544465	0.419619	0.443519
1924	DUNHAL_Mg_1516	DUNHAL_1516	DUNHAL	1516	Mg	Across environments	0.10	HAL_1516	0.2235	0.510449	0.542712
1925	DUNHAL_Mg_1516	DUNHAL_1516	DUNHAL	1516	Mg	Across environments	0.10	DUNHAL_1516	0.151652	0.533097	0.589073
1926	DUNHAL_Mg_1516	DUNHAL_1516	DUNHAL	1516	Mg	Across environments	0.20	DUN_2015	0.346866	0.699722	0.685535
1927	DUNHAL_Mg_1516	DUNHAL_1516	DUNHAL	1516	Mg	Across environments	0.20	DUN_2016	0.129116	0.487168	0.505851
1928	DUNHAL_Mg_1516	DUNHAL_1516	DUNHAL	1516	Mg	Across environments	0.20	DUN_1516	0.332196	0.639949	0.645179
1929	DUNHAL_Mg_1516	DUNHAL_1516	DUNHAL	1516	Mg	Across environments	0.20	HAL_2015	0.0569956	0.412724	0.464394
1930	DUNHAL_Mg_1516	DUNHAL_1516	DUNHAL	1516	Mg	Across environments	0.20	HAL_2016	0.113918	0.580152	0.551166
1931	DUNHAL_Mg_1516	DUNHAL_1516	DUNHAL	1516	Mg	Across environments	0.20	HAL_1516	0.27094	0.630526	0.641339
1932	DUNHAL_Mg_1516	DUNHAL_1516	DUNHAL	1516	Mg	Across environments	0.20	DUNHAL_1516	0.2903	0.634465	0.641615
1933	DUNHAL_Mg_1516	DUNHAL_1516	DUNHAL	1516	Mg	Across environments	0.40	DUN_2015	0.455322	0.714625	0.703136
1934	DUNHAL_Mg_1516	DUNHAL_1516	DUNHAL	1516	Mg	Across environments	0.40	DUN_2016	0.291336	0.622296	0.589646
1935	DUNHAL_Mg_1516	DUNHAL_1516	DUNHAL	1516	Mg	Across environments	0.40	DUN_1516	0.451398	0.70572	0.690597
1936	DUNHAL_Mg_1516	DUNHAL_1516	DUNHAL	1516	Mg	Across environments	0.40	HAL_2015	0.0867531	0.544238	0.518498
1937	DUNHAL_Mg_1516	DUNHAL_1516	DUNHAL	1516	Mg	Across environments	0.40	HAL_2016	0.210117	0.640491	0.612388
1938	DUNHAL_Mg_1516	DUNHAL_1516	DUNHAL	1516	Mg	Across environments	0.40	HAL_1516	0.351143	0.700709	0.681172
1939	DUNHAL_Mg_1516	DUNHAL_1516	DUNHAL	1516	Mg	Across environments	0.40	DUNHAL_1516	0.394865	0.703554	0.684232
1940	DUNHAL_Mg_1516	DUNHAL_1516	DUNHAL	1516	Mg	Across environments	0.60	DUN_2015	0.462723	0.741322	0.694552
1941	DUNHAL_Mg_1516	DUNHAL_1516	DUNHAL	1516	Mg	Across environments	0.60	DUN_2016	0.340297	0.638361	0.607487
1942	DUNHAL_Mg_1516	DUNHAL_1516	DUNHAL	1516	Mg	Across environments	0.60	DUN_1516	0.479847	0.723405	0.692317
1943	DUNHAL_Mg_1516	DUNHAL_1516	DUNHAL	1516	Mg	Across environments	0.60	HAL_2015	0.138866	0.586971	0.545469
1944	DUNHAL_Mg_1516	DUNHAL_1516	DUNHAL	1516	Mg	Across environments	0.60	HAL_2016	0.238743	0.663793	0.574926
1945	DUNHAL_Mg_1516	DUNHAL_1516	DUNHAL	1516	Mg	Across environments	0.60	HAL_1516	0.389004	0.724112	0.67466
1946	DUNHAL_Mg_1516	DUNHAL_1516	DUNHAL	1516	Mg	Across environments	0.60	DUNHAL_1516	0.425144	0.724867	0.681357
1947	DUNHAL_Mg_1516	DUNHAL_1516	DUNHAL	1516	Mg	Across environments	0.80	DUN_2015	0.553225	0.760579	0.721275
1948	DUNHAL_Mg_1516	DUNHAL_1516	DUNHAL	1516	Mg	Across environments	0.80	DUN_2016	0.323446	0.64541	0.595778
1949	DUNHAL_Mg_1516	DUNHAL_1516	DUNHAL	1516	Mg	Across environments	0.80	DUN_1516	0.504206	0.737049	0.700132
1950	DUNHAL_Mg_1516	DUNHAL_1516	DUNHAL	1516	Mg	Across environments	0.80	HAL_2015	0.231656	0.582451	0.527493
1951	DUNHAL_Mg_1516	DUNHAL_1516	DUNHAL	1516	Mg	Across environments	0.80	HAL_2016	0.242979	0.673526	0.611227
1952	DUNHAL_Mg_1516	DUNHAL_1516	DUNHAL	1516	Mg	Across environments	0.80	HAL_1516	0.436322	0.726979	0.68327
1953	DUNHAL_Mg_1516	DUNHAL_1516	DUNHAL	1516	Mg	Across environments	0.80	DUNHAL_1516	0.465718	0.73239	0.690181
1954	DUNHAL_Mg_1516	DUNHAL_1516	DUNHAL	1516	Mg	Across environments	0.99	DUN_2015	0.532921	0.715804	0.725041
1955	DUNHAL_Mg_1516	DUNHAL_1516	DUNHAL	1516	Mg	Across environments	0.99	DUN_2016	0.351738	0.600476	0.592388
1956	DUNHAL_Mg_1516	DUNHAL_1516	DUNHAL	1516	Mg	Across environments	0.99	DUN_1516	0.514945	0.697557	0.69877
1957	DUNHAL_Mg_1516	DUNHAL_1516	DUNHAL	1516	Mg	Across environments	0.99	HAL_2015	0.173757	0.507421	0.544088
1958	DUNHAL_Mg_1516	DUNHAL_1516	DUNHAL	1516	Mg	Across environments	0.99	HAL_2016	0.256542	0.596327	0.607946
1959	DUNHAL_Mg_1516	DUNHAL_1516	DUNHAL	1516	Mg	Across environments	0.99	HAL_1516	0.419833	0.670878	0.687084
1960	DUNHAL_Mg_1516	DUNHAL_1516	DUNHAL	1516	Mg	Across environments	0.99	DUNHAL_1516	0.461402	0.681877	0.691974
1961	DUNHAL_Fe_1516	DUNHAL_1516	DUNHAL	1516	Fe	Across environments	0.05	DUN_2015	0.418105	0.367558	0.363502
1962	DUNHAL_Fe_1516	DUNHAL_1516	DUNHAL	1516	Fe	Across environments	0.05	DUN_2016	0.257212	0.300565	0.173277
1963	DUNHAL_Fe_1516	DUNHAL_1516	DUNHAL	1516	Fe	Across environments	0.05	DUN_1516	0.350514	0.364543	0.264676
1964	DUNHAL_Fe_1516	DUNHAL_1516	DUNHAL	1516	Fe	Across environments	0.05	HAL_2015	0.382688	0.377344	0.360852
1965	DUNHAL_Fe_1516	DUNHAL_1516	DUNHAL	1516	Fe	Across environments	0.05	HAL_2016	0.314558	0.294031	0.335565
1966	DUNHAL_Fe_1516	DUNHAL_1516	DUNHAL	1516	Fe	Across environments	0.05	HAL_1516	0.425049	0.420221	0.399704
1967	DUNHAL_Fe_1516	DUNHAL_1516	DUNHAL	1516	Fe	Across environments	0.05	DUNHAL_1516	0.434606	0.442125	0.384602
1968	DUNHAL_Fe_1516	DUNHAL_1516	DUNHAL	1516	Fe	Across environments	0.10	DUN_2015	0.509752	0.476948	0.471322
1969	DUNHAL_Fe_1516	DUNHAL_1516	DUNHAL	1516	Fe	Across environments	0.10	DUN_2016	0.339269	0.296243	0.216196
1970	DUNHAL_Fe_1516	DUNHAL_1516	DUNHAL	1516	Fe	Across environments	0.10	DUN_1516	0.435225	0.392569	0.335524
1971	DUNHAL_Fe_1516	DUNHAL_1516	DUNHAL	1516	Fe	Across environments	0.10	HAL_2015	0.452591	0.363551	0.492632
1972	DUNHAL_Fe_1516	DUNHAL_1516	DUNHAL	1516	Fe	Across environments	0.10	HAL_2016	0.39285	0.508925	0.449814
1973	DUNHAL_Fe_1516	DUNHAL_1516	DUNHAL	1516	Fe	Across environments	0.10	HAL_1516	0.479276	0.51347	0.538619
1974	DUNHAL_Fe_1516	DUNHAL_1516	DUNHAL	1516	Fe	Across environments	0.10	DUNHAL_1516	0.486528	0.499015	0.482534
1975	DUNHAL_Fe_1516	DUNHAL_1516	DUNHAL	1516	Fe	Across environments	0.20	DUN_2015	0.270461	0.489418	0.557029
1976	DUNHAL_Fe_1516	DUNHAL_1516	DUNHAL	1516	Fe	Across environments	0.20	DUN_2016	0.0591284	0.358879	0.414601
1977	DUNHAL_Fe_1516	DUNHAL_1516	DUNHAL	1516	Fe	Across environments	0.20	DUN_1516	0.158499	0.443345	0.500538
1978	DUNHAL_Fe_1516	DUNHAL_1516	DUNHAL	1516	Fe	Across environments	0.20	HAL_2015	0.0840154	0.527649	0.517431
1979	DUNHAL_Fe_1516	DUNHAL_1516	DUNHAL	1516	Fe	Across environments	0.20	HAL_2016	0.0844613	0.505834	0.553003
1980	DUNHAL_Fe_1516	DUNHAL_1516	DUNHAL	1516	Fe	Across environments	0.20	HAL_1516	0.167117	0.579756	0.596527
1981	DUNHAL_Fe_1516	DUNHAL_1516	DUNHAL	1516	Fe	Across environments	0.20	DUNHAL_1516	0.229217	0.554031	0.587986
1982	DUNHAL_Fe_1516	DUNHAL_1516	DUNHAL	1516	Fe	Across environments	0.40	DUN_2015	0.257562	0.590561	0.568637
1983	DUNHAL_Fe_1516	DUNHAL_1516	DUNHAL	1516	Fe	Across environments	0.40	DUN_2016	0.172663	0.401303	0.406555
1984	DUNHAL_Fe_1516	DUNHAL_1516	DUNHAL	1516	Fe	Across environments	0.40	DUN_1516	0.234314	0.499182	0.495515
1985	DUNHAL_Fe_1516	DUNHAL_1516	DUNHAL	1516	Fe	Across environments	0.40	HAL_2015	0.0991427	0.538713	0.568382
1986	DUNHAL_Fe_1516	DUNHAL_1516	DUNHAL	1516	Fe	Across environments	0.40	HAL_2016	0.17746	0.537919	0.600895
1987	DUNHAL_Fe_1516	DUNHAL_1516	DUNHAL	1516	Fe	Across environments	0.40	HAL_1516	0.243399	0.59851	0.640133
1988	DUNHAL_Fe_1516	DUNHAL_1516	DUNHAL	1516	Fe	Across environments	0.40	DUNHAL_1516	0.296927	0.587512	0.606515
1989	DUNHAL_Fe_1516	DUNHAL_1516	DUNHAL	1516	Fe	Across environments	0.60	DUN_2015	0.344122	0.584365	0.568443
1990	DUNHAL_Fe_1516	DUNHAL_1516	DUNHAL	1516	Fe	Across environments	0.60	DUN_2016	0.21262	0.42858	0.438169
1991	DUNHAL_Fe_1516	DUNHAL_1516	DUNHAL	1516	Fe	Across environments	0.60	DUN_1516	0.306488	0.51814	0.517276
1992	DUNHAL_Fe_1516	DUNHAL_1516	DUNHAL	1516	Fe	Across environments	0.60	HAL_2015	0.164068	0.615871	0.569376
1993	DUNHAL_Fe_1516	DUNHAL_1516	DUNHAL	1516	Fe	Across environments	0.60	HAL_2016	0.191433	0.622465	0.577604
1994	DUNHAL_Fe_1516	DUNHAL_1516	DUNHAL	1516	Fe	Across environments	0.60	HAL_1516	0.263465	0.669413	0.628028
1995	DUNHAL_Fe_1516	DUNHAL_1516	DUNHAL	1516	Fe	Across environments	0.60	DUNHAL_1516	0.340475	0.631068	0.609647
1996	DUNHAL_Fe_1516	DUNHAL_1516	DUNHAL	1516	Fe	Across environments	0.80	DUN_2015	0.346108	0.580189	0.576746
1997	DUNHAL_Fe_1516	DUNHAL_1516	DUNHAL	1516	Fe	Across environments	0.80	DUN_2016	0.199194	0.450748	0.432313
1998	DUNHAL_Fe_1516	DUNHAL_1516	DUNHAL	1516	Fe	Across environments	0.80	DUN_1516	0.292079	0.528318	0.514574
[truncated: 69 more rows]
